# Supplementary material for: scCircle-seq unveils the diversity and complexity of extrachromosomal circular DNAs in single cells
Source: Nat Commun. 2024 Feb 27;15:1768. doi: 10.1038/s41467-024-45972-y (PMC10897160; doi:10.1038/s41467-024-45972-y)
Supplement: Supplementary file 4 — Supplementary Data 1 [file 41467_2024_45972_MOESM4_ESM.xlsx]

## Sheet: Suppl Data 1
Supplementary Data 1. Summary of scCircle-seq data described in this study.
Library_ID	Sample	Amplification	Drug	Paired RNA	Mapping ratio (%)	Genome coverage (%)	Fraction of circle-supporting reads (%)	CPR #
P1-1	PC3	RCA	No	NO	98.87	0.4529077	67.3074	1172
P1-2	PC3	RCA	No	NO	98.05	1.16723	71.9371	2138
P1-3	PC3	RCA	No	NO	96.7	0.6353902	68.7429	1146
P1-4	PC3	RCA	No	NO	98.38	1.06254	71.2206	1832
P1-5	PC3	RCA	No	NO	98.23	1.646549	69.9967	3647
P2-1	PC3	RCA	No	NO	98.07	2.000216	69.4473	4034
P2-2	PC3	RCA	No	NO	97.44	1.39506	69.953	2924
P2-3	PC3	RCA	No	NO	97.95	1.475913	67.753	3278
P2-4	PC3	RCA	No	NO	98.53	2.151866	69.5592	4144
P2-5	PC3	RCA	No	NO	98.56	2.301877	68.612	4457
P3-1	PC3	RCA	No	NO	98.45	0.3433733	66.2561	789
P3-2	PC3	RCA	No	NO	98.72	0.158467	56.4667	499
P3-3	PC3	RCA	No	NO	98.73	0.2707212	66.4515	749
P3-4	PC3	RCA	No	NO	98.48	0.1458397	60.3212	345
P3-5	PC3	RCA	No	NO	98.78	0.3495007	66.9255	762
P4-1	PC3	RCA	No	NO	98.56	3.325718	63.4087	5204
P4-2	PC3	RCA	No	NO	98.08	2.854893	69.3894	3699
P4-3	PC3	RCA	No	NO	98.92	1.833762	70.7648	3132
P5-1	PC3	RCA	No	NO	98.52	0.8718576	64.707	2475
P5-2	PC3	RCA	No	NO	98.68	1.35365	70.9082	3155
P5-3	PC3	RCA	No	NO	97.54	1.226689	69.6401	3103
P5-4	PC3	RCA	No	NO	98.59	1.11464	69.5553	2783
P5-5	PC3	RCA	No	NO	98.19	1.439222	68.6504	3511
P5-6	PC3	RCA	No	NO	97.23	2.4085	66.8605	2948
P6-1	PC3	RCA	No	NO	94.76	1.576339	65.3407	3314
P6-2	PC3	RCA	No	NO	96.66	1.882973	65.1437	3929
P6-3	PC3	RCA	No	NO	96.3	1.73303	66.5252	3833
P6-4	PC3	RCA	No	NO	97.04	1.429971	69.0693	3279
T-1	293T	RCA	No	NO	96.18	0.9750443	66.0273	2505
T-2	293T	RCA	No	NO	98.73	1.096107	69.6065	3044
T-3	293T	RCA	No	NO	98.14	0.8354126	68.931	2416
P1e	PC3	RCA	No	YES	97.59	2.192314	78.5938	4240
P2e	PC3	RCA	No	YES	95.86	2.442065	76.55	4162
P3e	PC3	RCA	No	YES	97.29	3.991298	75.2658	5339
P4e	PC3	RCA	No	NO	41.94	0.005650682	0.1349	765
P5e	PC3	RCA	No	YES	95.64	3.706603	74.0491	5280
P6e	PC3	RCA	No	YES	92.94	2.361139	72.6261	3984
P7e	PC3	RCA	No	NO	43.31	0.0234188	1.5844	474
P8e	PC3	RCA	No	YES	92.23	2.628221	72.2511	4015
P9e	PC3	RCA	No	YES	96.94	3.478428	76.5253	5665
P10e	PC3	RCA	No	YES	97.31	2.624951	78.8959	4458
P11e	PC3	RCA	No	YES	95.43	3.211318	74.868	4720
P12e	PC3	RCA	No	YES	93.87	3.054646	73.8827	5057
C1e	Colo320DM	RCA	No	YES	98.99	2.752874	92.5059	4624
C2e	Colo320DM	RCA	No	YES	98.85	2.614085	92.7117	3904
C3e	Colo320DM	RCA	No	YES	99	3.319087	92.2405	4904
C4e	Colo320DM	RCA	No	YES	98.1	2.634141	90.7037	5125
C5e	Colo320DM	RCA	No	YES	98.84	3.134564	92.3535	4878
C6e	Colo320DM	RCA	No	YES	98.62	2.199974	92.839	3741
C7e	Colo320DM	RCA	No	YES	98.88	3.360108	90.5289	5588
C9e	Colo320DM	RCA	No	YES	48.35	0.03068782	4.995	717
C10e	Colo320DM	RCA	No	YES	97.72	1.613595	89.3082	3220
C11e	Colo320DM	RCA	No	NO	98.37	1.885	91.4466	3318
H1e	HeLa	RCA	No	YES	98.23	2.263934	78.3338	3765
H2e	HeLa	RCA	No	YES	95.49	1.951723	74.7671	3600
H3e	HeLa	RCA	No	YES	98.65	2.941646	79.1118	4646
H4e	HeLa	RCA	No	YES	97.67	3.143571	76.3749	4612
H5e	HeLa	RCA	No	YES	97.66	2.129238	77.2616	3446
H6e	HeLa	RCA	No	YES	97.83	2.746603	77.6007	4661
H7e	HeLa	RCA	No	YES	96.4	2.656145	73.9098	5563
H8e	HeLa	RCA	No	YES	98.12	3.064203	78.7641	5152
H9e	HeLa	RCA	No	YES	98.42	2.626612	79.0638	4310
H10e	HeLa	RCA	No	YES	96.91	2.292307	77.6016	3825
H11e	HeLa	RCA	No	YES	97.96	2.554105	77.3056	4276
H12e	HeLa	RCA	No	YES	97.85	1.946259	77.0122	3470
H13e	HeLa	RCA	No	YES	94.57	2.090659	73.244	3672
H14e	HeLa	RCA	No	YES	97.94	2.723329	78.4179	4605
H15e	HeLa	RCA	No	YES	96.9	2.095381	75.9417	3648
H16e	HeLa	RCA	No	YES	96.6	2.160478	76.0855	3940
H17e	HeLa	RCA	No	YES	98.38	2.300641	79.1806	3937
H18e	HeLa	RCA	No	YES	98.13	2.137541	79.707	3405
H19e	HeLa	RCA	No	YES	97.94	2.9387	77.7473	4751
H20e	HeLa	RCA	No	YES	96.9	3.060139	76.7432	5013
H21e	HeLa	RCA	No	YES	97.9	2.169564	78.9479	3702
H22e	HeLa	RCA	No	YES	96.18	2.158086	76.5544	3711
H23e	HeLa	RCA	No	YES	95.82	1.917224	75.5034	3397
H24e	HeLa	RCA	No	YES	93.44	1.627425	69.9126	4086
pc3_bulk_ecDNA	PC3_bulk	RCA	No	NO	99.71	14.2863	39.4723	6195
batch4_C1e	Colo320DM	RCA	No	NO	55.5	0.03334957	27.3304	1486
batch4_C2e	Colo320DM	RCA	No	YES	98.29	6.021812	77.4252	5622
batch4_C3e	Colo320DM	RCA	No	YES	97.73	2.452252	76.5858	4224
batch4_C4e	Colo320DM	RCA	No	YES	96.36	5.009351	75.1989	5521
batch4_C5e	Colo320DM	RCA	No	YES	97.75	7.541624	73.0856	6717
batch4_C6e	Colo320DM	RCA	No	YES	97.65	5.518587	78.2636	5127
batch4_C7e	Colo320DM	RCA	No	YES	97.22	4.442199	78.5504	4302
batch4_C8e	Colo320DM	RCA	No	YES	97.52	4.482831	79.1595	4164
batch4_C9e	Colo320DM	RCA	No	YES	34.41	0.459792	14.6779	1620
batch4_C10e	Colo320DM	RCA	No	YES	97.87	5.423482	78.6752	5726
batch4_C11e	Colo320DM	RCA	No	YES	97.16	5.258368	77.9095	5780
batch4_C12e	Colo320DM	RCA	No	YES	97.8	5.835302	78.6794	5241
batch4_C13e	Colo320DM	RCA	No	YES	96.11	5.109987	76.5487	5516
batch4_C14e	Colo320DM	RCA	No	YES	97.12	5.107131	79.6078	4353
batch4_C15e	Colo320DM	RCA	No	YES	97.99	5.252141	80.5548	5262
batch4_C16e	Colo320DM	RCA	No	YES	97.22	4.743455	79.8085	4715
batch4_C17e	Colo320DM	RCA	No	NO	22.85	0.01592962	2.8643	877
batch4_C18e	Colo320DM	RCA	No	YES	98.2	6.98615	76.9696	5333
batch4_C19e	Colo320DM	RCA	No	YES	96.65	4.508668	80.2877	4284
batch4_C20e	Colo320DM	RCA	No	YES	96.03	6.162012	77.0295	4860
batch4_C21e	Colo320DM	RCA	No	YES	95.63	3.147291	77.9321	4424
batch4_C22e	Colo320DM	RCA	No	YES	93.48	2.604764	73.0000	3606
batch4_C23e	Colo320DM	RCA	No	YES	81.82	0.2104448	54.7348	3922
batch4_C24e	Colo320DM	RCA	No	YES	98.68	8.271049	76.5021	6695
batch4_C25e	Colo320DM	RCA	No	YES	98.28	4.757148	80.2867	5394
batch4_C26e	Colo320DM	RCA	No	YES	98.51	4.495994	80.6134	5032
batch4_C27e	Colo320DM	RCA	No	YES	98.65	7.991874	76.265	6670
batch4_C28e	Colo320DM	RCA	No	YES	88.62	1.94649	70.124	2537
batch4_C29e	Colo320DM	RCA	No	YES	98.01	6.903019	78.0808	6044
batch4_C31e	Colo320DM	RCA	No	YES	98.29	5.687073	80.7643	4931
batch4_C32e	Colo320DM	RCA	No	YES	98.51	5.841828	81.3051	4874
batch4_C33e	Colo320DM	RCA	No	YES	97.1	4.163483	78.1038	4482
batch4_C34e	Colo320DM	RCA	No	YES	95.27	4.163483	75.2374	4159
batch4_C35e	Colo320DM	RCA	No	YES	97.43	5.461243	76.8692	5137
batch4_C36e	Colo320DM	RCA	No	YES	22.3	0.03954478	6.5357	372
batch4_C37e	Colo320DM	RCA	No	YES	98.34	6.509871	74.9096	5492
batch4_C38e	Colo320DM	RCA	No	YES	79.59	1.058558	56.2221	2837
batch4_C39e	Colo320DM	RCA	No	YES	28.72	0.2390021	10.4013	1274
batch4_C40e	Colo320DM	RCA	No	YES	98.57	7.178841	73.5696	6472
batch4_H1e	HeLa	RCA	100mM_MTX_Day7	NO	98.35	7.390202	74.0002	5409
batch4_H2e	HeLa	RCA	100mM_MTX_Day7	NO	98.33	6.782657	73.8333	6165
batch4_H3e	HeLa	RCA	100mM_MTX_Day7	NO	25.33	0.01737328	7.182	0
batch4_H4e	HeLa	RCA	100mM_MTX_Day7	NO	98.34	6.991399	73.4279	6136
batch4_H5e	HeLa	RCA	100mM_MTX_Day7	NO	98.74	7.622256	70.118	6734
batch4_H6e	HeLa	RCA	100mM_MTX_Day7	NO	98.32	5.635695	74.7581	5554
batch4_H7e	HeLa	RCA	100mM_MTX_Day7	NO	98.44	6.737558	74.4127	5683
batch4_H8e	HeLa	RCA	100mM_MTX_Day7	NO	98.43	8.054397	69.4308	7157
batch4_H9e	HeLa	RCA	100mM_MTX_Day7	NO	98.35	5.299001	72.0834	5980
batch4_H10e	HeLa	RCA	100mM_MTX_Day7	NO	98.17	7.056816	69.6981	7021
batch4_H11e	HeLa	RCA	100mM_MTX_Day7	NO	72.66	0.1305071	47.5742	173
batch4_H12e	HeLa	RCA	100mM_MTX_Day7	NO	98.2	5.220416	66.6875	6303
batch4_H13e	HeLa	RCA	100mM_MTX_Day7	NO	19.48	0.0104947	1.1685	441
batch4_H14e	HeLa	RCA	100mM_MTX_Day7	NO	98.57	5.81776	74.8281	5169
batch4_H15e	HeLa	RCA	100mM_MTX_Day7	NO	19.29	0.00743111	0.8025	449
batch4_H16e	HeLa	RCA	100mM_MTX_Day7	NO	97.3	6.708047	71.0298	5905
p1e	PC3	MALBAC	No	NO	99.33	21.5132	32.0472	81246
p2e	PC3	MALBAC	No	NO	99.16	16.7494	25.5545	51657
p3e	PC3	MALBAC	No	NO	99.5	19.5277	29.9571	69017
p4e	PC3	MALBAC	No	NO	99.47	18.8014	28.0839	62416
p5e	PC3	MALBAC	No	NO	99.51	23.0448	32.9988	85274
p7e	PC3	MALBAC	No	NO	99.68	26.117	31.4501	85157
K1e	K562	RCA	No	NO	36.95	0.002172152	0.4317	1653
K2e	K562	RCA	No	NO	99.91	3.67618	80.8143	3671
K3e	K562	RCA	No	NO	29.75	0.0003583036	1.2194	83
K4e	K562	RCA	No	NO	32.58	0.001572149	0.8514	1343
K5e	K562	RCA	No	NO	51.95	0.00107934	3.3811	368
K6e	K562	RCA	No	NO	99.52	3.473508	77.5171	3425
K7e	K562	RCA	No	NO	27.05	0.002408751	0.9036	418
K8e	K562	RCA	No	NO	97.85	3.332303	78.4454	2843
K9e	K562	RCA	No	NO	99.79	6.218828	71.9795	5797
K10e	K562	RCA	No	NO	99.11	4.446842	78.4642	3935
K11e	K562	RCA	No	NO	98.68	3.462951	80.7947	3041
K12e	K562	RCA	No	NO	31.34	0.002859952	0.7109	1946
K13e	K562	RCA	No	NO	30.15	0.0626	0.4691	1405
K14e	K562	RCA	No	NO	44.32	0.064	5.1157	306
K15e	K562	RCA	No	NO	99.52	2.723988	81.7241	2583
K16e	K562	RCA	No	NO	87.08	0.4434	0	0
K17e	K562	RCA	No	NO	30.57	0.0653	0.544	1087
K18e	K562	RCA	No	NO	99.55	3.873058	78.6226	3684
K19e	K562	RCA	No	NO	99.61	3.906457	78.8728	3759
K20e	K562	RCA	No	NO	99.62	3.382863	79.1883	3390
K21e	K562	RCA	No	NO	99.85	5.406237	72.9633	5476
K22e	K562	RCA	No	NO	97.03	6.135399	67.077	6930
K23e	K562	RCA	No	NO	97.03	2.897883	80.762	2756
K24e	K562	RCA	No	NO	83.49	0.6369	55.2255	2041
K25e	K562	RCA	No	NO	94.88	1.193677	80.6425	1309
K26e	K562	RCA	No	NO	96.69	3.89897	79.0501	3529
K27e	K562	RCA	No	NO	96.62	1.438818	83.7078	1341
K28e	K562	RCA	No	NO	97.23	4.343779	78.5557	3957
K29e	K562	RCA	No	NO	99.77	6.393166	67.4911	7482
K30e	K562	RCA	No	NO	99.08	2.219869	81.8261	2252
K31e	K562	RCA	No	NO	99.44	3.767407	79.4048	3573
K32e	K562	RCA	No	NO	99.65	4.119454	78.013	3992
K33e	K562	RCA	No	NO	99.77	3.874134	79.0318	3926
K34e	K562	RCA	No	NO	58	0.0524	0	0
K35e	K562	RCA	No	NO	99.73	4.962389	75.1038	4572
K36e	K562	RCA	No	NO	99.77	3.437434	81.3212	2930
K37e	K562	RCA	No	NO	99.65	2.940382	83.18	2445
K38e	K562	RCA	No	NO	99.78	3.556287	80.4385	3141
K39e	K562	RCA	No	NO	99.71	3.321336	81.0223	3227
K40e	K562	RCA	No	NO	98.02	3.058827	79.2582	3187
C1-1	Colo320DM	RCA	No	NO	72.4	0.0181	0.2349	385
C1-2	Colo320DM	RCA	No	NO	98.92	1.923511	68.4931	8363
C2-1	Colo320DM	RCA	No	NO	97.89	2.089265	73.3797	2833
C2-2	Colo320DM	RCA	No	NO	95.7	0.6485516	69.877	3186
C3-1	Colo320DM	RCA	No	NO	98.69	2.604819	72.4786	1045
C3-2	Colo320DM	RCA	No	NO	95.37	2.371627	71.4865	3536
C4-1	Colo320DM	RCA	No	NO	98.92	2.604819	75.586	3636
C4-2	Colo320DM	RCA	No	NO	98.41	2.606552	72.6237	3943
D17-H1	HeLa	RCA	100mM_MTX_Day17	NO	99.93	2.764823	79.4111	4259
D17-H2	HeLa	RCA	100mM_MTX_Day17	NO	99.88	4.312375	71.2323	5479
D17-H3	HeLa	RCA	100mM_MTX_Day17	NO	99.88	4.009861	75.5949	4991
D17-H4	HeLa	RCA	100mM_MTX_Day17	NO	99.87	3.908506	75.7677	5453
D17-H5	HeLa	RCA	100mM_MTX_Day17	NO	99.68	4.456481	70.3892	6175
D17-H6	HeLa	RCA	100mM_MTX_Day17	NO	99.88	4.207736	74.5934	5316
D17-H7	HeLa	RCA	100mM_MTX_Day17	NO	99.69	3.346134	77.099	4889
D17-H8	HeLa	RCA	100mM_MTX_Day17	NO	99.9	3.522217	76.4108	5268
D17-H9	HeLa	RCA	100mM_MTX_Day17	NO	99.87	6.423855	75.6044	6892
D17-H10	HeLa	RCA	100mM_MTX_Day17	NO	99.8	5.869523	76.9167	6387
D17-H11	HeLa	RCA	100mM_MTX_Day17	NO	99.79	6.588681	75.9916	6942
D17-H12	HeLa	RCA	100mM_MTX_Day17	NO	99.78	6.521503	76.3856	6294
D17-H13	HeLa	RCA	100mM_MTX_Day17	NO	99.85	5.411742	77.9506	5779
D17-H14	HeLa	RCA	100mM_MTX_Day17	NO	99.85	6.336992	76.0931	6649
D17-H15	HeLa	RCA	100mM_MTX_Day17	NO	99.74	6.888061	76.096	7193
D17-H16	HeLa	RCA	100mM_MTX_Day17	NO	99.87	6.445379	76.6561	6468
D17-H17	HeLa	RCA	100mM_MTX_Day17	NO	99.76	3.79794	73.4432	5491
D17-H18	HeLa	RCA	100mM_MTX_Day17	NO	99.79	3.860694	73.5322	5342
D17-H19	HeLa	RCA	100mM_MTX_Day17	NO	99.88	3.663253	77.4498	5019
D17-H20	HeLa	RCA	100mM_MTX_Day17	NO	99.86	3.929704	74.6289	5317
D17-H21	HeLa	RCA	100mM_MTX_Day17	NO	99.79	4.063791	73.3439	5803
D17-H22	HeLa	RCA	100mM_MTX_Day17	NO	99.8	4.399115	71.9521	6126
D17-H23	HeLa	RCA	100mM_MTX_Day17	NO	99.9	4.421579	72.8262	5694
D17-H24	HeLa	RCA	100mM_MTX_Day17	NO	99.87	3.238888	75.8629	4496
D17-H25	HeLa	RCA	100mM_MTX_Day17	NO	99.91	4.213997	75.1656	5673
D17-H26	HeLa	RCA	100mM_MTX_Day17	NO	99.86	3.960175	70.6525	6030
D7-H17	HeLa	RCA	100mM_MTX_Day7	NO	99.75	6.749173	69.3908	6073
D7-H18	HeLa	RCA	100mM_MTX_Day7	NO	99.39	6.585388	64.7406	6370
D7-H19	HeLa	RCA	100mM_MTX_Day7	NO	99.51	6.716283	68.9116	6898
D7-H20	HeLa	RCA	100mM_MTX_Day7	NO	99.63	5.49106	67.9373	6346
D7-H21	HeLa	RCA	100mM_MTX_Day7	NO	99.56	6.935406	67.9391	6472
D7-H22	HeLa	RCA	100mM_MTX_Day7	NO	99.84	6.531684	68.9913	6468
D7-H23	HeLa	RCA	100mM_MTX_Day7	NO	99.41	6.475663	70.342	6755
D7-H24	HeLa	RCA	100mM_MTX_Day7	NO	43.38	0.1026	11.2625	333
D7-H25	HeLa	RCA	100mM_MTX_Day7	NO	99.59	6.329061	69.3011	5898
D7-H26	HeLa	RCA	100mM_MTX_Day7	NO	99.9	7.192512	69.7326	6785
D7-H27	HeLa	RCA	100mM_MTX_Day7	NO	99.8	6.057361	68.4064	6612
D7-H28	HeLa	RCA	100mM_MTX_Day7	NO	99.89	6.867094	67.1159	6481
D7-H29	HeLa	RCA	100mM_MTX_Day7	NO	99.52	6.00306	69.5906	5730
D7-H30	HeLa	RCA	100mM_MTX_Day7	NO	99.84	6.29931	65.1377	7337
D7-H31	HeLa	RCA	100mM_MTX_Day7	NO	99.38	6.037875	64.115	6560
D7-H32	HeLa	RCA	100mM_MTX_Day7	NO	99.83	6.621523	65.914	7493
D7-H33	HeLa	RCA	100mM_MTX_Day7	NO	99.84	6.913479	69.4193	6533
D7-H34	HeLa	RCA	100mM_MTX_Day7	NO	99.81	6.27521	66.6151	6594
D7-H35	HeLa	RCA	100mM_MTX_Day7	NO	99.74	5.383718	65.8128	6925
D7-H36	HeLa	RCA	100mM_MTX_Day7	NO	99.63	5.265725	68.0337	6112
D7-H37	HeLa	RCA	100mM_MTX_Day7	NO	99.7	5.914986	61.643	6846
D7-H38	HeLa	RCA	100mM_MTX_Day7	NO	99.86	5.087962	67.3851	7093
D7-H39	HeLa	RCA	100mM_MTX_Day7	NO	99.86	5.724022	69.1084	6884
D7-H40	HeLa	RCA	100mM_MTX_Day7	NO	99.39	6.624798	69.6436	6103
D7-H41	HeLa	RCA	100mM_MTX_Day7	NO	99.56	6.38828	63.0844	7499
D7-H42	HeLa	RCA	100mM_MTX_Day7	NO	64.87	0.2603	37.5099	182
D7-H43	HeLa	RCA	100mM_MTX_Day7	NO	86.49	0.3599	63.5145	245
D7-H44	HeLa	RCA	100mM_MTX_Day7	NO	99.71	5.875898	62.7806	6771
D7-H45	HeLa	RCA	100mM_MTX_Day7	NO	99.75	6.36932	65.6126	7872
D7-H46	HeLa	RCA	100mM_MTX_Day7	NO	99.28	5.34867	70.1657	5432
D7-H47	HeLa	RCA	100mM_MTX_Day7	NO	99.8	5.892812	64.189	6463
D7-H48	HeLa	RCA	100mM_MTX_Day7	NO	59.87	0.2768	34.8752	277
batch11_T1e	293T	RCA	No	NO	99.17	2.111797	51.7994	5652
batch11_T2e	293T	RCA	No	NO	99.54	7.238756	64.1392	6800
batch11_T3e	293T	RCA	No	NO	99.48	5.968179	60.135	7995
batch11_T4e	293T	RCA	No	NO	98.42	0.9858521	42.3207	5270
batch11_T5e	293T	RCA	No	NO	98.68	6.568273	71.833	5280
batch11_T6e	293T	RCA	No	NO	98.27	4.6965	69.7909	4862
batch11_T7e	293T	RCA	No	NO	99.09	8.384601	72.4234	5210
batch11_T8e	293T	RCA	No	NO	98.74	7.788508	74.5559	4337
batch11_T9e	293T	RCA	No	NO	98.37	6.174759	73.9677	3901
batch11_T10e	293T	RCA	No	NO	99.24	6.078399	74.0912	4285
batch11_T11e	293T	RCA	No	NO	98.96	7.042411	70.0466	5662
batch11_T12e	293T	RCA	No	NO	99.38	8.958332	59.4486	7985
batch11_T13e	293T	RCA	No	NO	98.51	5.882686	73.2472	4673
batch11_T14e	293T	RCA	No	NO	98.49	5.115592	76.2141	3949
batch11_T15e	293T	RCA	No	NO	95.7	5.56465	75.9537	3159
batch11_T16e	293T	RCA	No	NO	98.57	6.136508	74.8384	4281
batch11_T17e	293T	RCA	No	NO	99.01	7.376902	70.5321	5591
batch11_T18e	293T	RCA	No	NO	99.05	7.161103	71.7826	5445
batch11_T19e	293T	RCA	No	NO	98.82	6.484601	68.8927	5554
batch11_T20e	293T	RCA	No	NO	98.98	7.201351	72.7496	5069
batch11_T21e	293T	RCA	No	NO	98.94	6.97073	71.4648	5096
batch11_T22e	293T	RCA	No	NO	97.88	6.259329	73.7012	4151
batch11_T23e	293T	RCA	No	NO	98.08	6.854133	72.408	4733
batch11_T24e	293T	RCA	No	NO	99.29	7.661945	73.6769	4663
E10_cell1	PRAD	RCA	No	NO	99.97	4.56099	54.758500	9961
E10_cell2	PRAD	RCA	No	NO	99.97	4.655948	50.243100	9791
E10_cell3	PRAD	RCA	No	NO	99.98	0.8848753	40.986200	5579
E10_cell4	PRAD	RCA	No	NO	99.98	4.373556	50.064000	10204
E10_cell5	PRAD	RCA	No	NO	99.97	2.43608	41.036500	10624
E10_cell6	PRAD	RCA	No	NO	99.96	3.71354	52.217900	7424
E10_cell7	PRAD	RCA	No	NO	99.37	0.05178148	52.907000	192
E10_cell8	PRAD	RCA	No	NO	99.98	1.990552	53.134300	4295
E10_cell11	PRAD	RCA	No	NO	99.96	4.34504	55.116400	10944
E10_cell12	PRAD	RCA	No	NO	99.97	4.01406	56.140200	7725
E10_cell15	PRAD	RCA	No	NO	99.97	4.654835	52.081600	10515
E10_cell16	PRAD	RCA	No	NO	99.97	4.712699	51.351300	9353
E10_cell17	PRAD	RCA	No	NO	99.96	4.35567	53.263500	8494
E10_cell18	PRAD	RCA	No	NO	99.96	4.133958	52.079600	8851
E10_cell19	PRAD	RCA	No	NO	99.97	4.976005	50.960600	11625
E10_cell20	PRAD	RCA	No	NO	99.96	4.42243	51.531600	11249
E10_cell21	PRAD	RCA	No	NO	99.97	4.648479	48.017600	10695
E10_cell22	PRAD	RCA	No	NO	99.96	3.840985	46.954700	11016
E10_cell24	PRAD	RCA	No	NO	99.96	3.819501	46.033400	11370
E10_cell26	PRAD	RCA	No	NO	99.85	0.0561867	6.152800	1205
E10_cell27	PRAD	RCA	No	NO	99.96	4.662304	50.144500	9860
E10_cell29	PRAD	RCA	No	NO	99.95	3.637331	51.709300	9260
E10_cell30	PRAD	RCA	No	NO	99.96	5.279312	47.251400	13055
E10_cell33	PRAD	RCA	No	NO	99.96	3.371348	50.692700	9643
E10_cell34	PRAD	RCA	No	NO	99.96	4.667721	48.872400	9772
E10_cell35	PRAD	RCA	No	NO	99.97	3.2189	47.499300	10279
E10_cell36	PRAD	RCA	No	NO	99.96	4.066618	48.636600	9716
E10_cell37	PRAD	RCA	No	NO	99.96	4.113286	50.809400	9007
E10_cell38	PRAD	RCA	No	NO	99.96	5.303032	47.004900	12475
E10_cell40	PRAD	RCA	No	NO	99.95	4.750861	46.816800	12086
E10_cell42	PRAD	RCA	No	NO	99.96	4.64428	50.123600	10689
E10_cell43	PRAD	RCA	No	NO	99.97	2.902815	44.645200	10386
E10_cell44	PRAD	RCA	No	NO	99.96	4.278151	48.315600	12098
E10_cell50	PRAD	RCA	No	NO	99.96	4.530291	50.853100	10426
E10_cell51	PRAD	RCA	No	NO	99.97	3.606186	48.591300	9791
E10_cell52	PRAD	RCA	No	NO	99.97	4.14873	49.599800	9657
E10_cell54	PRAD	RCA	No	NO	99.97	4.869069	50.108000	10856
E10_cell58	PRAD	RCA	No	NO	99.96	3.067981	48.092100	8711
E10_cell59	PRAD	RCA	No	NO	99.96	4.97517	49.768200	9679
E10_cell60	PRAD	RCA	No	NO	99.45	0.08178309	10.995600	1242
E10_cell61	PRAD	RCA	No	NO	99.97	4.090581	49.755000	8760
E10_cell62	PRAD	RCA	No	NO	99.97	5.856927	48.781200	12210
E10_cell63	PRAD	RCA	No	NO	99.96	3.709845	45.514200	13386
E10_cell64	PRAD	RCA	No	NO	99.97	6.400049	48.635000	11102
E10_cell65	PRAD	RCA	No	NO	99.92	4.982436	49.259000	9637
E10_cell66	PRAD	RCA	No	NO	99.96	5.256647	49.848100	8951
E10_cell67	PRAD	RCA	No	NO	99.96	5.097153	47.701100	13632
E10_cell68	PRAD	RCA	No	NO	99.86	0.1928961	17.154700	2196
E10_cell70	PRAD	RCA	No	NO	99.97	5.083864	48.316700	12757
E10_cell71	PRAD	RCA	No	NO	99.95	5.721299	48.229300	11864
E10_cell74	PRAD	RCA	No	NO	99.96	2.602205	46.388200	9268
E10_cell75	PRAD	RCA	No	NO	99.97	3.934779	47.563200	11814
E10_cell76	PRAD	RCA	No	NO	99.97	4.98979	48.436700	10864
E10_cell77	PRAD	RCA	No	NO	99.96	5.979304	48.103200	11858
E10_cell80	PRAD	RCA	No	NO	99.33	0.02383903	15.311100	313
E10_cell82	PRAD	RCA	No	NO	99.96	4.873791	51.950300	8339
E10_cell83	PRAD	RCA	No	NO	99.96	6.788411	49.488400	11525
E10_cell84	PRAD	RCA	No	NO	99.97	5.23318	48.108000	11122
E10_cell88	PRAD	RCA	No	NO	99.82	0.3917551	48.295900	2220
E10_cell92	PRAD	RCA	No	NO	99.97	6.263957	48.946600	10554
E10_cell94	PRAD	RCA	No	NO	99.91	0.7996709	47.439000	3872
TNBC_2_cell1	TNBC	RCA	No	NO	83.84	0.01580565	11.646000	179
TNBC_2_cell2	TNBC	RCA	No	NO	85.72	1.770195	72.228200	3562
TNBC_2_cell3	TNBC	RCA	No	NO	82.42	0.0007223503	4.192700	28
TNBC_2_cell4	TNBC	RCA	No	NO	88.35	1.157344	67.295400	2942
TNBC_2_cell5	TNBC	RCA	No	NO	68.74	0.7797709	32.118500	3570
TNBC_2_cell6	TNBC	RCA	No	NO	80.53	1.074379	61.533500	2861
TNBC_2_cell7	TNBC	RCA	No	NO	92.46	2.47088	73.612900	4714
TNBC_2_cell10	TNBC	RCA	No	NO	84.56	0.2824342	53.355200	1221
TNBC_2_cell11	TNBC	RCA	No	NO	48.62	0.6599983	43.180900	2383
TNBC_2_cell12	TNBC	RCA	No	NO	68.69	0.8891957	62.970300	2436
TNBC_2_cell13	TNBC	RCA	No	NO	94.28	2.599237	74.441700	4755
TNBC_2_cell14	TNBC	RCA	No	NO	84.95	2.108456	67.104900	4792
TNBC_2_cell15	TNBC	RCA	No	NO	85.32	1.266618	57.326200	4130
TNBC_2_cell16	TNBC	RCA	No	NO	62.59	0.6333905	41.626000	2245
TNBC_2_cell18	TNBC	RCA	No	NO	46.64	0.4653129	35.952800	1811
TNBC_2_cell19	TNBC	RCA	No	NO	69.90	1.123621	60.930700	2912
TNBC_2_cell20	TNBC	RCA	No	NO	91.02	2.318312	71.889000	5118
TNBC_2_cell21	TNBC	RCA	No	NO	93.72	2.30949	73.768600	5018
TNBC_2_cell22	TNBC	RCA	No	NO	31.93	0.152094	8.812100	1309
TNBC_2_cell23	TNBC	RCA	No	NO	65.76	1.102692	59.474600	3586
TNBC_2_cell24	TNBC	RCA	No	NO	44.79	0.01840505	19.967800	440
TNBC_2_cell25	TNBC	RCA	No	NO	81.50	0.3377061	52.136400	1431
TNBC_2_cell26	TNBC	RCA	No	NO	95.31	2.952264	69.153000	5900
TNBC_2_cell27	TNBC	RCA	No	NO	30.40	0.005751706	1.663600	216
TNBC_2_cell28	TNBC	RCA	No	NO	91.55	1.700623	72.030500	3593
TNBC_2_cell29	TNBC	RCA	No	NO	81.48	1.444816	67.349400	3156
TNBC_2_cell30	TNBC	RCA	No	NO	65.95	1.543707	57.516100	4737
TNBC_2_cell31	TNBC	RCA	No	NO	56.21	0.7433104	34.539200	3076
TNBC_2_cell32	TNBC	RCA	No	NO	93.08	0.5188946	38.947800	3015
TNBC_2_cell33	TNBC	RCA	No	NO	72.62	0.01437192	20.531900	120
TNBC_2_cell34	TNBC	RCA	No	NO	76.07	1.020167	66.437500	2594
TNBC_2_cell35	TNBC	RCA	No	NO	81.79	1.226314	64.974200	2942
TNBC_2_cell36	TNBC	RCA	No	NO	38.37	0.3149347	24.306700	1791
TNBC_2_cell37	TNBC	RCA	No	NO	84.75	1.541206	64.208000	3701
TNBC_2_cell38	TNBC	RCA	No	NO	37.47	0.4590468	24.436900	2532
TNBC_2_cell39	TNBC	RCA	No	NO	47.90	0.8457954	43.814600	3079
TNBC_2_cell40	TNBC	RCA	No	NO	80.44	1.976479	69.170100	4059
TNBC_2_cell41	TNBC	RCA	No	NO	78.90	0.007843088	8.429900	76
TNBC_2_cell42	TNBC	RCA	No	NO	78.82	1.309916	68.167500	3319
TNBC_2_cell43	TNBC	RCA	No	NO	94.01	2.693342	70.704300	5417
TNBC_2_cell44	TNBC	RCA	No	NO	86.07	1.047489	77.928200	2432
TNBC_2_cell45	TNBC	RCA	No	NO	83.30	1.707648	67.998500	4152
TNBC_2_cell46	TNBC	RCA	No	NO	40.17	0.4616978	16.312300	2449
TNBC_2_cell47	TNBC	RCA	No	NO	83.91	1.690852	69.312400	3512
TNBC_2_cell48	TNBC	RCA	No	NO	82.58	1.677495	72.757900	3535
TNBC_2_cell50	TNBC	RCA	No	NO	76.56	1.11116	67.414000	2507
TNBC_2_cell51	TNBC	RCA	No	NO	76.93	0.0004154599	2.752600	18
TNBC_2_cell52	TNBC	RCA	No	NO	83.34	1.423685	69.653700	3673
TNBC_2_cell53	TNBC	RCA	No	NO	36.58	0.4175406	24.084800	2154
TNBC_2_cell54	TNBC	RCA	No	NO	94.41	2.240175	72.159400	4689
TNBC_2_cell55	TNBC	RCA	No	NO	98.46	3.490296	69.929300	6660
TNBC_2_cell56	TNBC	RCA	No	NO	93.21	2.074916	70.940700	4193
TNBC_2_cell57	TNBC	RCA	No	NO	81.26	0.008484423	9.229300	75
TNBC_2_cell58	TNBC	RCA	No	NO	80.66	1.201865	67.356100	3127
TNBC_2_cell59	TNBC	RCA	No	NO	76.32	0.001115815	4.115300	30
TNBC_2_cell60	TNBC	RCA	No	NO	77.94	1.109292	68.545700	2500
TNBC_2_cell61	TNBC	RCA	No	NO	90.95	1.976784	74.559000	4084
TNBC_2_cell62	TNBC	RCA	No	NO	96.51	3.192984	72.854000	5928
TNBC_2_cell63	TNBC	RCA	No	NO	51.17	0.8264243	49.767600	2979
TNBC_2_cell64	TNBC	RCA	No	NO	70.06	0.9350125	58.963600	2318
TNBC_2_cell65	TNBC	RCA	No	NO	71.02	0.007321563	9.268200	92
TNBC_2_cell66	TNBC	RCA	No	NO	59.41	0.6532204	53.680600	1864
TNBC_2_cell67	TNBC	RCA	No	NO	68.30	0.001815529	5.719300	49
TNBC_2_cell68	TNBC	RCA	No	NO	69.87	0.8884412	64.797700	2395
TNBC_2_cell69	TNBC	RCA	No	NO	63.08	1.079887	59.528600	3649
TNBC_2_cell70	TNBC	RCA	No	NO	86.55	2.754853	70.952500	5871
TNBC_2_cell72	TNBC	RCA	No	NO	1.37	0.001047814	2.012300	38
TNBC_2_cell73	TNBC	RCA	No	NO	39.39	0.4397005	20.562200	2270
TNBC_2_cell74	TNBC	RCA	No	NO	91.71	2.013805	71.592600	4145
TNBC_2_cell75	TNBC	RCA	No	NO	41.18	0.002746831	5.584100	64
TNBC_2_cell76	TNBC	RCA	No	NO	80.53	1.423849	69.863500	3690
TNBC_2_cell77	TNBC	RCA	No	NO	97.41	3.33972	70.207300	6957
TNBC_2_cell78	TNBC	RCA	No	NO	92.64	2.683216	68.469600	6444
TNBC_2_cell79	TNBC	RCA	No	NO	40.97	0.4556348	27.011400	2407
TNBC_2_cell80	TNBC	RCA	No	NO	0.32	0.00126868	8.338100	48
TNBC_2_cell81	TNBC	RCA	No	NO	98.14	3.251463	74.169700	5719
TNBC_2_cell82	TNBC	RCA	No	NO	88.25	1.961121	70.509500	4555
TNBC_2_cell83	TNBC	RCA	No	NO	97.72	2.417929	70.219700	5099
TNBC_2_cell84	TNBC	RCA	No	NO	57.07	0.7709132	42.260100	3352
TNBC_2_cell85	TNBC	RCA	No	NO	79.63	1.729206	61.146200	5785
TNBC_2_cell86	TNBC	RCA	No	NO	95.97	2.357619	68.737300	5585
TNBC_2_cell87	TNBC	RCA	No	NO	96.22	2.347785	75.037500	4506
TNBC_2_cell88	TNBC	RCA	No	NO	35.37	0.0008185476	.558400	117
TNBC_2_cell90	TNBC	RCA	No	NO	94.44	1.887206	73.058300	3444
TNBC_2_cell91	TNBC	RCA	No	NO	89.09	1.696737	71.463700	4274
TNBC_2_cell92	TNBC	RCA	No	NO	95.60	2.192131	72.745700	4629
TNBC_2_cell93	TNBC	RCA	No	NO	92.62	2.392652	72.240100	4481
TNBC_2_cell94	TNBC	RCA	No	NO	71.69	1.274848	69.997900	3003
TNBC_2_cell95	TNBC	RCA	No	NO	84.68	2.200329	70.754000	4326
TNBC_2_cell96	TNBC	RCA	No	NO	0.32	0.0004066619	1.520900	21
TNBC_1_cell1	TNBC	RCA	No	NO	98.32	1.315353	72.653900	4478
TNBC_1_cell2	TNBC	RCA	No	NO	97.50	2.119096	75.710400	6376
TNBC_1_cell3	TNBC	RCA	No	NO	97.55	2.188842	75.305000	6600
TNBC_1_cell4	TNBC	RCA	No	NO	98.98	1.781588	76.863700	4506
TNBC_1_cell5	TNBC	RCA	No	NO	99.33	2.595886	72.434700	7282
TNBC_1_cell6	TNBC	RCA	No	NO	95.61	1.630102	72.501900	6779
TNBC_1_cell7	TNBC	RCA	No	NO	93.36	1.896268	72.424500	9295
TNBC_1_cell8	TNBC	RCA	No	NO	95.90	2.533366	73.765600	9802
TNBC_1_cell9	TNBC	RCA	No	NO	98.05	1.860461	74.604000	8279
TNBC_1_cell10	TNBC	RCA	No	NO	84.79	1.44889	68.809200	7746
TNBC_1_cell11	TNBC	RCA	No	NO	99.53	2.495286	71.612400	6920
TNBC_1_cell12	TNBC	RCA	No	NO	98.65	2.486772	73.312500	6772
TNBC_1_cell13	TNBC	RCA	No	NO	97.41	1.599444	73.522000	5674
TNBC_1_cell14	TNBC	RCA	No	NO	99.63	3.357681	70.253300	8624
TNBC_1_cell15	TNBC	RCA	No	NO	99.51	2.954258	73.714800	7624
TNBC_1_cell16	TNBC	RCA	No	NO	93.19	1.771956	70.510600	8782
TNBC_1_cell17	TNBC	RCA	No	NO	99.09	2.09633	75.893100	5994
TNBC_1_cell18	TNBC	RCA	No	NO	99.31	3.537269	66.482500	10237
TNBC_1_cell19	TNBC	RCA	No	NO	99.63	2.779715	71.570300	6556
TNBC_1_cell20	TNBC	RCA	No	NO	99.66	3.761252	70.108600	10737
TNBC_1_cell21	TNBC	RCA	No	NO	99.49	2.725042	76.242300	8337
TNBC_1_cell22	TNBC	RCA	No	NO	99.13	2.232939	72.583600	6846
TNBC_1_cell23	TNBC	RCA	No	NO	99.73	3.022435	67.032100	8209
TNBC_1_cell24	TNBC	RCA	No	NO	99.90	2.067953	74.874900	6794
TNBC_1_cell25	TNBC	RCA	No	NO	98.66	1.988603	73.034800	6794
LumB_cell2	LumB	RCA	No	NO	59.77	0.513862	57.287500	1653
LumB_cell3	LumB	RCA	No	NO	67.30	0.7448959	64.193600	2445
LumB_cell4	LumB	RCA	No	NO	60.76	0.3280038	57.408800	949
LumB_cell5	LumB	RCA	No	NO	61.35	0.154971	18.033900	774
LumB_cell6	LumB	RCA	No	NO	86.49	0.7373998	65.552500	1990
LumB_cell7	LumB	RCA	No	NO	64.99	0.2772934	59.355300	837
LumB_cell8	LumB	RCA	No	NO	51.76	0.0002018952	3.051500	12
LumB_cell9	LumB	RCA	No	NO	69.69	0.5591808	64.775000	1706
LumB_cell10	LumB	RCA	No	NO	70.01	0.03742371	39.859300	233
LumB_cell11	LumB	RCA	No	NO	40.06	0.1575611	17.824100	867
LumB_cell12	LumB	RCA	No	NO	79.65	0.3465984	62.330400	1016
LumB_cell13	LumB	RCA	No	NO	68.57	0.4995436	64.166300	1650
LumB_cell14	LumB	RCA	No	NO	66.90	0.3977746	61.697800	1376
LumB_cell15	LumB	RCA	No	NO	33.27	0.001465443	3.409600	51
LumB_cell16	LumB	RCA	No	NO	63.41	0.2173236	54.123300	1089
LumB_cell18	LumB	RCA	No	NO	56.59	0.344199	51.152200	1118
LumB_cell19	LumB	RCA	No	NO	79.07	0.05307747	23.351300	447
LumB_cell20	LumB	RCA	No	NO	55.81	0.3884884	50.934700	1236
LumB_cell21	LumB	RCA	No	NO	87.58	0.7932654	69.917300	2005
LumB_cell22	LumB	RCA	No	NO	47.86	0.2805738	43.188700	1087
LumB_cell23	LumB	RCA	No	NO	40.47	0.1050893	31.577500	444
LumB_cell24	LumB	RCA	No	NO	82.59	1.024922	69.973700	2744
LumB_cell25	LumB	RCA	No	NO	57.17	0.3101504	39.650900	1243
LumB_cell26	LumB	RCA	No	NO	86.54	0.60265	65.465300	1653
LumB_cell28	LumB	RCA	No	NO	81.07	0.3615902	50.838600	1152
LumB_cell29	LumB	RCA	No	NO	90.16	0.6167305	73.024200	1536
LumB_cell30	LumB	RCA	No	NO	82.12	0.6077083	71.419300	1589
LumB_cell31	LumB	RCA	No	NO	76.01	0.01329908	26.704400	98
LumB_cell32	LumB	RCA	No	NO	73.98	0.5174153	65.756200	1560
LumB_cell33	LumB	RCA	No	NO	50.12	0.1632386	46.755600	636
LumB_cell34	LumB	RCA	No	NO	85.78	0.7796635	73.775700	1810
LumB_cell35	LumB	RCA	No	NO	95.36	1.188835	70.930600	2986
LumB_cell37	LumB	RCA	No	NO	66.89	0.1996871	58.175200	622
LumB_cell38	LumB	RCA	No	NO	89.63	0.5563079	66.939400	1464
LumB_cell40	LumB	RCA	No	NO	80.18	0.6651925	66.351200	1862
LumB_cell41	LumB	RCA	No	NO	84.01	0.9002134	68.678800	2575
LumB_cell42	LumB	RCA	No	NO	56.81	0.09790064	18.244100	578
LumB_cell43	LumB	RCA	No	NO	88.36	0.6114056	72.890300	1738
LumB_cell44	LumB	RCA	No	NO	75.41	0.3491793	67.339400	1083
LumB_cell45	LumB	RCA	No	NO	86.90	0.4318912	71.673500	1166
LumB_cell46	LumB	RCA	No	NO	86.67	0.7888158	70.766700	2425
LumB_cell47	LumB	RCA	No	NO	36.10	0.0580095	19.566900	303
LumB_cell48	LumB	RCA	No	NO	90.49	0.7012616	73.483000	1804
LumB_cell49	LumB	RCA	No	NO	47.41	0.1893885	29.705800	819
LumB_cell50	LumB	RCA	No	NO	81.96	0.48149	69.774100	1253
LumB_cell51	LumB	RCA	No	NO	73.72	0.4294637	61.794700	1358
LumB_cell52	LumB	RCA	No	NO	61.85	0.3119248	57.606200	1006
LumB_cell53	LumB	RCA	No	NO	92.97	1.314074	72.608900	3245
LumB_cell54	LumB	RCA	No	NO	84.96	0.3680671	60.124400	1094
LumB_cell55	LumB	RCA	No	NO	76.27	0.7296013	65.271600	2131
LumB_cell56	LumB	RCA	No	NO	52.54	0.191884	47.181700	579
LumB_cell57	LumB	RCA	No	NO	78.33	0.7752109	69.150900	2121
LumB_cell58	LumB	RCA	No	NO	71.61	0.4205519	59.348000	1434
LumB_cell59	LumB	RCA	No	NO	67.73	0.5434386	61.110300	1845
LumB_cell60	LumB	RCA	No	NO	87.88	0.7283544	73.370800	1860
LumB_cell61	LumB	RCA	No	NO	84.72	0.6406418	71.517200	1730
LumB_cell62	LumB	RCA	No	NO	73.45	0.5117872	63.067500	1574
LumB_cell63	LumB	RCA	No	NO	83.90	0.5917931	64.727400	1718
LumB_cell64	LumB	RCA	No	NO	87.44	0.5591609	73.872900	1318
LumB_cell65	LumB	RCA	No	NO	85.82	0.527238	67.109000	1399
LumB_cell66	LumB	RCA	No	NO	64.10	0.3618795	54.167600	1244
LumB_cell67	LumB	RCA	No	NO	80.16	0.4381504	60.023100	1345
LumB_cell68	LumB	RCA	No	NO	89.50	0.9032687	71.925400	2369
LumB_cell69	LumB	RCA	No	NO	73.04	0.3347155	64.329500	1045
LumB_cell70	LumB	RCA	No	NO	76.31	0.4763092	59.139300	1434
LumB_cell71	LumB	RCA	No	NO	59.71	0.3629153	56.208200	1117
LumB_cell73	LumB	RCA	No	NO	50.27	0.4106857	42.103300	1467
LumB_cell74	LumB	RCA	No	NO	56.46	0.2869197	39.350900	911
LumB_cell75	LumB	RCA	No	NO	0.82	0.002144903	11.499800	47
LumB_cell76	LumB	RCA	No	NO	70.89	0.4563655	55.565800	1516
LumB_cell77	LumB	RCA	No	NO	72.38	0.310352	63.064900	924
LumB_cell78	LumB	RCA	No	NO	79.38	0.5664757	63.855700	1510
LumB_cell79	LumB	RCA	No	NO	93.13	0.965315	73.968400	1959
LumB_cell80	LumB	RCA	No	NO	33.42	0.0007733052	1.094300	166
LumB_cell81	LumB	RCA	No	NO	72.09	0.2315211	37.054500	694
LumB_cell82	LumB	RCA	No	NO	73.32	0.02562474	26.177900	194
LumB_cell83	LumB	RCA	No	NO	92.85	1.263084	71.374600	3113
LumB_cell84	LumB	RCA	No	NO	57.09	0.2472978	46.581500	1029
LumB_cell85	LumB	RCA	No	NO	85.29	0.7226178	67.458900	1938
LumB_cell86	LumB	RCA	No	NO	31.92	0.1139525	8.952900	737
LumB_cell87	LumB	RCA	No	NO	66.52	0.4170847	63.077300	1346
LumB_cell89	LumB	RCA	No	NO	67.67	0.0007770016	5.139400	11
LumB_cell90	LumB	RCA	No	NO	72.44	0.001898926	8.518500	49
LumB_cell91	LumB	RCA	No	NO	60.92	1.042268	52.940200	3869
LumB_cell92	LumB	RCA	No	NO	72.78	0.2313211	39.609900	1299
LumB_cell93	LumB	RCA	No	NO	50.56	0.3164947	43.570200	1368
LumB_cell94	LumB	RCA	No	NO	82.02	1.248656	66.615900	3862
LumB_cell95	LumB	RCA	No	NO	46.99	0.227634	43.020100	914
LumB_cell96	LumB	RCA	No	NO	28.83	0.002576645	5.666400	136
