# Supplementary material for: scCircle-seq unveils the diversity and complexity of extrachromosomal circular DNAs in single cells
Source: Nat Commun. 2024 Feb 27;15:1768. doi: 10.1038/s41467-024-45972-y (PMC10897160; doi:10.1038/s41467-024-45972-y)
Supplement: Supplementary file 5 — Supplementary Data 2 [file 41467_2024_45972_MOESM5_ESM.xlsx]

## Sheet: Suppl Data 2
Supplementary Data 2. Sequence of the oligos composing the DNA FISH probes used for scCircleseq validation.
						Primers for probe production
*See Supplementary Fig. 4a for a visual summary of all the probes.
Chromosome	Start	End	Probe name*	Sequence (5'->3')		Probe name*	Forward primer (5'->3')	Reverse primer (5'->3')	RT primer (5'->3')
chr20	29117910	29117950	Colo320DM probe 1	CGTAGTAAGATATGTAGTCCCTGAGACGTAGATCTTCTCTCGCCTTTGAAGTCAGACGTGGTGGCGTAGACCGTATCGTT		Colo320DM probe 1	CGGAGACACAGCATACTATG CGTAGTAAGATATGTAGTCC	CGATTGAGGCCGGTAATACGACTCACTATAGGG AACGATACGGTCTACGCCAC	CATAGTATGCTGTGTCTCCG
chr20	29117955	29117995	Colo320DM probe 1	CGTAGTAAGATATGTAGTCCTAACTTATGCCATCAGCTTTCCTGATTCTCGGACGTTAGGGTGGCGTAGACCGTATCGTT		Colo320DM probe 2	GCTGATCTACCACTTAGTTA TGATATGCCGATTCCAAGCG	CGATTGAGGCCGGTAATACGACTCACTATAGGG AACGATACGGTCTACGCCAC	TAACTAAGTGGTAGATCAGC
chr20	29118006	29118046	Colo320DM probe 1	CGTAGTAAGATATGTAGTCCACTCCAACATTGGCAGTCCTAGTTCTCCAGCTTGCTGACTGTGGCGTAGACCGTATCGTT		Colo320DM probe 3	GAATCTTAAACCCAACTTGT ATTCTGTTTAACTGGTTCGC	CGATTGAGGCCGGTAATACGACTCACTATAGGG AACGATACGGTCTACGCCAC	ACAAGTTGGGTTTAAGATTC
chr20	29118134	29118174	Colo320DM probe 1	CGTAGTAAGATATGTAGTCCTTTGTTGTTACAGATTTGGCTACCATGTTATTTTTGTGCCGTGGCGTAGACCGTATCGTT		Colo320DM probe 4	CGGAGACACAGCATACTATG CTATACCACACATCTTAGTC	CGATTGAGGCCGGTAATACGACTCACTATAGGG AACGATACGGTCTACGCCAC	CATAGTATGCTGTGTCTCCG
chr20	29118179	29118219	Colo320DM probe 1	CGTAGTAAGATATGTAGTCCTAACAGAGTCTCAGTCATAGTCTGCCTTCATCTGTGAAGGGTGGCGTAGACCGTATCGTT		Colo320DM probe 5	GCTGATCTACCACTTAGTTA CTGATACTTGACAGTTAGGG	CGATTGAGGCCGGTAATACGACTCACTATAGGG AACGATACGGTCTACGCCAC	TAACTAAGTGGTAGATCAGC
chr20	29118227	29118267	Colo320DM probe 1	CGTAGTAAGATATGTAGTCCGACCCACGGAGTGCCTTGGCAGCCGCGTCATTGCATGCAAGTGGCGTAGACCGTATCGTT		Colo320DM probe 6	GAATCTTAAACCCAACTTGT GAGTGGAACATACAACTACC	CGATTGAGGCCGGTAATACGACTCACTATAGGG AACGATACGGTCTACGCCAC	ACAAGTTGGGTTTAAGATTC
chr20	29118273	29118313	Colo320DM probe 1	CGTAGTAAGATATGTAGTCCCAGACAAGATCTCACTGCAACCACCTTTCTACAGGAGCACGTGGCGTAGACCGTATCGTT		Colo320DM probe 7	GAATCTTAAACCCAACTTGT GTAGTACCTTCTGATAGTGA	CGATTGAGGCCGGTAATACGACTCACTATAGGG AACGATACGGTCTACGCCAC	ACAAGTTGGGTTTAAGATTC
chr20	29118351	29118391	Colo320DM probe 1	CGTAGTAAGATATGTAGTCCAATTCATTTTACAAACTAAGGACACACAGATACAAGGAGGGTGGCGTAGACCGTATCGTT		Colo320DM probe 8	CGGAGACACAGCATACTATG TTAGTCTGTGTAAATACCTC	CGATTGAGGCCGGTAATACGACTCACTATAGGG AACGATACGGTCTACGCCAC	CATAGTATGCTGTGTCTCCG
chr20	29118396	29118436	Colo320DM probe 1	CGTAGTAAGATATGTAGTCCACAAAGGGAATGGACCTTTCCCAACACAGTAGTGCAAGGCGTGGCGTAGACCGTATCGTT		Colo320DM probe 9	GCTGATCTACCACTTAGTTA GTGAACTTACTATCATATCC	CGATTGAGGCCGGTAATACGACTCACTATAGGG AACGATACGGTCTACGCCAC	TAACTAAGTGGTAGATCAGC
chr20	29118444	29118484	Colo320DM probe 1	CGTAGTAAGATATGTAGTCCTTTGCTTCAATTCCTGAAAATTCCTTGGTAAATATGGGGCGTGGCGTAGACCGTATCGTT		Colo320DM probe 10	GAATCTTAAACCCAACTTGT GGTTACCTCTTATCTAGTGG	CGATTGAGGCCGGTAATACGACTCACTATAGGG AACGATACGGTCTACGCCAC	ACAAGTTGGGTTTAAGATTC
chr20	29118512	29118552	Colo320DM probe 1	CGTAGTAAGATATGTAGTCCAGTTATTCATCCTCTCAGCGTCTAAAATGTTAATACAAGCGTGGCGTAGACCGTATCGTT		PC3 probe 1	GCTGATCTACCACTTAGTTA GGTGTACTTAGAGGATTGTC	CGATTGAGGCCGGTAATACGACTCACTATAGGG AACGATACGGTCTACGCCAC	TAACTAAGTGGTAGATCAGC
chr20	29118627	29118667	Colo320DM probe 1	CGTAGTAAGATATGTAGTCCACGATTTCAGCTCACTGCAGCCTCGACCTGAGATCAAGCAGTGGCGTAGACCGTATCGTT		PC3 probe 2	GAATCTTAAACCCAACTTGT GGTCGTTTACTACTCATTCG	CGATTGAGGCCGGTAATACGACTCACTATAGGG AACGATACGGTCTACGCCAC	ACAAGTTGGGTTTAAGATTC
chr20	29118930	29118970	Colo320DM probe 1	CGTAGTAAGATATGTAGTCCACTGATGCTGTCATTGGCAAACTGACCCACCTTGAATGAAGTGGCGTAGACCGTATCGTT		PC3 probe 3	CGGAGACACAGCATACTATG CGTCAGTTGTGAATGTGCTT	CGATTGAGGCCGGTAATACGACTCACTATAGGG AACGATACGGTCTACGCCAC	CATAGTATGCTGTGTCTCCG
chr20	29118979	29119019	Colo320DM probe 1	CGTAGTAAGATATGTAGTCCAACAAGTCTGGAATCTGTCCGAATTTAAATTAACAGGTGCGTGGCGTAGACCGTATCGTT
chr20	29119025	29119065	Colo320DM probe 1	CGTAGTAAGATATGTAGTCCGAATTCCCTCAGAGAACACACTGTGGACGCTTTAGCAACCGTGGCGTAGACCGTATCGTT
chr20	29119141	29119181	Colo320DM probe 1	CGTAGTAAGATATGTAGTCCAAAAACTGCCCCTTTTGACCCTGTTCTGTACAGCATCAGGGTGGCGTAGACCGTATCGTT
chr20	29119186	29119226	Colo320DM probe 1	CGTAGTAAGATATGTAGTCCGATTGCTGACCACATGCTGGACCCTCTGGAAACAGAGCGCGTGGCGTAGACCGTATCGTT
chr20	29119231	29119271	Colo320DM probe 1	CGTAGTAAGATATGTAGTCCATCCATGTCCACGAGCCTTCATGCCCATCTGGTCATCAGGGTGGCGTAGACCGTATCGTT
chr20	29119291	29119331	Colo320DM probe 1	CGTAGTAAGATATGTAGTCCCAGCCTTGGCACAGCTGCAGAGACCTCCTTGCGTCAGGATGTGGCGTAGACCGTATCGTT
chr20	29119363	29119403	Colo320DM probe 1	CGTAGTAAGATATGTAGTCCCTGCAGGAAACACTGGCCTCCTTCATCCTCAGTCTGTGTTGTGGCGTAGACCGTATCGTT
chr20	29119408	29119448	Colo320DM probe 1	CGTAGTAAGATATGTAGTCCAAGTCAGCCATCTCCGAGGCCCTTTGGGATCGACTGAGTGGTGGCGTAGACCGTATCGTT
chr20	29119453	29119493	Colo320DM probe 1	CGTAGTAAGATATGTAGTCCCAGTGAAGTTTGTCCACCTTCTGAATGGATGCCATCATCTGTGGCGTAGACCGTATCGTT
chr20	29119498	29119538	Colo320DM probe 1	CGTAGTAAGATATGTAGTCCGATGGAGCACAGTGGGATGCTGCTGTCTTCCCTCGCTTAGGTGGCGTAGACCGTATCGTT
chr20	29119543	29119583	Colo320DM probe 1	CGTAGTAAGATATGTAGTCCATGTCCCTGATAAAGGATAACACAAAAGCCTCAGCACAACGTGGCGTAGACCGTATCGTT
chr20	29119588	29119628	Colo320DM probe 1	CGTAGTAAGATATGTAGTCCAAACTTGAGGTGGTCATCTCAGCACTGATGCTAGGCCAACGTGGCGTAGACCGTATCGTT		Fluorescently labeled detection oligos
chr20	29119649	29119689	Colo320DM probe 1	CGTAGTAAGATATGTAGTCCTTTACAAATTTTTGGCAATTGCCAAGAATTGTCCACCTTCGTGGCGTAGACCGTATCGTT		Probe name*	Readout sequence	Fluorophore	Fluorophore position
chr20	29119708	29119748	Colo320DM probe 1	CGTAGTAAGATATGTAGTCCAAACTTCTTGCCTCATGGATACTCAGAATACAGTCAAGGTGTGGCGTAGACCGTATCGTT		Colo320DM probe 1	CATAGTATGCTGTGTCTCCG	Alexa Fluor 594	3'
chr20	29119762	29119802	Colo320DM probe 1	CGTAGTAAGATATGTAGTCCTTTAACCAAGGACACAGTACGGATCTCACAGGGACACTCCGTGGCGTAGACCGTATCGTT		Colo320DM probe 2	TAACTAAGTGGTAGATCAGC	Atto 647N	3'
chr20	29119807	29119847	Colo320DM probe 1	CGTAGTAAGATATGTAGTCCCCCTGCAGAGAGTTCCAGACACTACTGATGGTGACCAAGGGTGGCGTAGACCGTATCGTT		Colo320DM probe 3	ACAAGTTGGGTTTAAGATTC	Atto 542	3'
chr20	29119871	29119911	Colo320DM probe 1	CGTAGTAAGATATGTAGTCCGCTAGGCTTGTGAAAGTGTCCAGTAGGGCTTCTACTGCCCGTGGCGTAGACCGTATCGTT		Colo320DM probe 4	CATAGTATGCTGTGTCTCCG	Alexa Fluor 594	3'
chr20	29119928	29119968	Colo320DM probe 1	CGTAGTAAGATATGTAGTCCCTGCTTTAGTTGAGAGATAGACTGAGCTCCTCAAAGAATTGTGGCGTAGACCGTATCGTT		Colo320DM probe 5	TAACTAAGTGGTAGATCAGC	Atto 647N	3'
chr20	29119973	29120013	Colo320DM probe 1	CGTAGTAAGATATGTAGTCCTTAAGTTACAAAGCAGCAAGTGGATGCCCTGCTGGGTTCCGTGGCGTAGACCGTATCGTT		Colo320DM probe 6	ACAAGTTGGGTTTAAGATTC	Atto 542	3'
chr20	29120020	29120060	Colo320DM probe 1	CGTAGTAAGATATGTAGTCCCCACAGGCTTTGATTACTCTTAAGTTCATGCTTCTTAGGAGTGGCGTAGACCGTATCGTT		Colo320DM probe 7	ACAAGTTGGGTTTAAGATTC	Atto 647N	3'
chr20	29120066	29120106	Colo320DM probe 1	CGTAGTAAGATATGTAGTCCACTTTTTACACCAATGCTACACAGTTCCCTCAGTTGCCTTGTGGCGTAGACCGTATCGTT		Colo320DM probe 8	CATAGTATGCTGTGTCTCCG	Alexa Fluor 594	3'
chr20	29120118	29120158	Colo320DM probe 1	CGTAGTAAGATATGTAGTCCAGGAGTTCACATTTTTGACAACCATTCAGTCCCGGACTGTGTGGCGTAGACCGTATCGTT		Colo320DM probe 9	TAACTAAGTGGTAGATCAGC	Atto 542	3'
chr20	29120197	29120237	Colo320DM probe 1	CGTAGTAAGATATGTAGTCCTGCGTGTGGATCAGTAATATCAGACTTGCCCAGCAACTCAGTGGCGTAGACCGTATCGTT		Colo320DM probe 10	ACAAGTTGGGTTTAAGATTC	Atto 647N	3'
chr20	29120259	29120299	Colo320DM probe 1	CGTAGTAAGATATGTAGTCCATGGGGGATGCATGACGTCACCCAAATATTTATGAACACGGTGGCGTAGACCGTATCGTT		PC3 probe 1	TAACTAAGTGGTAGATCAGC	Atto 647N	3'
chr20	29120310	29120350	Colo320DM probe 1	CGTAGTAAGATATGTAGTCCAGAGACCCCAGATCTCTAAACCAATGCATGGGGAATGCATGTGGCGTAGACCGTATCGTT		PC3 probe 2	ACAAGTTGGGTTTAAGATTC	Atto 542	3'
chr20	29120355	29120395	Colo320DM probe 1	CGTAGTAAGATATGTAGTCCCACCCAAATATTTACGAACAGGCTTGTGCTGCCAGAGACCGTGGCGTAGACCGTATCGTT		PC3 probe 3	CATAGTATGCTGTGTCTCCG	Alexa Fluor 594	3'
chr20	29120408	29120448	Colo320DM probe 1	CGTAGTAAGATATGTAGTCCCCTGCCTCCTGCTAAATAAATGGGGGCAGTAGATTTGCATGTGGCGTAGACCGTATCGTT
chr20	29120453	29120493	Colo320DM probe 1	CGTAGTAAGATATGTAGTCCTCCACATTACATTATTCATAACTGTGGCCTTCCTAATTTCGTGGCGTAGACCGTATCGTT
chr20	29120498	29120538	Colo320DM probe 1	CGTAGTAAGATATGTAGTCCTCCCTAAGCACTTATTACAATGTCTCAGCAGCTTTCTGTCGTGGCGTAGACCGTATCGTT
chr20	29120555	29120595	Colo320DM probe 1	CGTAGTAAGATATGTAGTCCGTCATCATGAAAATAAATGTCTGATGTTAAAGCATCAGGGGTGGCGTAGACCGTATCGTT
chr20	29120624	29120664	Colo320DM probe 1	CGTAGTAAGATATGTAGTCCATGCAGCACCCCACCATGTCCTCAGCCTAATGGCTTTCATGTGGCGTAGACCGTATCGTT
chr20	29120674	29120714	Colo320DM probe 1	CGTAGTAAGATATGTAGTCCGACTGCAAAACTCTGAATTAGTCAAGCACATCCCTGAAGGGTGGCGTAGACCGTATCGTT
chr20	29120722	29120762	Colo320DM probe 1	CGTAGTAAGATATGTAGTCCGTTACCCCACCCTCTGATTTCCACCAAGCCTGCCTCCCACGTGGCGTAGACCGTATCGTT
chr20	29120767	29120807	Colo320DM probe 1	CGTAGTAAGATATGTAGTCCCTGTTCCAGAGTGCAACCCTGGGTAGACCTGCATAAATGCGTGGCGTAGACCGTATCGTT
chr20	29120812	29120852	Colo320DM probe 1	CGTAGTAAGATATGTAGTCCCATCCCCCTGGCTGAGTATGTGTGACGAGTAAATTACTGGGTGGCGTAGACCGTATCGTT
chr20	29120907	29120947	Colo320DM probe 1	CGTAGTAAGATATGTAGTCCCAAGACTAGCTTCTTTGCCAATGGGGTGAACAGGAAGGAAGTGGCGTAGACCGTATCGTT
chr20	29120975	29121015	Colo320DM probe 1	CGTAGTAAGATATGTAGTCCATCCCTTCCCACCCTCTTAATTATGTAATGCATGGATTTTGTGGCGTAGACCGTATCGTT
chr20	29121035	29121075	Colo320DM probe 1	CGTAGTAAGATATGTAGTCCCATTACCTGAGGTCAGCCACTGATATTTAACCTATCCTTAGTGGCGTAGACCGTATCGTT
chr20	29121080	29121120	Colo320DM probe 1	CGTAGTAAGATATGTAGTCCGGAGGAGGGCAGAGGAGCATTGGTCATATTGATTTCGCTAGTGGCGTAGACCGTATCGTT
chr20	29121162	29121202	Colo320DM probe 1	CGTAGTAAGATATGTAGTCCTCTTTAACTTGATGCTCAGTAGGTTGTGTTTCTCTCATCTGTGGCGTAGACCGTATCGTT
chr20	29121245	29121285	Colo320DM probe 1	CGTAGTAAGATATGTAGTCCGTTGCCATAGAGAAGACTCCATGGTAATGTTTCTTTGCACGTGGCGTAGACCGTATCGTT
chr20	29121332	29121372	Colo320DM probe 1	CGTAGTAAGATATGTAGTCCGACAGCTTTCTGGAGTCTGCAAACATAGATTACTGTCTCTGTGGCGTAGACCGTATCGTT
chr20	29121504	29121544	Colo320DM probe 1	CGTAGTAAGATATGTAGTCCGGGTAGTCACCAAAAATTATTGTGCACAAATTTATAGACCGTGGCGTAGACCGTATCGTT
chr20	29121576	29121616	Colo320DM probe 1	CGTAGTAAGATATGTAGTCCTTATTGTGCAGTCAGTGTATGGCAGAAACTTATTATGTACGTGGCGTAGACCGTATCGTT
chr20	29121637	29121677	Colo320DM probe 1	CGTAGTAAGATATGTAGTCCCAATATTCTATGCAAAATGCTATAATTTCACCATGCCTCCGTGGCGTAGACCGTATCGTT
chr20	29121682	29121722	Colo320DM probe 1	CGTAGTAAGATATGTAGTCCGGACATGATAAAACTGGATCTCGTAAAGTTTTCACCCCAGGTGGCGTAGACCGTATCGTT
chr20	29121730	29121770	Colo320DM probe 1	CGTAGTAAGATATGTAGTCCGCTTAGTAAGAAGTAGAAGTAAGTCTAAACCTAAGTTACCGTGGCGTAGACCGTATCGTT
chr20	29121775	29121815	Colo320DM probe 1	CGTAGTAAGATATGTAGTCCTCAGAGCCCATGTAGTTAAATGCTCTAAATGCAGCTTCCCGTGGCGTAGACCGTATCGTT
chr20	29121820	29121860	Colo320DM probe 1	CGTAGTAAGATATGTAGTCCGATGGTGACTCTGAGAGCCTGTCACATGATGTAGGACAGTGTGGCGTAGACCGTATCGTT
chr20	29121890	29121930	Colo320DM probe 1	CGTAGTAAGATATGTAGTCCGATGATGGTGACTATGAGACCCTGTCAGATACTATGTAGAGTGGCGTAGACCGTATCGTT
chr20	29121970	29122010	Colo320DM probe 1	CGTAGTAAGATATGTAGTCCTGGTGACTATGACAGCCTGTCACATATGATGTTGGACAGTGTGGCGTAGACCGTATCGTT
chr20	29122015	29122055	Colo320DM probe 1	CGTAGTAAGATATGTAGTCCCCTGTAACATGCACAGGATTCCCGTGATGATGGTGACTATGTGGCGTAGACCGTATCGTT
chr20	29122140	29122180	Colo320DM probe 1	CGTAGTAAGATATGTAGTCCCACATATGATGTAGGACAGTGCTTCCCTGTAATGTGTGCAGTGGCGTAGACCGTATCGTT
chr20	29122186	29122226	Colo320DM probe 1	CGTAGTAAGATATGTAGTCCCCGTGATGATGGTGAGTATGAGAGCCTGTCAGATACTATGGTGGCGTAGACCGTATCGTT
chr20	29122260	29122300	Colo320DM probe 1	CGTAGTAAGATATGTAGTCCCCCGTGATGATGGTGACTATGACAGCCTGTCATATATGATGTGGCGTAGACCGTATCGTT
chr20	29122306	29122346	Colo320DM probe 1	CGTAGTAAGATATGTAGTCCCAGTGCTTCCCTGTAACGTGTGCAAGATTCCCATGATGATGTGGCGTAGACCGTATCGTT
chr20	29122371	29122411	Colo320DM probe 1	CGTAGTAAGATATGTAGTCCTGATGTAGGACAGTGCTTCCCTGTAACATGCCCAAGATTCGTGGCGTAGACCGTATCGTT
chr20	29122417	29122457	Colo320DM probe 1	CGTAGTAAGATATGTAGTCCTGATGGTGACTATGAGAGCCTGTCACATGTGATGTAGGACGTGGCGTAGACCGTATCGTT
chr20	29122462	29122502	Colo320DM probe 1	CGTAGTAAGATATGTAGTCCTTCCCTGTAACGTGTGCAAGATTCCTGTGATGATGGTGACGTGGCGTAGACCGTATCGTT
chr20	29122511	29122551	Colo320DM probe 1	CGTAGTAAGATATGTAGTCCCTGTCACATATGATGTAGGACAGTGCTTCCCTATAACATGGTGGCGTAGACCGTATCGTT
chr20	29122602	29122642	Colo320DM probe 1	CGTAGTAAGATATGTAGTCCTTGACTAGCTAAGACAAGAGCATTTAAATGGACGTCCAGGGTGGCGTAGACCGTATCGTT
chr20	29122649	29122689	Colo320DM probe 1	CGTAGTAAGATATGTAGTCCGCTAAGATCCTACTGTTCATGTGGGCACTGGCTCACCATAGTGGCGTAGACCGTATCGTT
chr20	29122759	29122799	Colo320DM probe 1	CGTAGTAAGATATGTAGTCCTGGAATGTCTGTTGTGTTCTCGACATTGTACTGGACACTAGTGGCGTAGACCGTATCGTT
chr20	29122855	29122895	Colo320DM probe 1	CGTAGTAAGATATGTAGTCCGCTTCTGACTGCAGTGTATATTTTCTCTTCTGTCCTGGGTGTGGCGTAGACCGTATCGTT
chr20	29122908	29122948	Colo320DM probe 1	CGTAGTAAGATATGTAGTCCCTCAATGTTGGTAACTGAACACTGCCCAGTGGGTTTGATGGTGGCGTAGACCGTATCGTT
chr20	29122965	29123005	Colo320DM probe 1	CGTAGTAAGATATGTAGTCCCTGCGCTCCCACATAGCTATGACCATAGCATACCTCGTGAGTGGCGTAGACCGTATCGTT
chr20	29123010	29123050	Colo320DM probe 1	CGTAGTAAGATATGTAGTCCTTTCCCCATTGTCAGAAGCCTCCCTCCAGTATCATACACGGTGGCGTAGACCGTATCGTT
chr20	29123063	29123103	Colo320DM probe 1	CGTAGTAAGATATGTAGTCCTAAATTCTTCCTCCTTCCACTAAATGTTCCTAAATCTTGCGTGGCGTAGACCGTATCGTT
chr20	29123450	29123490	Colo320DM probe 1	CGTAGTAAGATATGTAGTCCGAGCCACCGCACCCAGCCCAAGTTCCTTATTTTTCATGTGGTGGCGTAGACCGTATCGTT
chr20	29123540	29123580	Colo320DM probe 1	CGTAGTAAGATATGTAGTCCAGCCATGCACATCTTTTACAAACTTCATGATATACTTTGCGTGGCGTAGACCGTATCGTT
chr20	29123592	29123632	Colo320DM probe 1	CGTAGTAAGATATGTAGTCCTCTTATACTCTTATAAAATGTGTGTTCTGATCTCACGTCCGTGGCGTAGACCGTATCGTT
chr20	29123640	29123680	Colo320DM probe 1	CGTAGTAAGATATGTAGTCCCCTCTGGCTTCTATTAGTTTAGGCTATGAGCAGAGATGGAGTGGCGTAGACCGTATCGTT
chr20	29123685	29123725	Colo320DM probe 1	CGTAGTAAGATATGTAGTCCTGGCTACTGTAATAGATCAAGGCTATAAGCAGAGATGGATGTGGCGTAGACCGTATCGTT
chr20	29123736	29123776	Colo320DM probe 1	CGTAGTAAGATATGTAGTCCTGTAATGGATTAAGGCTATGGGCATCTTATGAAGTAGGATGTGGCGTAGACCGTATCGTT
chr20	29123802	29123842	Colo320DM probe 1	CGTAGTAAGATATGTAGTCCTCTAAACTTACCAATTCAAAACTGGATTGCAAAACAGCTCGTGGCGTAGACCGTATCGTT
chr20	29123847	29123887	Colo320DM probe 1	CGTAGTAAGATATGTAGTCCAAGACTGAAAACACAGCTCTACAATTTAGGAGGCTGAGGCGTGGCGTAGACCGTATCGTT
chr20	29123897	29123937	Colo320DM probe 1	CGTAGTAAGATATGTAGTCCCTTAAGTTCAAGAGTTGGAGAAAAGTCTAAGAAACATGGAGTGGCGTAGACCGTATCGTT
chr20	29123961	29124001	Colo320DM probe 1	CGTAGTAAGATATGTAGTCCAAAAGTTTTAATTAGGAGGGTATGGTGGTATGAGCCTGTGGTGGCGTAGACCGTATCGTT
chr20	29124141	29124181	Colo320DM probe 1	CGTAGTAAGATATGTAGTCCAACAAAAACAGCTCTAAACAAAAGTGGCTAGAAAAGTAGCGTGGCGTAGACCGTATCGTT
chr20	29124206	29124246	Colo320DM probe 1	CGTAGTAAGATATGTAGTCCAGAAACATAAATGAACTACTTATGTGCCCCAGTGGCTTCAGTGGCGTAGACCGTATCGTT
chr20	29124251	29124291	Colo320DM probe 1	CGTAGTAAGATATGTAGTCCCTGAGAGGAAAGTCAATTATTCTAGCAGGTTCTGGAAAACGTGGCGTAGACCGTATCGTT
chr20	29124463	29124503	Colo320DM probe 1	CGTAGTAAGATATGTAGTCCCACAACAGATATTCCATATGCACAGTCACATCACATGTATGTGGCGTAGACCGTATCGTT
chr20	29124516	29124556	Colo320DM probe 1	CGTAGTAAGATATGTAGTCCCCAGCAAGGACTAGAGGTCCTAAGCTTTGTTTATTTGGTGGTGGCGTAGACCGTATCGTT
chr20	29124565	29124605	Colo320DM probe 1	CGTAGTAAGATATGTAGTCCCCAAATGAGCAGGAGAATCTCAGCACAGTCACCTACACACGTGGCGTAGACCGTATCGTT
chr20	29124644	29124684	Colo320DM probe 1	CGTAGTAAGATATGTAGTCCGTGTGGTCTATGGTTTTGCATTTTAAGGGATCCCTGGGTGGTGGCGTAGACCGTATCGTT
chr20	29124721	29124761	Colo320DM probe 1	CGTAGTAAGATATGTAGTCCAATATAGAAAAGGTGAACTAATTTATACAAGCAGCCTGGCGTGGCGTAGACCGTATCGTT
chr20	29124786	29124826	Colo320DM probe 1	CGTAGTAAGATATGTAGTCCTGTTGATGGGAAGATTCAAATTGATATACACAGTCACCCCGTGGCGTAGACCGTATCGTT
chr21	5216321	5216361	Colo320DM probe 2	TGATATGCCGATTCCAAGCGGGAATTTATCTATGGGATACAAGGATGCTTCAATGTGTAAGTGGCGTAGACCGTATCGTT
chr21	5216530	5216570	Colo320DM probe 2	TGATATGCCGATTCCAAGCGGACTCCACAGAAAATGGTTAGAAATAATAGTCAGTCTTTCGTGGCGTAGACCGTATCGTT
chr21	5216576	5216616	Colo320DM probe 2	TGATATGCCGATTCCAAGCGGCTGGGGATTTGTTTCAGGAACCCCTCAGATAACAAAATCGTGGCGTAGACCGTATCGTT
chr21	5216633	5216673	Colo320DM probe 2	TGATATGCCGATTCCAAGCGTCACATAAAATCGTGTACAGCTGGCCCTATGTATCCATGGGTGGCGTAGACCGTATCGTT
chr21	5216712	5216752	Colo320DM probe 2	TGATATGCCGATTCCAAGCGATGTACAAGTTAGGTTCATGGTTGATTGAGTTCATGGTTGGTGGCGTAGACCGTATCGTT
chr21	5216896	5216936	Colo320DM probe 2	TGATATGCCGATTCCAAGCGAACTACTTTGGAACTAACTAACCAAAGAAGTGGAAGACTTGTGGCGTAGACCGTATCGTT
chr21	5217069	5217109	Colo320DM probe 2	TGATATGCCGATTCCAAGCGTGTAATCCATATCAAAATCCCAATGGTATCTCCAACAGAAGTGGCGTAGACCGTATCGTT
chr21	5217152	5217192	Colo320DM probe 2	TGATATGCCGATTCCAAGCGCTGAGTGGCTGAAGCTATTTTGAGCAAGAACAAAGCTACAGTGGCGTAGACCGTATCGTT
chr21	5217331	5217371	Colo320DM probe 2	TGATATGCCGATTCCAAGCGATCACCCTGGAAGGTGACAAGGAGACACTATATGCAGAAGGTGGCGTAGACCGTATCGTT
chr21	5217481	5217521	Colo320DM probe 2	TGATATGCCGATTCCAAGCGCGTTTAAATGTAATCACTGAAACAAAACTCCTGGAAGAAGGTGGCGTAGACCGTATCGTT
chr21	5217582	5217622	Colo320DM probe 2	TGATATGCCGATTCCAAGCGGCACAGACAACAAAGGCAAAATAGACAAATGAAATACATCGTGGCGTAGACCGTATCGTT
chr21	5217631	5217671	Colo320DM probe 2	TGATATGCCGATTCCAAGCGTGCTTTTGCACAGCAAAGAAAACTAATGAAATGATAAGGCGTGGCGTAGACCGTATCGTT
chr21	5217806	5217846	Colo320DM probe 2	TGATATGCCGATTCCAAGCGACATCTCCAGAGAAGAAATTCAAATGGCTAACAGGTACAAGTGGCGTAGACCGTATCGTT
chr21	5217927	5217967	Colo320DM probe 2	TGATATGCCGATTCCAAGCGGGCTATTATCGAAAAGATAAGTGTTGGTAAGAATGTGAAGGTGGCGTAGACCGTATCGTT
chr21	5218044	5218084	Colo320DM probe 2	TGATATGCCGATTCCAAGCGAAAAATTGAAAATAGCACTGGCCTGGTGTGATGGCTCACAGTGGCGTAGACCGTATCGTT
chr21	5218097	5218137	Colo320DM probe 2	TGATATGCCGATTCCAAGCGGATTTGGGGAAGCCAAGGCAGGAGGCGAGGAGCTCCAGACGTGGCGTAGACCGTATCGTT
chr21	5218148	5218188	Colo320DM probe 2	TGATATGCCGATTCCAAGCGACATAGCAAGACGCCATCTCAGAAATAAAATTAGCCAGACGTGGCGTAGACCGTATCGTT
chr21	5218295	5218335	Colo320DM probe 2	TGATATGCCGATTCCAAGCGTTACCCTGGATAGCAGAGTGAGACCCAGTTTCAAAAATGGGTGGCGTAGACCGTATCGTT
chr21	5218395	5218435	Colo320DM probe 2	TGATATGCCGATTCCAAGCGACATAAGAGTCTTAGAGAGGTGTCTGTCATCCTCTGTTCAGTGGCGTAGACCGTATCGTT
chr21	5218445	5218485	Colo320DM probe 2	TGATATGCCGATTCCAAGCGACACACAATGACCAAAATGGGAAAATAACCTAAAGGTCCTGTGGCGTAGACCGTATCGTT
chr21	5218563	5218603	Colo320DM probe 2	TGATATGCCGATTCCAAGCGGAAGGAAATCCTTCTATTTGTGAAAACATTGATGGAGATGGTGGCGTAGACCGTATCGTT
chr21	5218676	5218716	Colo320DM probe 2	TGATATGCCGATTCCAAGCGACGACTGTCAAATTCATAAAAACAGAGAATAAGACAGTGGGTGGCGTAGACCGTATCGTT
chr21	5218787	5218827	Colo320DM probe 2	TGATATGCCGATTCCAAGCGTCTGGAGATATAATGTACAAAGTGGAACAACACTGTATCAGTGGCGTAGACCGTATCGTT
chr21	5218843	5218883	Colo320DM probe 2	TGATATGCCGATTCCAAGCGAGGACTAGACCATAAATTAATTACTGTCAACAGACACACAGTGGCGTAGACCGTATCGTT
chr21	5219095	5219135	Colo320DM probe 2	TGATATGCCGATTCCAAGCGTTTTGCAACAAGGATAGGGTGAGGGACATGGGGAAATTATGTGGCGTAGACCGTATCGTT
chr21	5219154	5219194	Colo320DM probe 2	TGATATGCCGATTCCAAGCGTGACCTGGGTGGAAGCTACAACAAAGGGTATGAGATTTAGGTGGCGTAGACCGTATCGTT
chr21	5219199	5219239	Colo320DM probe 2	TGATATGCCGATTCCAAGCGCAGTCCTCAAATTTTTGGTTTCAGGAACACTTCACATTTTGTGGCGTAGACCGTATCGTT
chr21	5219252	5219292	Colo320DM probe 2	TGATATGCCGATTCCAAGCGGGACCCCAAAGAGCTTTTAATTATTTGGATTATGTCTATCGTGGCGTAGACCGTATCGTT
chr21	5219401	5219441	Colo320DM probe 2	TGATATGCCGATTCCAAGCGTGGGAGAACAGTGACATTGTTTTATATTTTTAGGTGTGTCGTGGCGTAGACCGTATCGTT
chr21	5219525	5219565	Colo320DM probe 2	TGATATGCCGATTCCAAGCGCTCTGGGAAACTCCAATTATACTTGAGAGACAAGGAAAGTGTGGCGTAGACCGTATCGTT
chr21	5219589	5219629	Colo320DM probe 2	TGATATGCCGATTCCAAGCGATTTTTATGAAAAGACTTTTGACCTTGCAGAGACCCTGGAGTGGCGTAGACCGTATCGTT
chr21	5219639	5219679	Colo320DM probe 2	TGATATGCCGATTCCAAGCGGGACTTCTCAGGGTTCTCTGGATCATGTGTTCACAGAGTAGTGGCGTAGACCGTATCGTT
chr21	5219790	5219830	Colo320DM probe 2	TGATATGCCGATTCCAAGCGCCCTTTCCTTTGGCCTCTTGTTGCTGGGATTTTCTCTTTAGTGGCGTAGACCGTATCGTT
chr21	5219878	5219918	Colo320DM probe 2	TGATATGCCGATTCCAAGCGCTGCCTAATGAAAGTTTTAGTTTTGTCTTTCTGAGTCTTGGTGGCGTAGACCGTATCGTT
chr21	5220097	5220137	Colo320DM probe 2	TGATATGCCGATTCCAAGCGCGTGTTGTCTGGAGTGGAGTGGCTAGATCGTACCTCACAAGTGGCGTAGACCGTATCGTT
chr21	5220147	5220187	Colo320DM probe 2	TGATATGCCGATTCCAAGCGAATCAAACTCCTGAGCTCAATGTTATCCTTCCACTCAGCCGTGGCGTAGACCGTATCGTT
chr21	5220209	5220249	Colo320DM probe 2	TGATATGCCGATTCCAAGCGGTGTGTGCCAGCACGCCTAGCTTTGGATTACTATTATTATGTGGCGTAGACCGTATCGTT
chr21	5220356	5220396	Colo320DM probe 2	TGATATGCCGATTCCAAGCGTAAGCCACCATGCTGGTCCTGATGTCATTTAAGTACAAACGTGGCGTAGACCGTATCGTT
chr21	5220419	5220459	Colo320DM probe 2	TGATATGCCGATTCCAAGCGAGTGCCACATAAATATACTCTTTTTGAAATAGGGTCTTGCGTGGCGTAGACCGTATCGTT
chr21	5220699	5220739	Colo320DM probe 2	TGATATGCCGATTCCAAGCGACAGGCCTGAACCACCGCACCGGGTCCTAAAAATTCATTCGTGGCGTAGACCGTATCGTT
chr21	5220744	5220784	Colo320DM probe 2	TGATATGCCGATTCCAAGCGCTTTGTTTGTCCACAGGGTGCTGCTGTTTCCTTTCTAATAGTGGCGTAGACCGTATCGTT
chr21	5220837	5220877	Colo320DM probe 2	TGATATGCCGATTCCAAGCGTCACAGTAGTTCCTTTTCCATAACTATGAAGTTTTCAAGGGTGGCGTAGACCGTATCGTT
chr21	5221050	5221090	Colo320DM probe 2	TGATATGCCGATTCCAAGCGCTCATTACATTATATACCCAATGTCTGTGAAATTGTCTGCGTGGCGTAGACCGTATCGTT
chr21	5221108	5221148	Colo320DM probe 2	TGATATGCCGATTCCAAGCGAATCAATCAGCATACTGGGTCTAACACGGTTCCTTCCATTGTGGCGTAGACCGTATCGTT
chr21	5221347	5221387	Colo320DM probe 2	TGATATGCCGATTCCAAGCGCCTAATGTGCTTTATAGATGTTGGAAAATGAAATCAGCTGGTGGCGTAGACCGTATCGTT
chr21	5221440	5221480	Colo320DM probe 2	TGATATGCCGATTCCAAGCGGGAATATTGGCAGGTCAGGATTCTCAAAATGAGAAGTTCTGTGGCGTAGACCGTATCGTT
chr21	5221611	5221651	Colo320DM probe 2	TGATATGCCGATTCCAAGCGGCTACAGCAGGCCAAGCAGACATAACTGCCAAAGCTGCCTGTGGCGTAGACCGTATCGTT
chr21	5221677	5221717	Colo320DM probe 2	TGATATGCCGATTCCAAGCGACAGGGAGAGAGGACAATTGCCAGAGTAATGGACAAATATGTGGCGTAGACCGTATCGTT
chr21	5221723	5221763	Colo320DM probe 2	TGATATGCCGATTCCAAGCGTTTCATGTTCAGTGAAGCAGAACGTGCATTTGTATCCCAAGTGGCGTAGACCGTATCGTT
chr21	5221845	5221885	Colo320DM probe 2	TGATATGCCGATTCCAAGCGATCCAAGCCAGCCAGAACCCATGAGGTGTGCTTTGCAGATGTGGCGTAGACCGTATCGTT
chr21	5222003	5222043	Colo320DM probe 2	TGATATGCCGATTCCAAGCGAGTCCCAGAGCTTATATTTCAAGGGAGGAAACTGCATCTCGTGGCGTAGACCGTATCGTT
chr21	5222083	5222123	Colo320DM probe 2	TGATATGCCGATTCCAAGCGAAAAGGAACCCTATGTCTTTTTCTGCTCAGGCTGCTTCTAGTGGCGTAGACCGTATCGTT
chr21	5222294	5222334	Colo320DM probe 2	TGATATGCCGATTCCAAGCGCTCCTACTCTTCTTATTAGGATGCTAACCCCACTGTGGGAGTGGCGTAGACCGTATCGTT
chr21	5222339	5222379	Colo320DM probe 2	TGATATGCCGATTCCAAGCGATCCTCATCAACACCAAATTACTTCCCAAAGGTCCTCCTTGTGGCGTAGACCGTATCGTT
chr21	5222411	5222451	Colo320DM probe 2	TGATATGCCGATTCCAAGCGGTGCATTTGTTGAAGGAAACATGCAGTGCACAACATCTAAGTGGCGTAGACCGTATCGTT
chr21	5222667	5222707	Colo320DM probe 2	TGATATGCCGATTCCAAGCGGAGCTTCTATTAACTTTGACTATTGCAAGCAGTTTTATCGGTGGCGTAGACCGTATCGTT
chr21	5222801	5222841	Colo320DM probe 2	TGATATGCCGATTCCAAGCGCCTTCATTATTACCTCCATTAAACACTATTTGTTGGCTACGTGGCGTAGACCGTATCGTT
chr21	5222921	5222961	Colo320DM probe 2	TGATATGCCGATTCCAAGCGTTTGAATTAAAGTCTACCGGATTCCAAGATCTGTTTACCGGTGGCGTAGACCGTATCGTT
chr21	5222985	5223025	Colo320DM probe 2	TGATATGCCGATTCCAAGCGGGTCCCTGAGAATGCTAACAACATTTCTTTTGAAATCTGGGTGGCGTAGACCGTATCGTT
chr21	5223144	5223184	Colo320DM probe 2	TGATATGCCGATTCCAAGCGCATTTAGAGACTATCTTGTACAATAAGTAGAAGACACAGCGTGGCGTAGACCGTATCGTT
chr21	5223260	5223300	Colo320DM probe 2	TGATATGCCGATTCCAAGCGCTGTGGTTGGTCAAGCTTAAGGATCTTTTATGTGCCACAGGTGGCGTAGACCGTATCGTT
chr21	5223305	5223345	Colo320DM probe 2	TGATATGCCGATTCCAAGCGGGTGAAATCTTCCTAATTCTAGGTGAAGATTAATGGGCAAGTGGCGTAGACCGTATCGTT
chr21	5223522	5223562	Colo320DM probe 2	TGATATGCCGATTCCAAGCGATAAGAAAAATAAAACAAAGCTCAGACACACTGCCCTGGCGTGGCGTAGACCGTATCGTT
chr21	5223569	5223609	Colo320DM probe 2	TGATATGCCGATTCCAAGCGCCACTCTCCAGCTGGCTGCTTTTCTCTACCCTGGCGCCTCGTGGCGTAGACCGTATCGTT
chr21	5223629	5223669	Colo320DM probe 2	TGATATGCCGATTCCAAGCGTAGATCAAAGCGAGACATAAGTTTGGGATTAAAGAGAAGTGTGGCGTAGACCGTATCGTT
chr21	5223817	5223857	Colo320DM probe 2	TGATATGCCGATTCCAAGCGACATATATCTCTTTCTTAGGTATGTTGTGAGGGAGGAGATGTGGCGTAGACCGTATCGTT
chr21	5223862	5223902	Colo320DM probe 2	TGATATGCCGATTCCAAGCGCCCTGGATAAATACCATCTTAATCACCTTCATTACCAACTGTGGCGTAGACCGTATCGTT
chr21	5223939	5223979	Colo320DM probe 2	TGATATGCCGATTCCAAGCGCAGGAAACAAGTCTGGTGAGAGAATTATGTTACGAGGTTAGTGGCGTAGACCGTATCGTT
chr21	5224126	5224166	Colo320DM probe 2	TGATATGCCGATTCCAAGCGGGAACCACTACTTGTCATCGGCCAGAAATCCATTGTTTGGGTGGCGTAGACCGTATCGTT
chr21	5224201	5224241	Colo320DM probe 2	TGATATGCCGATTCCAAGCGTACATGTTTTGTTCTTGGCATTATGTTAAGTACTGGACACGTGGCGTAGACCGTATCGTT
chr21	5224253	5224293	Colo320DM probe 2	TGATATGCCGATTCCAAGCGGGAATATCGTTACATTCAACCCTCACAATAGTTTGATGTAGTGGCGTAGACCGTATCGTT
chr21	5224299	5224339	Colo320DM probe 2	TGATATGCCGATTCCAAGCGATTAGTCCGGTATTAGAGACGAGTAAACAAGATTAGAGGAGTGGCGTAGACCGTATCGTT
chr21	5224344	5224384	Colo320DM probe 2	TGATATGCCGATTCCAAGCGAGCACACAGCTGAACCACATAGGCGGCACTGGGATTGGAAGTGGCGTAGACCGTATCGTT
chr21	5224394	5224434	Colo320DM probe 2	TGATATGCCGATTCCAAGCGCTCACCCTGGACCACCATTTCCATGCTGTGTCTCCACTAGGTGGCGTAGACCGTATCGTT
chr21	5224468	5224508	Colo320DM probe 2	TGATATGCCGATTCCAAGCGCATCAATAATTTATATCCAAACTGTAGGTTTCACAGGAGGGTGGCGTAGACCGTATCGTT
chr21	5224522	5224562	Colo320DM probe 2	TGATATGCCGATTCCAAGCGGCTTCATGGCTTAAAATGGAAATGGAATGTGGAACATGGTGTGGCGTAGACCGTATCGTT
chr21	5224638	5224678	Colo320DM probe 2	TGATATGCCGATTCCAAGCGGTCCTACTACCTCTTTCATATTAGTTGAAATGTCATATGGGTGGCGTAGACCGTATCGTT
chr21	5224740	5224780	Colo320DM probe 2	TGATATGCCGATTCCAAGCGCCCCAAAAGAATAGAAAAAGATACTATGAAGAATCCACTCGTGGCGTAGACCGTATCGTT
chr21	5224820	5224860	Colo320DM probe 2	TGATATGCCGATTCCAAGCGCAGTTGGAAGAAGACAGAATTGATTTTGACAACCTCTAGCGTGGCGTAGACCGTATCGTT
chr21	5224929	5224969	Colo320DM probe 2	TGATATGCCGATTCCAAGCGTAGTTAGTTTGTGTAGTTCAAAGGGAAACAGAAACACAGGGTGGCGTAGACCGTATCGTT
chr21	5224977	5225017	Colo320DM probe 2	TGATATGCCGATTCCAAGCGGTTTTGACAGGGGTGAAAGGAAAGCCTGGGTCCAGTGAGCGTGGCGTAGACCGTATCGTT
chr21	5225035	5225075	Colo320DM probe 2	TGATATGCCGATTCCAAGCGGGCAGGGCAGGAGAAGGACAGTGCTGGGAGGCTAGGGAACGTGGCGTAGACCGTATCGTT
chr21	5225088	5225128	Colo320DM probe 2	TGATATGCCGATTCCAAGCGGCTGGCTGAAGATCACAAAATTCAACACAGCTTTCTCCAAGTGGCGTAGACCGTATCGTT
chr21	5225161	5225201	Colo320DM probe 2	TGATATGCCGATTCCAAGCGTCTGAGAAAGACAGCACCGGGGCCGAGGATGCATCCGGAGGTGGCGTAGACCGTATCGTT
chr21	5225227	5225267	Colo320DM probe 2	TGATATGCCGATTCCAAGCGCAGTGGCTATGCACTCAGGGACAATTTGGCTAGCTTTCTTGTGGCGTAGACCGTATCGTT
chr21	5225427	5225467	Colo320DM probe 2	TGATATGCCGATTCCAAGCGGGTTATGCTAACAAGTAGATAGTGTAGCTGCAACAGCAGAGTGGCGTAGACCGTATCGTT
chr21	5225511	5225551	Colo320DM probe 2	TGATATGCCGATTCCAAGCGAACAGGCTTAGGGATGTTTCAATGCTTGAATGTAGGTGAGGTGGCGTAGACCGTATCGTT
chr21	5225594	5225634	Colo320DM probe 2	TGATATGCCGATTCCAAGCGTTTATAGCTTCCCCAGACACAGGAATTGGCAGAGCTTGAAGTGGCGTAGACCGTATCGTT
chr21	5225834	5225874	Colo320DM probe 2	TGATATGCCGATTCCAAGCGCATCCCCTCTCCAACCAGTCTTATTTGGTGTCGTCTGCCTGTGGCGTAGACCGTATCGTT
chr21	5225941	5225981	Colo320DM probe 2	TGATATGCCGATTCCAAGCGGCTAATTTCATCACTTCAAACGAAATTTCCCTTGTTTGAGGTGGCGTAGACCGTATCGTT
chr21	5226002	5226042	Colo320DM probe 2	TGATATGCCGATTCCAAGCGAGGGCTGTTGAACTCTTTCATATACACAGGAAAACGGAAAGTGGCGTAGACCGTATCGTT
chr21	5226191	5226231	Colo320DM probe 2	TGATATGCCGATTCCAAGCGTTTCTGGTGTGAAATGAGAAGTCAGGAGCCCTACCATCTAGTGGCGTAGACCGTATCGTT
chr21	5226620	5226660	Colo320DM probe 2	TGATATGCCGATTCCAAGCGATATCTTCTATTTTGGAGGAACCTTAACTTTGACTCTGTGGTGGCGTAGACCGTATCGTT
chr21	5226665	5226705	Colo320DM probe 2	TGATATGCCGATTCCAAGCGTTCTAGCTATCAAGTCATCTCCTCCTTTCTTGGCAAATTTGTGGCGTAGACCGTATCGTT
chr21	5226718	5226758	Colo320DM probe 2	TGATATGCCGATTCCAAGCGTCCACACTTACTATCTCCTTTTTCTCATTTTCCTTTCACTGTGGCGTAGACCGTATCGTT
chr21	5226806	5226846	Colo320DM probe 2	TGATATGCCGATTCCAAGCGGCTTGTGCTAAGGTCACCATATAAGAGTGCTAAGGGCTTCGTGGCGTAGACCGTATCGTT
chr21	5226851	5226891	Colo320DM probe 2	TGATATGCCGATTCCAAGCGCAAGCTGCCACAGACTGAGTGGTTTATCTTCTCAAGCTCTGTGGCGTAGACCGTATCGTT
chr21	5226937	5226977	Colo320DM probe 2	TGATATGCCGATTCCAAGCGTGAGAACTGCTGCCTTGCAGATGCCTCCCTTCTTGCTCTGGTGGCGTAGACCGTATCGTT
chr21	5227024	5227064	Colo320DM probe 2	TGATATGCCGATTCCAAGCGCTGCCATATTGGTTTAGGGTCCACCCATATGGTTTTATTTGTGGCGTAGACCGTATCGTT
chr21	5227091	5227131	Colo320DM probe 2	TGATATGCCGATTCCAAGCGCTCTAAATCAGTCCCTCTGAAGCAGTGGGGATCAGCTCTTGTGGCGTAGACCGTATCGTT
chr21	5227153	5227193	Colo320DM probe 2	TGATATGCCGATTCCAAGCGACAATTCAGCACCCCCAGAACTGGTGATTCCTAAACATCAGTGGCGTAGACCGTATCGTT
chr21	5227339	5227379	Colo320DM probe 2	TGATATGCCGATTCCAAGCGTCCTTCCTTCCCTCCCTTTCCTAACCTTCCCTTGCTCTCTGTGGCGTAGACCGTATCGTT
chr21	5227594	5227634	Colo320DM probe 2	TGATATGCCGATTCCAAGCGTCCTTTCCCTTCCCTTCCTTTCCTCACTCTCCTCTCCTTCGTGGCGTAGACCGTATCGTT
chr21	5227677	5227717	Colo320DM probe 2	TGATATGCCGATTCCAAGCGCCTTCTCTCTCTTTCTCCTTTCCTTCCTTCTATTTATTTAGTGGCGTAGACCGTATCGTT
chr21	5227735	5227775	Colo320DM probe 2	TGATATGCCGATTCCAAGCGTTATGGGACACATGTGCAATTTTGTTCCATGCATAGTGGTGTGGCGTAGACCGTATCGTT
chr21	5227863	5227903	Colo320DM probe 2	TGATATGCCGATTCCAAGCGATTCGGTAGAGTAGACCCCTGACCTCTTCCTCCAGCTTGAGTGGCGTAGACCGTATCGTT
chr21	5227937	5227977	Colo320DM probe 2	TGATATGCCGATTCCAAGCGAACTTTAAATGTTGAAGTTCTTAAATCCTGGGTCCTCTTCGTGGCGTAGACCGTATCGTT
chr21	5227982	5228022	Colo320DM probe 2	TGATATGCCGATTCCAAGCGTTATTCCATACTAAGCTTGTCCAACCCATGGCCTGTGGGCGTGGCGTAGACCGTATCGTT
chr21	5228241	5228281	Colo320DM probe 2	TGATATGCCGATTCCAAGCGTAATTCCTATGGCTTTAGATACCATAGATATGCATATGGCGTGGCGTAGACCGTATCGTT
chr21	5228357	5228397	Colo320DM probe 2	TGATATGCCGATTCCAAGCGAGGCATTCCTAAAATCAGAATTCAAAACTCTTGAGATCTGGTGGCGTAGACCGTATCGTT
chr21	5228446	5228486	Colo320DM probe 2	TGATATGCCGATTCCAAGCGTTCTTCTTCAGCCTTACCATTCTTTATAAAAATCGTCTCCGTGGCGTAGACCGTATCGTT
chr21	5228548	5228588	Colo320DM probe 2	TGATATGCCGATTCCAAGCGCCCCCTACCATCACAACCTGCAACCAAGTACTGTTATTTCGTGGCGTAGACCGTATCGTT
chr21	5228595	5228635	Colo320DM probe 2	TGATATGCCGATTCCAAGCGAAATATGTGCTAAAATTATCTGCTTCTGTCATCCGCATCTGTGGCGTAGACCGTATCGTT
chr21	5228641	5228681	Colo320DM probe 2	TGATATGCCGATTCCAAGCGTGATCTGTAAACATATACTCGTCTTTCCAACTTTTGGCCTGTGGCGTAGACCGTATCGTT
chr21	5228686	5228726	Colo320DM probe 2	TGATATGCCGATTCCAAGCGATACCTTTTCTATGGCACACCCAGAGAGGTTCTTCAAAAAGTGGCGTAGACCGTATCGTT
chr21	5228863	5228903	Colo320DM probe 2	TGATATGCCGATTCCAAGCGGCCTTGCATTTAGTAGGAAGTTAACACATTGACCTAGATCGTGGCGTAGACCGTATCGTT
chr21	5228938	5228978	Colo320DM probe 2	TGATATGCCGATTCCAAGCGACTCATAGACCTCAGTCCAGTTACTCTTTTCTGAGATCCCGTGGCGTAGACCGTATCGTT
chr21	5229064	5229104	Colo320DM probe 2	TGATATGCCGATTCCAAGCGTAACTGATGTCCAAGGCAGTCACATAGGCATCTCTGGGAGGTGGCGTAGACCGTATCGTT
chr21	5229144	5229184	Colo320DM probe 2	TGATATGCCGATTCCAAGCGGAATCTGCATGTTGACAAGGTCCCCAGGTTGTTCATATGCGTGGCGTAGACCGTATCGTT
chr21	5229199	5229239	Colo320DM probe 2	TGATATGCCGATTCCAAGCGGTGCTTTGCTCTAGATCCCAGCCTGAGTGTTAGTTCTTTAGTGGCGTAGACCGTATCGTT
chr21	5229262	5229302	Colo320DM probe 2	TGATATGCCGATTCCAAGCGAATCGTATTAGGTCATGTGACGGATTCACCCACACGGTCTGTGGCGTAGACCGTATCGTT
chr21	5229329	5229369	Colo320DM probe 2	TGATATGCCGATTCCAAGCGGCCTATTGATCAGAAGCTGCCCATTTTACAGTTTTACCTAGTGGCGTAGACCGTATCGTT
chr21	5229443	5229483	Colo320DM probe 2	TGATATGCCGATTCCAAGCGTGAAAATTGCCAGTTTTCTTGCCAGTTTTCTTTGCTATGTGTGGCGTAGACCGTATCGTT
chr21	5229575	5229615	Colo320DM probe 2	TGATATGCCGATTCCAAGCGAGTTGGTTTGGGTTTTCAATACACAATTGATCTATGGTTGGTGGCGTAGACCGTATCGTT
chr21	5229681	5229721	Colo320DM probe 2	TGATATGCCGATTCCAAGCGGCAAAACCACAATTACTTTTGCACTAATGTGATAGCTTTGGTGGCGTAGACCGTATCGTT
chr21	5230107	5230147	Colo320DM probe 2	TGATATGCCGATTCCAAGCGCTGGAAAACTTGTAGTTATTCAACAAGCAAGCTAAAAGTGGTGGCGTAGACCGTATCGTT
chr21	5230166	5230206	Colo320DM probe 2	TGATATGCCGATTCCAAGCGAAAGCACAATTCCACTCATTCCTTCAGTATTACAACTGCTGTGGCGTAGACCGTATCGTT
chr21	5230231	5230271	Colo320DM probe 2	TGATATGCCGATTCCAAGCGATGAGTAGTTAATTTGAGAGAAAAGCTGGTGCAGGTGTAGGTGGCGTAGACCGTATCGTT
chr21	5230328	5230368	Colo320DM probe 2	TGATATGCCGATTCCAAGCGAGCAAAACAGAAGTTAAAATCAGCCCTGTGTCCAATCTGCGTGGCGTAGACCGTATCGTT
chr21	5230380	5230420	Colo320DM probe 2	TGATATGCCGATTCCAAGCGTTCAGAGAGTTTCTCTGTATGTTGAGGCAGGAAGTTTAGTGTGGCGTAGACCGTATCGTT
chr21	5230457	5230497	Colo320DM probe 2	TGATATGCCGATTCCAAGCGAGATTTTGCCTTCTATGGGGAAACTCATTCAATCATCAGGGTGGCGTAGACCGTATCGTT
chr21	5230502	5230542	Colo320DM probe 2	TGATATGCCGATTCCAAGCGTCTTCAATAGGTTTTATTTGCTCCGGTTTACCTAGATGAAGTGGCGTAGACCGTATCGTT
chr21	5230581	5230621	Colo320DM probe 2	TGATATGCCGATTCCAAGCGCACATTAGAATCACCAATGTGATATTAAACACACACACACGTGGCGTAGACCGTATCGTT
chr21	5230630	5230670	Colo320DM probe 2	TGATATGCCGATTCCAAGCGCACACACACACACTGCACAACGATTAAGATGGCTGCTATCGTGGCGTAGACCGTATCGTT
chr21	5231049	5231089	Colo320DM probe 2	TGATATGCCGATTCCAAGCGTAACTCTTGTGCATTGAGGGTGGGTATGAAAAGTAGTACAGTGGCGTAGACCGTATCGTT
chr21	5231094	5231134	Colo320DM probe 2	TGATATGCCGATTCCAAGCGTGTGGAAAACATACGGTTCCTCAAGAATTTAGACATAGAAGTGGCGTAGACCGTATCGTT
chr21	5231153	5231193	Colo320DM probe 2	TGATATGCCGATTCCAAGCGTCCCACTCACATCTATAAATCTCTGTATCTTTATCTACCTGTGGCGTAGACCGTATCGTT
chr21	5231230	5231270	Colo320DM probe 2	TGATATGCCGATTCCAAGCGATAGATACTTGTGCACCTGTGTTCTCTCCCCACCCCATCCGTGGCGTAGACCGTATCGTT
chr21	5231394	5231434	Colo320DM probe 2	TGATATGCCGATTCCAAGCGTGTCCACAGGCACAATCCCCTGCTGCGGGGCCATCCACAGGTGGCGTAGACCGTATCGTT
chr21	5231456	5231496	Colo320DM probe 2	TGATATGCCGATTCCAAGCGCTGTCCACAGGCACGAACCCCTGGTGAGGGACTGTCCACAGTGGCGTAGACCGTATCGTT
chr21	5231505	5231545	Colo320DM probe 2	TGATATGCCGATTCCAAGCGCCCTGCTGCGGGGCTGTTTACAGGCACGATCTCCCTGCTGGTGGCGTAGACCGTATCGTT
chr21	5231550	5231590	Colo320DM probe 2	TGATATGCCGATTCCAAGCGCTGTCCATGGGCAGGATCTCCCTGCTGCGTGGCTGTCCACGTGGCGTAGACCGTATCGTT
chr21	5231628	5231668	Colo320DM probe 2	TGATATGCCGATTCCAAGCGCTGCTTTGTCTCCAACCCAGGCCGGTTTGCCCCTCCTTAGGTGGCGTAGACCGTATCGTT
chr21	5231710	5231750	Colo320DM probe 2	TGATATGCCGATTCCAAGCGGTCTAATTTCGTGCAGACATCTGATCAACACAACACAACAGTGGCGTAGACCGTATCGTT
chr21	5231810	5231850	Colo320DM probe 2	TGATATGCCGATTCCAAGCGGGAACTACAGGCACATGCCACCACACCTGCCTGCTACACCGTGGCGTAGACCGTATCGTT
chr21	5231855	5231895	Colo320DM probe 2	TGATATGCCGATTCCAAGCGTCATTGCAGCATTACAGCCTTATTTACAGGAACCACAAGGGTGGCGTAGACCGTATCGTT
chr21	5232074	5232114	Colo320DM probe 2	TGATATGCCGATTCCAAGCGCTATATGAAGAACCTGGAACAGGCAAATTAATGGAGACACGTGGCGTAGACCGTATCGTT
chr21	5232128	5232168	Colo320DM probe 2	TGATATGCCGATTCCAAGCGGTTTTCAGGACTGGCAGGAAGTGGAAATGGGCGGGGTTAGGTGGCGTAGACCGTATCGTT
chr21	5232241	5232281	Colo320DM probe 2	TGATATGCCGATTCCAAGCGGCATTGTGAATGTAGCTAATGACATTGAATTCTTTACCAGGTGGCGTAGACCGTATCGTT
chr21	5232304	5232344	Colo320DM probe 2	TGATATGCCGATTCCAAGCGACATTGCTTAAGCTTCCCAGTCAGACAGGTGACGTGCTTGGTGGCGTAGACCGTATCGTT
chr21	5232357	5232397	Colo320DM probe 2	TGATATGCCGATTCCAAGCGCCTGAGACCAGGCTGCCCTCACCAGAGTGGCTTCAAGACCGTGGCGTAGACCGTATCGTT
chr21	5232444	5232484	Colo320DM probe 2	TGATATGCCGATTCCAAGCGGAAAGCCAGCTCTGGTTCTATCTCTTCTCACTTCAGTCCTGTGGCGTAGACCGTATCGTT
chr21	5232497	5232537	Colo320DM probe 2	TGATATGCCGATTCCAAGCGATCCCCCAGCTGGGCATTATAAGAAAAGCAAGATGACTATGTGGCGTAGACCGTATCGTT
chr21	5232559	5232599	Colo320DM probe 2	TGATATGCCGATTCCAAGCGACCAAATAATCTCAGGGACTATTGCTAACTAACCCATGGGGTGGCGTAGACCGTATCGTT
chr21	5232716	5232756	Colo320DM probe 2	TGATATGCCGATTCCAAGCGAGAGAAATGAACAGACTTGGAAGCTTCTCTGAGGCCCTAGGTGGCGTAGACCGTATCGTT
chr21	5232761	5232801	Colo320DM probe 2	TGATATGCCGATTCCAAGCGACCTCTGGGCCCCGAAAACCAGACGCCAGGAGAAAGGAGGGTGGCGTAGACCGTATCGTT
chr21	5232945	5232985	Colo320DM probe 2	TGATATGCCGATTCCAAGCGGCTAAGTGAACGTGGTGATTTGCATTCACTTATATTGATTGTGGCGTAGACCGTATCGTT
chr21	5233004	5233044	Colo320DM probe 2	TGATATGCCGATTCCAAGCGCACACAAGAAAAAGAATGTGGATCTTTTTCACCGTGGGAAGTGGCGTAGACCGTATCGTT
chr21	5233075	5233115	Colo320DM probe 2	TGATATGCCGATTCCAAGCGTTCCTGGGATATAATCTATACATGATGCCTATTTAAGCCTGTGGCGTAGACCGTATCGTT
chr21	5233129	5233169	Colo320DM probe 2	TGATATGCCGATTCCAAGCGCACGTGGTTTGCTTTCCTCTTATGTGAAATAGCGTTGGACGTGGCGTAGACCGTATCGTT
chr21	5233174	5233214	Colo320DM probe 2	TGATATGCCGATTCCAAGCGGAGTTTGGGCCACAGCTCAGGAAAACACAATCCTAAATGTGTGGCGTAGACCGTATCGTT
chr21	5233332	5233372	Colo320DM probe 2	TGATATGCCGATTCCAAGCGACATTCTTTAAAAAGCATTTATTGGGCAGCGCATGGTGGCGTGGCGTAGACCGTATCGTT
chr21	5233667	5233707	Colo320DM probe 2	TGATATGCCGATTCCAAGCGTTTTAAGGTGGAATTTGAGAAACGTACAAAAACACAACGGGTGGCGTAGACCGTATCGTT
chr21	5233905	5233945	Colo320DM probe 2	TGATATGCCGATTCCAAGCGCTTAGGTCATCTGGAATATTGTGACAGACAACATAAGTCTGTGGCGTAGACCGTATCGTT
chr21	5233971	5234011	Colo320DM probe 2	TGATATGCCGATTCCAAGCGATGGGTCACCATCTAATATGTAGTCAAAGAGCTGAGATCCGTGGCGTAGACCGTATCGTT
chr21	5234080	5234120	Colo320DM probe 2	TGATATGCCGATTCCAAGCGAATGTTTTTATGTGCATGTGCAATGGTTACACACAAAGTCGTGGCGTAGACCGTATCGTT
chr21	5234489	5234529	Colo320DM probe 2	TGATATGCCGATTCCAAGCGCATTCACATTCATTTTCTACGTGGCACTGCTCCTTTTGAAGTGGCGTAGACCGTATCGTT
chr21	5234547	5234587	Colo320DM probe 2	TGATATGCCGATTCCAAGCGACACACTGACATGAGCATTTCCTATTACATTTTCCAATCTGTGGCGTAGACCGTATCGTT
chr21	5234592	5234632	Colo320DM probe 2	TGATATGCCGATTCCAAGCGGCCATTCTCGTCTATTGTTTTGAGTACGTGGAAATCCATTGTGGCGTAGACCGTATCGTT
chr21	5234737	5234777	Colo320DM probe 2	TGATATGCCGATTCCAAGCGATTTTCAAACCAGTATGTAATATTTCTGGCTTCTTCAGGCGTGGCGTAGACCGTATCGTT
chr21	5234854	5234894	Colo320DM probe 2	TGATATGCCGATTCCAAGCGTTTTAAACTAAAATTTTCATCATTGCCAGATGGTCTGGCCGTGGCGTAGACCGTATCGTT
chr21	5234916	5234956	Colo320DM probe 2	TGATATGCCGATTCCAAGCGGGCAAATGAGCTGGGCTGAAGGGAAGATATAAACTTTACTGTGGCGTAGACCGTATCGTT
chr21	5235020	5235060	Colo320DM probe 2	TGATATGCCGATTCCAAGCGATTTGGGGATGCAATTGAAATCTATTTTCTTCTGCAAAGCGTGGCGTAGACCGTATCGTT
chr21	5235313	5235353	Colo320DM probe 2	TGATATGCCGATTCCAAGCGTCAAGAATAGTTCATGATTTAATATGCCTTGTAGCACTGGGTGGCGTAGACCGTATCGTT
chr21	5235427	5235467	Colo320DM probe 2	TGATATGCCGATTCCAAGCGAAGGCATTTTGTGAAGGCAAGCATGGTGCTACCTGTAGAGGTGGCGTAGACCGTATCGTT
chr21	5235530	5235570	Colo320DM probe 2	TGATATGCCGATTCCAAGCGAACTTCTTCTGTGATATTCAGGACATTCAAAACAGTGACAGTGGCGTAGACCGTATCGTT
chr21	5235602	5235642	Colo320DM probe 2	TGATATGCCGATTCCAAGCGACACACTGATCTCTTCTGAGTAAACCATCACAGACATACCGTGGCGTAGACCGTATCGTT
chr21	5235711	5235751	Colo320DM probe 2	TGATATGCCGATTCCAAGCGGCAAGTCCACCCCTTGTAGATTTGGCACCCATATGGACCTGTGGCGTAGACCGTATCGTT
chr21	5235771	5235811	Colo320DM probe 2	TGATATGCCGATTCCAAGCGCCAAATAAAAAGAAAGCAAAGCAACAGTTGTACCTAACACGTGGCGTAGACCGTATCGTT
chr21	5235816	5235856	Colo320DM probe 2	TGATATGCCGATTCCAAGCGAACTAACTTGGTACAACTCTCCTGTGATTGTGATTTTCTGGTGGCGTAGACCGTATCGTT
chr1	150619224	150619264	Colo320DM probe 3	ATTCTGTTTAACTGGTTCGCATCACACCACTACACTCCAGTGACGAAGTGAGACTCTGTCGTGGCGTAGACCGTATCGTT
chr1	150619304	150619344	Colo320DM probe 3	ATTCTGTTTAACTGGTTCGCTTACTTGTCCCTATTCCTCTGTATAGCTAGACCACCACTGGTGGCGTAGACCGTATCGTT
chr1	150619371	150619411	Colo320DM probe 3	ATTCTGTTTAACTGGTTCGCTCTTCATGTGTAGGTCACCACTACAATGTAATCTCCTTGAGTGGCGTAGACCGTATCGTT
chr1	150619416	150619456	Colo320DM probe 3	ATTCTGTTTAACTGGTTCGCGCAGCCACATACAATTTACCTTGTATTTTAGCACAATGCCGTGGCGTAGACCGTATCGTT
chr1	150619479	150619519	Colo320DM probe 3	ATTCTGTTTAACTGGTTCGCAGTAACTGCACTGTTTAAATACTACCCACCTTTCAAGGCCGTGGCGTAGACCGTATCGTT
chr1	150619527	150619567	Colo320DM probe 3	ATTCTGTTTAACTGGTTCGCTGTCCATTTCCACCACTTATGTTTACCTAATGAGTCCAGTGTGGCGTAGACCGTATCGTT
chr1	150619581	150619621	Colo320DM probe 3	ATTCTGTTTAACTGGTTCGCTCAGAATTCTACTACTTGACTAACCATATGCTATCTTGCAGTGGCGTAGACCGTATCGTT
chr1	150619629	150619669	Colo320DM probe 3	ATTCTGTTTAACTGGTTCGCAGAAGTGTCTCAATTAGGTTACATGTTCCTCTAGAGCAGAGTGGCGTAGACCGTATCGTT
chr1	150619684	150619724	Colo320DM probe 3	ATTCTGTTTAACTGGTTCGCTGTTTATCTGGCCAAAAACAGCTTATTTTTCCAACTGCAAGTGGCGTAGACCGTATCGTT
chr1	150619729	150619769	Colo320DM probe 3	ATTCTGTTTAACTGGTTCGCGTATTCAGCAGTCACTTGGGACTTAAAATATTGCAGCCCAGTGGCGTAGACCGTATCGTT
chr1	150619774	150619814	Colo320DM probe 3	ATTCTGTTTAACTGGTTCGCGGGAGGTCCCACTTTATCTTTACTAGTGAAGTCATCTGTCGTGGCGTAGACCGTATCGTT
chr1	150619820	150619860	Colo320DM probe 3	ATTCTGTTTAACTGGTTCGCAAAATTCAGCTAACAGCTTATCTCCTGACTCTCCTTCCCTGTGGCGTAGACCGTATCGTT
chr1	150619866	150619906	Colo320DM probe 3	ATTCTGTTTAACTGGTTCGCAGCTACTGGAACTCTGCTTAGAACTATAAATCTGCCTGTAGTGGCGTAGACCGTATCGTT
chr1	150619917	150619957	Colo320DM probe 3	ATTCTGTTTAACTGGTTCGCCTGTCATATCTCAGGTTCCCCAGGATGGAAGAGATCTTTCGTGGCGTAGACCGTATCGTT
chr1	150619962	150620002	Colo320DM probe 3	ATTCTGTTTAACTGGTTCGCAATCTCCCTCAAGACCCAGTAGAGGGCATTATACAGACGAGTGGCGTAGACCGTATCGTT
chr1	150620020	150620060	Colo320DM probe 3	ATTCTGTTTAACTGGTTCGCCTGTTGGCTCACTGTGGATATATCCTCAATGGCAACTCTCGTGGCGTAGACCGTATCGTT
chr1	150620078	150620118	Colo320DM probe 3	ATTCTGTTTAACTGGTTCGCCTGTCTTTGATATGCCCAGCCCACACCAGCTTAAAATAAAGTGGCGTAGACCGTATCGTT
chr1	150620130	150620170	Colo320DM probe 3	ATTCTGTTTAACTGGTTCGCGTAACGGTGACTTCATCCCTGCCACCCTGTATATTAGATGGTGGCGTAGACCGTATCGTT
chr1	150620192	150620232	Colo320DM probe 3	ATTCTGTTTAACTGGTTCGCCACAATCAGGTTGGAGGAGTGGAAGAACCTTTGATTCAACGTGGCGTAGACCGTATCGTT
chr1	150620275	150620315	Colo320DM probe 3	ATTCTGTTTAACTGGTTCGCAGCAGGAATAACTATTAGAAGCATTGCAGAATCAGTTTGCGTGGCGTAGACCGTATCGTT
chr1	150620329	150620369	Colo320DM probe 3	ATTCTGTTTAACTGGTTCGCCCTACAGTATGGGAGTGAAGGAGATGGACTGTCAAGTTTTGTGGCGTAGACCGTATCGTT
chr1	150620376	150620416	Colo320DM probe 3	ATTCTGTTTAACTGGTTCGCGATACATCCTGCCAAGTGTGCAGTGGTGAAGAACTAAAAGGTGGCGTAGACCGTATCGTT
chr1	150620425	150620465	Colo320DM probe 3	ATTCTGTTTAACTGGTTCGCAAGGCTAAGGAGTAACATGAAATACAGATAGCCCCAAACAGTGGCGTAGACCGTATCGTT
chr1	150620472	150620512	Colo320DM probe 3	ATTCTGTTTAACTGGTTCGCCACCCCAGGCTTCTTAAGGCCACAAATTAAAATTGAGGACGTGGCGTAGACCGTATCGTT
chr1	150620548	150620588	Colo320DM probe 3	ATTCTGTTTAACTGGTTCGCAAGCCTAAGATACTAACTCAAGCTCTTCAGCTAACTAGCTGTGGCGTAGACCGTATCGTT
chr1	150620626	150620666	Colo320DM probe 3	ATTCTGTTTAACTGGTTCGCTCCTCACTTGTATTAAAATGAAATTGCACTAACTGCTGGGGTGGCGTAGACCGTATCGTT
chr1	150620746	150620786	Colo320DM probe 3	ATTCTGTTTAACTGGTTCGCGCCTACACAACAAAACGAGATCCTCTCTACAAAAGAAAGGGTGGCGTAGACCGTATCGTT
chr1	150620848	150620888	Colo320DM probe 3	ATTCTGTTTAACTGGTTCGCCTGAGATGGGAAGAGTGCTTAAGCCTGTGTTCTGAGACTCGTGGCGTAGACCGTATCGTT
chr1	150621008	150621048	Colo320DM probe 3	ATTCTGTTTAACTGGTTCGCGTTGAGGCTACAGTGAGTGTTTGCACCCTGCACTCCATTCGTGGCGTAGACCGTATCGTT
chr1	150621099	150621139	Colo320DM probe 3	ATTCTGTTTAACTGGTTCGCAGAAAGAAATTGAATGATCCCACATTCAGCCTCATAGACCGTGGCGTAGACCGTATCGTT
chr1	150621156	150621196	Colo320DM probe 3	ATTCTGTTTAACTGGTTCGCTGGCAAACACAAACCAGGGATAACATACTCAGGAGGAAATGTGGCGTAGACCGTATCGTT
chr1	150621202	150621242	Colo320DM probe 3	ATTCTGTTTAACTGGTTCGCATGGCTCACTAACCCCACCACAATAAACACCATTAACTTGGTGGCGTAGACCGTATCGTT
chr1	150621543	150621583	Colo320DM probe 3	ATTCTGTTTAACTGGTTCGCGAATTATAGGCGTGAGCCACCGTACACCCGCTGGAGTTTTGTGGCGTAGACCGTATCGTT
chr1	150621590	150621630	Colo320DM probe 3	ATTCTGTTTAACTGGTTCGCTTGGTAACCTTTCTTTTGTACGTTACATTCACAGGCAGCTGTGGCGTAGACCGTATCGTT
chr1	150621652	150621692	Colo320DM probe 3	ATTCTGTTTAACTGGTTCGCTTTCCAGCAATGCAGATTGGCACATCATGAGGAAAGAAATGTGGCGTAGACCGTATCGTT
chr1	150621706	150621746	Colo320DM probe 3	ATTCTGTTTAACTGGTTCGCCTGGCCACCAGCAGAAAGACTTGAGTTTCTTTTGGCTTATGTGGCGTAGACCGTATCGTT
chr1	150621764	150621804	Colo320DM probe 3	ATTCTGTTTAACTGGTTCGCTTCTTTTGGTTTGTCACATTTCTCCCTCACAAACATGGGAGTGGCGTAGACCGTATCGTT
chr1	150621809	150621849	Colo320DM probe 3	ATTCTGTTTAACTGGTTCGCAAAAGGAATGGAAGACAGAGGGAAAAGGAGACTGGGCCTCGTGGCGTAGACCGTATCGTT
chr1	150621855	150621895	Colo320DM probe 3	ATTCTGTTTAACTGGTTCGCTGCTAAACCTGGACTAGGCTTAGGTGTCAAGAAACCATTTGTGGCGTAGACCGTATCGTT
chr1	150621917	150621957	Colo320DM probe 3	ATTCTGTTTAACTGGTTCGCCATTTTGTGAGCCACAAACTGAGGTTGATGCACCTTCTACGTGGCGTAGACCGTATCGTT
chr1	150621984	150622024	Colo320DM probe 3	ATTCTGTTTAACTGGTTCGCAAGGTTTATGCCAACATTCCTGCTCCCTTTCCTAAGTGATGTGGCGTAGACCGTATCGTT
chr1	150622032	150622072	Colo320DM probe 3	ATTCTGTTTAACTGGTTCGCGGAACTCAGCCGCATCTCACATTAACAATGTCTTCAGTATGTGGCGTAGACCGTATCGTT
chr1	150622085	150622125	Colo320DM probe 3	ATTCTGTTTAACTGGTTCGCCTCCCAAACCCCAATAAAACACACCAACTGCTTCAGAATAGTGGCGTAGACCGTATCGTT
chr1	150622176	150622216	Colo320DM probe 3	ATTCTGTTTAACTGGTTCGCGAAAAAGTCCTTTGGGCTCTGTGGGGTTCCCCACGCTCACGTGGCGTAGACCGTATCGTT
chr1	150622230	150622270	Colo320DM probe 3	ATTCTGTTTAACTGGTTCGCACACTCACTGCCCTTCTTCCCACAGCAAATCTATTTCAAGGTGGCGTAGACCGTATCGTT
chr1	150622292	150622332	Colo320DM probe 3	ATTCTGTTTAACTGGTTCGCAATGTTGAGTTCTCAACTAGCTCTGCAGAACTAGAGGAGCGTGGCGTAGACCGTATCGTT
chr1	150622339	150622379	Colo320DM probe 3	ATTCTGTTTAACTGGTTCGCATCTGTCTGTGCGGATGGAGTTTCTTTTATCTGACACCAGGTGGCGTAGACCGTATCGTT
chr1	150622385	150622425	Colo320DM probe 3	ATTCTGTTTAACTGGTTCGCAACCACACTGAAACAAGGCATTTATCTACAGAGCTCAACTGTGGCGTAGACCGTATCGTT
chr1	150622433	150622473	Colo320DM probe 3	ATTCTGTTTAACTGGTTCGCTTTTCATTAGGCTACTCCACTTCCTTCCCCTCATACCTACGTGGCGTAGACCGTATCGTT
chr1	150622482	150622522	Colo320DM probe 3	ATTCTGTTTAACTGGTTCGCGCCACGTGGTTAAGAAGGATAGTCAGGAATGTTTTTACCAGTGGCGTAGACCGTATCGTT
chr1	150622532	150622572	Colo320DM probe 3	ATTCTGTTTAACTGGTTCGCCTAATTCATACTCCTCCATATCTCCCACCCCACCCTTTCAGTGGCGTAGACCGTATCGTT
chr1	150622580	150622620	Colo320DM probe 3	ATTCTGTTTAACTGGTTCGCCCCACCCCCAGAATTTCATTGATATTTCTCCCAACTGTTAGTGGCGTAGACCGTATCGTT
chr1	150622640	150622680	Colo320DM probe 3	ATTCTGTTTAACTGGTTCGCAAAAAGGTTCAAGGTCTTGGTGCTCAGCCCAAGGGGCTCCGTGGCGTAGACCGTATCGTT
chr1	150622689	150622729	Colo320DM probe 3	ATTCTGTTTAACTGGTTCGCGACACCAACAGGAAAGGGCTTCTGCCTCTCCAGCCCACACGTGGCGTAGACCGTATCGTT
chr1	150622748	150622788	Colo320DM probe 3	ATTCTGTTTAACTGGTTCGCCTGGCTGCAAAAGCAGGAAGGGGCAGGAGCCAGCACAGGAGTGGCGTAGACCGTATCGTT
chr1	150622843	150622883	Colo320DM probe 3	ATTCTGTTTAACTGGTTCGCATCATTCAACTTGGCCACTGCGGACGAACACAGAAGAAAAGTGGCGTAGACCGTATCGTT
chr1	150622917	150622957	Colo320DM probe 3	ATTCTGTTTAACTGGTTCGCAAAAACCCTGAACTCCAACCCAGTCTCTACCCCATGATTCGTGGCGTAGACCGTATCGTT
chr1	150622962	150623002	Colo320DM probe 3	ATTCTGTTTAACTGGTTCGCCATTTAACAACCATTAGGCTACCTGGCATGTCTCAATCCTGTGGCGTAGACCGTATCGTT
chr1	150623040	150623080	Colo320DM probe 3	ATTCTGTTTAACTGGTTCGCTTTCAGTCTTTTCCTATCCACGAAACAACGTTATCTGCCTGTGGCGTAGACCGTATCGTT
chr1	150623126	150623166	Colo320DM probe 3	ATTCTGTTTAACTGGTTCGCATAAGATCAAAATAACTGGAGGTTTCCAGGTGGGTAAGCTGTGGCGTAGACCGTATCGTT
chr1	150623200	150623240	Colo320DM probe 3	ATTCTGTTTAACTGGTTCGCCCACAGCTACTTGCAAAGACTGAGGTAGCACAGAGATGAGGTGGCGTAGACCGTATCGTT
chr1	150623260	150623300	Colo320DM probe 3	ATTCTGTTTAACTGGTTCGCAGAACCAGACCACACACATGCTGTTCTGAATGGATTTAATGTGGCGTAGACCGTATCGTT
chr1	150623321	150623361	Colo320DM probe 3	ATTCTGTTTAACTGGTTCGCATTTGCATTTGGATTTTGGAATGACCACTCCTTGCTAAGGGTGGCGTAGACCGTATCGTT
chr1	150623369	150623409	Colo320DM probe 3	ATTCTGTTTAACTGGTTCGCTACTTCATGCTGTGGAAACTGGCAAATACAGAATGTAGCTGTGGCGTAGACCGTATCGTT
chr1	150623531	150623571	Colo320DM probe 3	ATTCTGTTTAACTGGTTCGCTGAGGACTCAAGCTGAATGATAGAGAAGGCAGCTCAGACAGTGGCGTAGACCGTATCGTT
chr1	150623581	150623621	Colo320DM probe 3	ATTCTGTTTAACTGGTTCGCAAAGTACAGAATTTGAGAAGATCGGAGATGAAGAAAACGTGTGGCGTAGACCGTATCGTT
chr1	150623711	150623751	Colo320DM probe 3	ATTCTGTTTAACTGGTTCGCTCAGCATTTTCCCCTTCCCAGATGGACTTTAAGGATGACAGTGGCGTAGACCGTATCGTT
chr1	150623805	150623845	Colo320DM probe 3	ATTCTGTTTAACTGGTTCGCTCAAGGAGTTTGGGGACCAGGGAGTCCAGGGATCCTGCTCGTGGCGTAGACCGTATCGTT
chr1	150623855	150623895	Colo320DM probe 3	ATTCTGTTTAACTGGTTCGCTTCCTCACCAACTTTCTCCTATCCAATTTGAATGACAGCCGTGGCGTAGACCGTATCGTT
chr1	150623902	150623942	Colo320DM probe 3	ATTCTGTTTAACTGGTTCGCTGAATGGCCAGTCAGGAGAAAGGCATATACACACCTCATCGTGGCGTAGACCGTATCGTT
chr1	150623952	150623992	Colo320DM probe 3	ATTCTGTTTAACTGGTTCGCCACATCAGCAAGTCTATCAGTCATTCTCATTGGGCCAAATGTGGCGTAGACCGTATCGTT
chr1	150624036	150624076	Colo320DM probe 3	ATTCTGTTTAACTGGTTCGCCAGAATCTTGCTCTCTTGAGCATTAGTTCTCACCCTGGTCGTGGCGTAGACCGTATCGTT
chr1	150624090	150624130	Colo320DM probe 3	ATTCTGTTTAACTGGTTCGCTAGCAAGTTGCGTTCAATAAAATTCTAGCCAAGCTGGTGGGTGGCGTAGACCGTATCGTT
chr1	150624175	150624215	Colo320DM probe 3	ATTCTGTTTAACTGGTTCGCCTGTTCATGAGTCAGCATGGCTACCTCTCCTCATGATAAAGTGGCGTAGACCGTATCGTT
chr1	150624220	150624260	Colo320DM probe 3	ATTCTGTTTAACTGGTTCGCTGGGTTGCTGAGTTCTGGGGATGCAGAGATTTCTCAGTCTGTGGCGTAGACCGTATCGTT
chr1	150624306	150624346	Colo320DM probe 3	ATTCTGTTTAACTGGTTCGCAATCATCTTCTAAGAACCTGTTCCTCCAGCCCTGCAGGAGGTGGCGTAGACCGTATCGTT
chr1	150624419	150624459	Colo320DM probe 3	ATTCTGTTTAACTGGTTCGCATCTGAAACATGGGTCAACACATGTGCATGACTGAGCATGGTGGCGTAGACCGTATCGTT
chr1	150624469	150624509	Colo320DM probe 3	ATTCTGTTTAACTGGTTCGCCCTGCAGCTCCGCTGCCAGAGAAGCTTTTTAGCAGCTAAGGTGGCGTAGACCGTATCGTT
chr1	150624588	150624628	Colo320DM probe 3	ATTCTGTTTAACTGGTTCGCACCCTCAAGACTGTGATATCTATAAGGTTCTCTTGCCTGAGTGGCGTAGACCGTATCGTT
chr1	150624647	150624687	Colo320DM probe 3	ATTCTGTTTAACTGGTTCGCCAATTTACTCTCTCCTCATGTATCCCTCAAATGGTTCCCCGTGGCGTAGACCGTATCGTT
chr1	150624693	150624733	Colo320DM probe 3	ATTCTGTTTAACTGGTTCGCGTACTTTCCCAGTATTACAGAGCAGAGGTTCACCACCCACGTGGCGTAGACCGTATCGTT
chr1	150624750	150624790	Colo320DM probe 3	ATTCTGTTTAACTGGTTCGCAGTTTTACAATGAACAGTATGGAGTTTTTCTGCTGGCAGTGTGGCGTAGACCGTATCGTT
chr1	150624860	150624900	Colo320DM probe 3	ATTCTGTTTAACTGGTTCGCAGAGAGGCTAAATGACTTAATCAAGGTTATACAACAGCTCGTGGCGTAGACCGTATCGTT
chr1	150624911	150624951	Colo320DM probe 3	ATTCTGTTTAACTGGTTCGCAGTAGAGTGAGAACCCAGATATCTTGACTCCTAAACCAGTGTGGCGTAGACCGTATCGTT
chr1	150624978	150625018	Colo320DM probe 3	ATTCTGTTTAACTGGTTCGCCAAAAGCAACATGCTGGAAGAGAGAGAGAAGGTGCCCATTGTGGCGTAGACCGTATCGTT
chr1	150625047	150625087	Colo320DM probe 3	ATTCTGTTTAACTGGTTCGCATTATTTGAGAGCCAGAGCAAACTGTAAGAGATACTAAGTGTGGCGTAGACCGTATCGTT
chr1	150625139	150625179	Colo320DM probe 3	ATTCTGTTTAACTGGTTCGCTTTAAGGATTCTCTAAACCTGCCATAATGGAAACATGAAGGTGGCGTAGACCGTATCGTT
chr1	150625232	150625272	Colo320DM probe 3	ATTCTGTTTAACTGGTTCGCCAATCTACCTTTCCCAACTACGTTAGGTTAGCCTTGGGATGTGGCGTAGACCGTATCGTT
chr1	150625277	150625317	Colo320DM probe 3	ATTCTGTTTAACTGGTTCGCACCTGCCAAACTATTCCCAAGGCTCAGCCTAATCAATTTTGTGGCGTAGACCGTATCGTT
chr1	150625369	150625409	Colo320DM probe 3	ATTCTGTTTAACTGGTTCGCAAAAAGCATTTGCAGCATTATCCAATCCTAGCCTTTCCTAGTGGCGTAGACCGTATCGTT
chr1	150625444	150625484	Colo320DM probe 3	ATTCTGTTTAACTGGTTCGCGAAGTGTCAATCTAACGAAATAAATAAACTTAGAGCCCCTGTGGCGTAGACCGTATCGTT
chr1	150625515	150625555	Colo320DM probe 3	ATTCTGTTTAACTGGTTCGCCAGCAGAATCACAGTCATTTCTGGCTAGCAAGCTGAGAAGGTGGCGTAGACCGTATCGTT
chr1	150625581	150625621	Colo320DM probe 3	ATTCTGTTTAACTGGTTCGCTGCCTATAATATATAAACGTCCAGTGGTTGAGGAAGGGGAGTGGCGTAGACCGTATCGTT
chr1	150625682	150625722	Colo320DM probe 3	ATTCTGTTTAACTGGTTCGCGCAGATCCTGTGGGGTGGGGATGTGATCACCAGTCACCAGGTGGCGTAGACCGTATCGTT
chr1	150625790	150625830	Colo320DM probe 3	ATTCTGTTTAACTGGTTCGCCTGAGTCAAAGTACTTTTGCTAAGAGATAAGAGGGAGGTTGTGGCGTAGACCGTATCGTT
chr1	150625846	150625886	Colo320DM probe 3	ATTCTGTTTAACTGGTTCGCCTGGCCTTCCTCAAAAACAAGGAGACTCACATCTCACATCGTGGCGTAGACCGTATCGTT
chr1	150625891	150625931	Colo320DM probe 3	ATTCTGTTTAACTGGTTCGCTAAACCCTCATGCACACTCGGATCTTTCAAGAAGTCTTCCGTGGCGTAGACCGTATCGTT
chr1	150625968	150626008	Colo320DM probe 3	ATTCTGTTTAACTGGTTCGCACATGTACTTATGTCTTCTCCCCAGTGTGTTCTGACTTTTGTGGCGTAGACCGTATCGTT
chr1	150626026	150626066	Colo320DM probe 3	ATTCTGTTTAACTGGTTCGCTCCCAGCTAGAGTATATAGTTTTGGAGTCAAGGGATAGCCGTGGCGTAGACCGTATCGTT
chr1	150626074	150626114	Colo320DM probe 3	ATTCTGTTTAACTGGTTCGCCCTTTGTACTCCACTCAGTAGAGGATCGTTCCACCAAAATGTGGCGTAGACCGTATCGTT
chr1	150626123	150626163	Colo320DM probe 3	ATTCTGTTTAACTGGTTCGCATAAAGGGTAACTGAGGACCTTACTGGGTACAGGGCAATAGTGGCGTAGACCGTATCGTT
chr1	150626196	150626236	Colo320DM probe 3	ATTCTGTTTAACTGGTTCGCATAGAGAAGGATAAATATGGGGCTATCCTAGCCACCAGGAGTGGCGTAGACCGTATCGTT
chr1	150626241	150626281	Colo320DM probe 3	ATTCTGTTTAACTGGTTCGCACCACAAGCCAACAACCTCAAAATGATTATTCTCCCAGACGTGGCGTAGACCGTATCGTT
chr1	150626292	150626332	Colo320DM probe 3	ATTCTGTTTAACTGGTTCGCACTGGGCCTGTTCATGAGGATAATGTATTTTCCTTCTGACGTGGCGTAGACCGTATCGTT
chr1	150626385	150626425	Colo320DM probe 3	ATTCTGTTTAACTGGTTCGCTTGCCTCCAGCAAGGTAAATGCAAATCAGCATCACATTATGTGGCGTAGACCGTATCGTT
chr1	150626432	150626472	Colo320DM probe 3	ATTCTGTTTAACTGGTTCGCGACTAAGACTCAATAACTGGGATCCTCCACAGGGATGTTTGTGGCGTAGACCGTATCGTT
chr1	150626480	150626520	Colo320DM probe 3	ATTCTGTTTAACTGGTTCGCATTTCATCCGCACAGAGAAGCACACTCCAATGTAATGATTGTGGCGTAGACCGTATCGTT
chr1	150626858	150626898	Colo320DM probe 3	ATTCTGTTTAACTGGTTCGCAAAAACGATAATATAATCCCTCAGTCAGCTTTAGGTACCTGTGGCGTAGACCGTATCGTT
chr1	150626912	150626952	Colo320DM probe 3	ATTCTGTTTAACTGGTTCGCTCTGATCAGGAGCTACATGGCTATGAAAGTAGACTCTCTCGTGGCGTAGACCGTATCGTT
chr1	150626961	150627001	Colo320DM probe 3	ATTCTGTTTAACTGGTTCGCAGGACCACTCTGAACAAGAAAAATACATTTGCTGCAGGAGGTGGCGTAGACCGTATCGTT
chr1	150627006	150627046	Colo320DM probe 3	ATTCTGTTTAACTGGTTCGCTTAATGGCTGGTGCTCACTTCAAGGGTATGAAGAAACTGAGTGGCGTAGACCGTATCGTT
chr1	150627075	150627115	Colo320DM probe 3	ATTCTGTTTAACTGGTTCGCAGGAGAGATGGTTTGATCTTCTTCTGAAATGATGCATCCCGTGGCGTAGACCGTATCGTT
chr1	150627136	150627176	Colo320DM probe 3	ATTCTGTTTAACTGGTTCGCAAAAGTGCACAATCCTAAAACCTCCAACATTCAAACAGGCGTGGCGTAGACCGTATCGTT
chr1	150627186	150627226	Colo320DM probe 3	ATTCTGTTTAACTGGTTCGCGGGCAGTCTGCATTTCAGTTTCTAACATCTTTCCCTCATTGTGGCGTAGACCGTATCGTT
chr1	150627231	150627271	Colo320DM probe 3	ATTCTGTTTAACTGGTTCGCACACACCCAAATGCTCCAATTTAGGCCTTAATTTCCTACAGTGGCGTAGACCGTATCGTT
chr1	150627276	150627316	Colo320DM probe 3	ATTCTGTTTAACTGGTTCGCAATCAGGAGGGAATTGATACCACATCAGGGATTTACATTAGTGGCGTAGACCGTATCGTT
chr1	150627339	150627379	Colo320DM probe 3	ATTCTGTTTAACTGGTTCGCTCAAATTCGCCTCTACTTCTGTTCAACAACAAAACCTCCAGTGGCGTAGACCGTATCGTT
chr1	150627393	150627433	Colo320DM probe 3	ATTCTGTTTAACTGGTTCGCAGAACCTCTACAGACTTCATTCGAAGAACCTCCTTTAGCTGTGGCGTAGACCGTATCGTT
chr1	150627439	150627479	Colo320DM probe 3	ATTCTGTTTAACTGGTTCGCAAAGAGGGTAAGAGACTATGCCCCATACCCCTTTCTGGAGGTGGCGTAGACCGTATCGTT
chr1	150627547	150627587	Colo320DM probe 3	ATTCTGTTTAACTGGTTCGCCCTCTTCAGCTCTCTCAGGCAGAATACCTTCTTTCTCCTGGTGGCGTAGACCGTATCGTT
chr1	150627608	150627648	Colo320DM probe 3	ATTCTGTTTAACTGGTTCGCGAGCCAAATAAAATTAAAGACTGAGAAACAACAGCTTCTCGTGGCGTAGACCGTATCGTT
chr1	150627657	150627697	Colo320DM probe 3	ATTCTGTTTAACTGGTTCGCAACAACTATACTATCAACTTCTCCTGGAAATCCACCCACTGTGGCGTAGACCGTATCGTT
chr1	150627703	150627743	Colo320DM probe 3	ATTCTGTTTAACTGGTTCGCTACGCTATCTCTACTCTGCTGTTAAAGCTAGACCTTTGTTGTGGCGTAGACCGTATCGTT
chr1	150627754	150627794	Colo320DM probe 3	ATTCTGTTTAACTGGTTCGCAGCTCAAGATGACTATTGTGAGAGAAAAAGACAAGCTGCTGTGGCGTAGACCGTATCGTT
chr1	150627820	150627860	Colo320DM probe 3	ATTCTGTTTAACTGGTTCGCCAGGGACCTGTGCGTATTGGGCTAAAGGTAATACTAAACAGTGGCGTAGACCGTATCGTT
chr1	150627865	150627905	Colo320DM probe 3	ATTCTGTTTAACTGGTTCGCCTTTAATCACAGAGTGGGCCATATCACTCAGCACAAATGCGTGGCGTAGACCGTATCGTT
chr1	150627922	150627962	Colo320DM probe 3	ATTCTGTTTAACTGGTTCGCAAAAAGCAGGGCTTCTGGTGATAGAGGATGAGTAGCAGGGGTGGCGTAGACCGTATCGTT
chr1	150628189	150628229	Colo320DM probe 3	ATTCTGTTTAACTGGTTCGCAAAATTGCTACACGACAAAGCAGTTCCTTCTTTATTCAAGGTGGCGTAGACCGTATCGTT
chr1	150628265	150628305	Colo320DM probe 3	ATTCTGTTTAACTGGTTCGCCTAGCTATGTGGCCTTCTCCAAAGATCTCCACCTGAGTAAGTGGCGTAGACCGTATCGTT
chr1	150628312	150628352	Colo320DM probe 3	ATTCTGTTTAACTGGTTCGCGCCTTGCTTCAACATTTCCACAAATATTATGGTAGCAAGCGTGGCGTAGACCGTATCGTT
chr1	150628381	150628421	Colo320DM probe 3	ATTCTGTTTAACTGGTTCGCTTTAACCTCAGGAAAACAAAGATACAGTAGGCTCACTAGTGTGGCGTAGACCGTATCGTT
chr1	150628445	150628485	Colo320DM probe 3	ATTCTGTTTAACTGGTTCGCAAAATCAATACCTACCCTGGTGGTGCAGGGACTCTCACTAGTGGCGTAGACCGTATCGTT
chr1	150628508	150628548	Colo320DM probe 3	ATTCTGTTTAACTGGTTCGCTTTTTGTGGTCCCTGCTGCCCTTTAGTGACTTTTTGAAAAGTGGCGTAGACCGTATCGTT
chr1	150628589	150628629	Colo320DM probe 3	ATTCTGTTTAACTGGTTCGCTCCTTTCTCTTGGAAATTACGCATAGATATAACACCAAGTGTGGCGTAGACCGTATCGTT
chr1	150628666	150628706	Colo320DM probe 3	ATTCTGTTTAACTGGTTCGCAAAGTCAAATACAAACCCCAATAAGGGGTTTATTTGGCGTGTGGCGTAGACCGTATCGTT
chr1	150628734	150628774	Colo320DM probe 3	ATTCTGTTTAACTGGTTCGCCACTAAGTCCCTGCCTTGGAAGTCTAGGGGAAGAGAGAAGGTGGCGTAGACCGTATCGTT
chr1	150628786	150628826	Colo320DM probe 3	ATTCTGTTTAACTGGTTCGCGACCCTGTCGGCGTCTTTTCCAAGTTTAATTACCATGATTGTGGCGTAGACCGTATCGTT
chr1	150628833	150628873	Colo320DM probe 3	ATTCTGTTTAACTGGTTCGCGAACTCTAGCCCTCTTCAATATTGCTGGGTCCTCACTGAAGTGGCGTAGACCGTATCGTT
chr1	150628890	150628930	Colo320DM probe 3	ATTCTGTTTAACTGGTTCGCCCTTAGCTACTAAAATAGGTCTCTTGAGAAAGTTGCCGCCGTGGCGTAGACCGTATCGTT
chr1	150628937	150628977	Colo320DM probe 3	ATTCTGTTTAACTGGTTCGCAGCCATTATAATAACTACACTTCTCCCCTCCCCCAATACTGTGGCGTAGACCGTATCGTT
chr1	150628984	150629024	Colo320DM probe 3	ATTCTGTTTAACTGGTTCGCTTTTAAACGTCTTTACCTCGACCCCTATCTTTGCGGATTGGTGGCGTAGACCGTATCGTT
chr1	150629044	150629084	Colo320DM probe 3	ATTCTGTTTAACTGGTTCGCGTTGCTGGGTCACTTACCTCTACAAACCAATAACACACATGTGGCGTAGACCGTATCGTT
chr1	150629089	150629129	Colo320DM probe 3	ATTCTGTTTAACTGGTTCGCCCAAGACCACCAGCCATCCCCTTTCCATTCACCGTCTTTCGTGGCGTAGACCGTATCGTT
chr1	150629159	150629199	Colo320DM probe 3	ATTCTGTTTAACTGGTTCGCAATTATAGCACAGCGTCCAAGGTTTGAGCGGTAGGCCTATGTGGCGTAGACCGTATCGTT
chr1	150629210	150629250	Colo320DM probe 3	ATTCTGTTTAACTGGTTCGCGAAGAGTACAGTACTGAGTGACAAACGACCCAACTAACCAGTGGCGTAGACCGTATCGTT
chr1	150629262	150629302	Colo320DM probe 3	ATTCTGTTTAACTGGTTCGCCATGTCGTGTTGAAGCTCACCCAGCGTGACGCAAAAAGTGGTGGCGTAGACCGTATCGTT
chr1	150629321	150629361	Colo320DM probe 3	ATTCTGTTTAACTGGTTCGCGAGACCATGGCGACCAATCCGCACTGGTGGGAGACCGTCTGTGGCGTAGACCGTATCGTT
chr1	150629432	150629472	Colo320DM probe 3	ATTCTGTTTAACTGGTTCGCCTCCTCCGCAGGGTTCTCTTCTTCTTGTTTCTGGGACATGGTGGCGTAGACCGTATCGTT
chr1	150629558	150629598	Colo320DM probe 3	ATTCTGTTTAACTGGTTCGCCTGCTTCGGCTCCTGTCACTAGGGTTGCTCAGTCAAAATGGTGGCGTAGACCGTATCGTT
chr1	150629633	150629673	Colo320DM probe 3	ATTCTGTTTAACTGGTTCGCCTATGAGAGCCAGTGGGAGTGAGGTAGATAGGGCAATGACGTGGCGTAGACCGTATCGTT
chr1	150629678	150629718	Colo320DM probe 3	ATTCTGTTTAACTGGTTCGCGATCTACCAATAGTCGCCGTCTAAAGGTGGGCTCTATAGAGTGGCGTAGACCGTATCGTT
chr1	150629740	150629780	Colo320DM probe 3	ATTCTGTTTAACTGGTTCGCCAACCTGGAAAGAGAGTGAGCCACAAGGACCAATTGGAAGGTGGCGTAGACCGTATCGTT
chr1	150629817	150629857	Colo320DM probe 3	ATTCTGTTTAACTGGTTCGCGTACTTTTGCAGCTTTGGTGGGCTCCGGCTTCCTTCACTCGTGGCGTAGACCGTATCGTT
chr1	150629888	150629928	Colo320DM probe 3	ATTCTGTTTAACTGGTTCGCCGTCAAACTGGAGAGCGGAAGGATGGAACCTTTTATTCTCGTGGCGTAGACCGTATCGTT
chr1	150629933	150629973	Colo320DM probe 3	ATTCTGTTTAACTGGTTCGCGAGAGGATTAAGCTTTGCGGTGTTAGCAGAAAATGATCGAGTGGCGTAGACCGTATCGTT
chr1	150629990	150630030	Colo320DM probe 3	ATTCTGTTTAACTGGTTCGCGGAGGTCAGATTCGATTTTAAAGTAGTACTAACAGGCCGGGTGGCGTAGACCGTATCGTT
chr1	150630286	150630326	Colo320DM probe 3	ATTCTGTTTAACTGGTTCGCACAGGACGAGACTTTGTCGCGAAAAATAAAATAAAACGGTGTGGCGTAGACCGTATCGTT
chr1	150630333	150630373	Colo320DM probe 3	ATTCTGTTTAACTGGTTCGCGTATTACGATGTGTCACTTGGCCTGTGGAAGAGAGAGACTGTGGCGTAGACCGTATCGTT
chr1	150630387	150630427	Colo320DM probe 3	ATTCTGTTTAACTGGTTCGCGCTGTCTTGCAAAACACTAATGGCTTACGTTCCGTAGTTTGTGGCGTAGACCGTATCGTT
chr1	150630435	150630475	Colo320DM probe 3	ATTCTGTTTAACTGGTTCGCTGTGTAGTTTTTATATTCCATCAGGGTGATCCCTTGGGGAGTGGCGTAGACCGTATCGTT
chr1	150630481	150630521	Colo320DM probe 3	ATTCTGTTTAACTGGTTCGCTCCTTGAAACAAGGAGGACAGTGTAAGTATGTGGTAAACAGTGGCGTAGACCGTATCGTT
chr1	150630547	150630587	Colo320DM probe 3	ATTCTGTTTAACTGGTTCGCAACCTATCCAGAATTACAGTTTAACATTTCCTGGGCGTCTGTGGCGTAGACCGTATCGTT
chr1	150630620	150630660	Colo320DM probe 3	ATTCTGTTTAACTGGTTCGCGGGGTACGTGTATAGTAAGGCAGTCTCTGCCCTTAGAAAGGTGGCGTAGACCGTATCGTT
chr1	150631103	150631143	Colo320DM probe 3	ATTCTGTTTAACTGGTTCGCAAAAAGAGTGGCAGATAAGAAGTGCTCTTTATGGAGATAAGTGGCGTAGACCGTATCGTT
chr1	150631163	150631203	Colo320DM probe 3	ATTCTGTTTAACTGGTTCGCAGACTCAGAATTCCAAGCAGAAAACTACCAGAGATGAACAGTGGCGTAGACCGTATCGTT
chr1	150631210	150631250	Colo320DM probe 3	ATTCTGTTTAACTGGTTCGCCGAGTCCTCTGCAAACGTTAGGTGGGAGATAATTAGGATTGTGGCGTAGACCGTATCGTT
chr1	150631283	150631323	Colo320DM probe 3	ATTCTGTTTAACTGGTTCGCTAGTGAACCTAACCAAGAGAGTCTGTGACAATGGAATCCAGTGGCGTAGACCGTATCGTT
chr1	150631333	150631373	Colo320DM probe 3	ATTCTGTTTAACTGGTTCGCAGCTGACTGAATAGAGAATGAGAAGACTGTGTGCCTCAAGGTGGCGTAGACCGTATCGTT
chr1	150631394	150631434	Colo320DM probe 3	ATTCTGTTTAACTGGTTCGCAAATTCAAGAAGAGGAGTCAATTTGGGAATGGAGCTGAAAGTGGCGTAGACCGTATCGTT
chr1	150631759	150631799	Colo320DM probe 3	ATTCTGTTTAACTGGTTCGCACCGTGCCCGGCCTGAAAACATGGACTTTATTAAAAGCGAGTGGCGTAGACCGTATCGTT
chr1	150631809	150631849	Colo320DM probe 3	ATTCTGTTTAACTGGTTCGCTGGTGGAGACATCCAGGCAATGAAGACTTAGGATAAATGAGTGGCGTAGACCGTATCGTT
chr1	150631874	150631914	Colo320DM probe 3	ATTCTGTTTAACTGGTTCGCTTAAGGGTTCTAGGAAATGTAAGTGTGGGAGTTTGGGAGAGTGGCGTAGACCGTATCGTT
chr1	150631959	150631999	Colo320DM probe 3	ATTCTGTTTAACTGGTTCGCATGTAAGTAAAGTTGTGGAAGTTGATGGGATCACAAAGGAGTGGCGTAGACCGTATCGTT
chr1	150632187	150632227	Colo320DM probe 3	ATTCTGTTTAACTGGTTCGCAAAAACTCCCAAGACAGAAACGTGGGGAAAAGTTGGCAAAGTGGCGTAGACCGTATCGTT
chr1	150632240	150632280	Colo320DM probe 3	ATTCTGTTTAACTGGTTCGCATCAGAGTGGTAGGGAGAGAATTAGAAGAGAGAAGAGCCAGTGGCGTAGACCGTATCGTT
chr1	150632290	150632330	Colo320DM probe 3	ATTCTGTTTAACTGGTTCGCATGAAGAAAGGGAGGGCAGGTTGTCAATGTTAAATGTGATGTGGCGTAGACCGTATCGTT
chr1	150632339	150632379	Colo320DM probe 3	ATTCTGTTTAACTGGTTCGCAAAGATGGAGGTGATAGAGGTCAATCGCAAGACGTTAAGGGTGGCGTAGACCGTATCGTT
chr1	150632404	150632444	Colo320DM probe 3	ATTCTGTTTAACTGGTTCGCACAGTGGTAGCAATATTTAACAGTAAAGCAAGGAAAGGGCGTGGCGTAGACCGTATCGTT
chr1	150632450	150632490	Colo320DM probe 3	ATTCTGTTTAACTGGTTCGCGTAGCAGCAGATTTTCTTTTGGGGAATAGGCAAGACTCAAGTGGCGTAGACCGTATCGTT
chr1	150632542	150632582	Colo320DM probe 3	ATTCTGTTTAACTGGTTCGCACCCCAGCACTTTGGGATTCATCTAAAAGATGAATAATTCGTGGCGTAGACCGTATCGTT
chr1	150632592	150632632	Colo320DM probe 3	ATTCTGTTTAACTGGTTCGCTACTTTCTGATCAAGCTATTTCTAATTCCAAGCTCTGCTTGTGGCGTAGACCGTATCGTT
chr1	150632783	150632823	Colo320DM probe 3	ATTCTGTTTAACTGGTTCGCGTTCAAGTGATTCTCCTGCCTCAGCTGTGGGGAAAAGAAAGTGGCGTAGACCGTATCGTT
chr1	150632879	150632919	Colo320DM probe 3	ATTCTGTTTAACTGGTTCGCTTTTGTTCATCTTGTGAGTCGATGGCGCACGATTGCGGTGGTGGCGTAGACCGTATCGTT
chr1	150633030	150633070	Colo320DM probe 3	ATTCTGTTTAACTGGTTCGCAAGCAAAACCTCTCCCCCATGTTACCACCTTCCCTATTTCGTGGCGTAGACCGTATCGTT
chr1	150633202	150633242	Colo320DM probe 3	ATTCTGTTTAACTGGTTCGCAGATTAAGTTGCATCTGAGGCGTGGTACATTCCTTACTGTGTGGCGTAGACCGTATCGTT
chr1	150633375	150633415	Colo320DM probe 3	ATTCTGTTTAACTGGTTCGCAGCTTTACTACAGTATCCTGCCCCATTGTCAGTTTTAATTGTGGCGTAGACCGTATCGTT
chr1	150633533	150633573	Colo320DM probe 3	ATTCTGTTTAACTGGTTCGCGAACATATAATAATCTTCCAAATGAAGGTACATGCGTGACGTGGCGTAGACCGTATCGTT
chr1	150633586	150633626	Colo320DM probe 3	ATTCTGTTTAACTGGTTCGCAATGCATTAGGACACAGACCCCTGGGATTAACTCCTGCCTGTGGCGTAGACCGTATCGTT
chr1	150633647	150633687	Colo320DM probe 3	ATTCTGTTTAACTGGTTCGCCTTGACACTGGGTGCAATGTCGTACAATATCTTTTGCCTGGTGGCGTAGACCGTATCGTT
chr1	150633720	150633760	Colo320DM probe 3	ATTCTGTTTAACTGGTTCGCTGCTGCATTTACATGAGTCAAAGCATGAAATTTTTGTGCTGTGGCGTAGACCGTATCGTT
chr1	150633773	150633813	Colo320DM probe 3	ATTCTGTTTAACTGGTTCGCATGATACCAGTAAGTCAGCTGGTTCATTTGCTTTAGTCAAGTGGCGTAGACCGTATCGTT
chr1	150633929	150633969	Colo320DM probe 3	ATTCTGTTTAACTGGTTCGCATTTAATTAGAGCTGTCTTTACATCCCTTGTAGCCTGTACGTGGCGTAGACCGTATCGTT
chr1	150634027	150634067	Colo320DM probe 3	ATTCTGTTTAACTGGTTCGCATGACTGCAACCAACTCTGCCCTTCGAGCCAATTGATATTGTGGCGTAGACCGTATCGTT
chr1	150634076	150634116	Colo320DM probe 3	ATTCTGTTTAACTGGTTCGCTTACTTGCTCTTTTGGCCCTGTGTAAGCCGCTTTTCCATTGTGGCGTAGACCGTATCGTT
chr1	150634225	150634265	Colo320DM probe 3	ATTCTGTTTAACTGGTTCGCGGGTAATGATGATCAATAATTCCCACAAAATTAGCAAGACGTGGCGTAGACCGTATCGTT
chr1	150634299	150634339	Colo320DM probe 3	ATTCTGTTTAACTGGTTCGCTCTAACTTGTTCCTTGGTTCAAGGGACAACTATTTTGTCTGTGGCGTAGACCGTATCGTT
chr1	150634457	150634497	Colo320DM probe 3	ATTCTGTTTAACTGGTTCGCCAAGATCAGTATTTTGAACAGTGATGCCTGTTGGAGAATGGTGGCGTAGACCGTATCGTT
chr1	150634595	150634635	Colo320DM probe 3	ATTCTGTTTAACTGGTTCGCTTGCCTCTGGGGTTAATATTCTCTTACTATTTAAGTCTGAGTGGCGTAGACCGTATCGTT
chr1	150634679	150634719	Colo320DM probe 3	ATTCTGTTTAACTGGTTCGCCCATTTAAATTTGGTACCAGAAACTGAGGCAATCGCAGGAGTGGCGTAGACCGTATCGTT
chr1	150634799	150634839	Colo320DM probe 3	ATTCTGTTTAACTGGTTCGCAATCCTTGTGTGCCTGTTTTATCTGTTGTTAGTCTGCAGGGTGGCGTAGACCGTATCGTT
chr1	150634883	150634923	Colo320DM probe 3	ATTCTGTTTAACTGGTTCGCCATGATGATGATGGTGGTTTGTCGAAAAGGAAATGGGGAAGTGGCGTAGACCGTATCGTT
chr1	150635172	150635212	Colo320DM probe 3	ATTCTGTTTAACTGGTTCGCCATCACTCCCTAATCTCAAGTACCCAGAGACAATACGCTGGTGGCGTAGACCGTATCGTT
chr1	150635271	150635311	Colo320DM probe 3	ATTCTGTTTAACTGGTTCGCTGTGATAGTCTGAAATATGCTGGCCGGGAAAGACCTGACCGTGGCGTAGACCGTATCGTT
chr1	150635457	150635497	Colo320DM probe 3	ATTCTGTTTAACTGGTTCGCTGTATGTTCCATCTACTGAGATGGGGAAAACCGCCTTAGGGTGGCGTAGACCGTATCGTT
chr1	150635736	150635776	Colo320DM probe 3	ATTCTGTTTAACTGGTTCGCCGGTGCGGGTCCACTGTATGCTGAGCGCCACTTCCCTAAGGTGGCGTAGACCGTATCGTT
chr1	150635798	150635838	Colo320DM probe 3	ATTCTGTTTAACTGGTTCGCTTGTCTCTGTGTCTCCTTCTTTTCTTAAGTCTCTCATTCCGTGGCGTAGACCGTATCGTT
chr1	150635865	150635905	Colo320DM probe 3	ATTCTGTTTAACTGGTTCGCGAGGGGCAGGCCACCCCTTCACTCAGCCTCCTGAGTAGCTGTGGCGTAGACCGTATCGTT
chr1	150636060	150636100	Colo320DM probe 3	ATTCTGTTTAACTGGTTCGCCCGTGCCCAGCCCATTTATCCTTGATATAGCTAAATTACTGTGGCGTAGACCGTATCGTT
chr1	150636112	150636152	Colo320DM probe 3	ATTCTGTTTAACTGGTTCGCGGGTGGAACTTTCAGCCTGTAAAATATGAGTGAGGTTTCAGTGGCGTAGACCGTATCGTT
chr1	150636157	150636197	Colo320DM probe 3	ATTCTGTTTAACTGGTTCGCACTAGCACAATGTCTGGGGCCCAGATTATTCTATTTGTGAGTGGCGTAGACCGTATCGTT
chr1	150636338	150636378	Colo320DM probe 3	ATTCTGTTTAACTGGTTCGCCCACCACTTTGGGCCATAGATCGGGTGATTGGGGGAAGACGTGGCGTAGACCGTATCGTT
chr1	150636392	150636432	Colo320DM probe 3	ATTCTGTTTAACTGGTTCGCCAGAAATCTGGTTGGGGAGTGAGCCAACAGTTATCTGGAGGTGGCGTAGACCGTATCGTT
chr1	150636457	150636497	Colo320DM probe 3	ATTCTGTTTAACTGGTTCGCAGCAAATCCAAAGCTCCTAAAGCAAAAGCATATTTTTGGTGTGGCGTAGACCGTATCGTT
chr1	150636509	150636549	Colo320DM probe 3	ATTCTGTTTAACTGGTTCGCCAGCAAGAAGGTCAATGTAGCTAAGAGCCGGAATAAGAGAGTGGCGTAGACCGTATCGTT
chr1	150636559	150636599	Colo320DM probe 3	ATTCTGTTTAACTGGTTCGCGCAGGGATGAGATTGTTTTTGGCTTCTTAGGTCATGGTAAGTGGCGTAGACCGTATCGTT
chr1	150636614	150636654	Colo320DM probe 3	ATTCTGTTTAACTGGTTCGCTTTTTGTGTAATGGGCACCCATCAGATGGTGTTGAGGAGGGTGGCGTAGACCGTATCGTT
chr1	150636667	150636707	Colo320DM probe 3	ATTCTGTTTAACTGGTTCGCATCATTTAGGTATTAAACTGATCCTTCCGCTGCTCCATGGGTGGCGTAGACCGTATCGTT
chr1	150636713	150636753	Colo320DM probe 3	ATTCTGTTTAACTGGTTCGCAGAGTGGAAGTAGTAGCAGGAAACCAATTAGGCTTTTACAGTGGCGTAGACCGTATCGTT
chr1	150636768	150636808	Colo320DM probe 3	ATTCTGTTTAACTGGTTCGCGATGACAGTGACTTGGACTAGGGTGTAGTAGCTATGGAGAGTGGCGTAGACCGTATCGTT
chr1	150636819	150636859	Colo320DM probe 3	ATTCTGTTTAACTGGTTCGCGGCTAGATGTGGGATCTATTTTAAAGGTACCACCAACAGCGTGGCGTAGACCGTATCGTT
chr1	150636869	150636909	Colo320DM probe 3	ATTCTGTTTAACTGGTTCGCTCAAGGATGATTTCAAAGTTTTGGGTCTGAGCAACTAGGTGTGGCGTAGACCGTATCGTT
chr1	150636915	150636955	Colo320DM probe 3	ATTCTGTTTAACTGGTTCGCTAACATTGTTTACTGAGACGGGGAGGCCTTAAGTAGAAGGGTGGCGTAGACCGTATCGTT
chr1	150637017	150637057	Colo320DM probe 3	ATTCTGTTTAACTGGTTCGCAATAGTTACCAGGTCCATCAATTGATGGATAAACTATGGTGTGGCGTAGACCGTATCGTT
chr1	150637081	150637121	Colo320DM probe 3	ATTCTGTTTAACTGGTTCGCTGTTAATAAAAATAAATGGTCAGGCGCAGTACCTTAAGCCGTGGCGTAGACCGTATCGTT
chr1	150637134	150637174	Colo320DM probe 3	ATTCTGTTTAACTGGTTCGCCTTCAGGAGGCTGAGGCGGGTGGAGTGCAGTGGCACGATCGTGGCGTAGACCGTATCGTT
chr1	150637390	150637430	Colo320DM probe 3	ATTCTGTTTAACTGGTTCGCAGCCACTGCACCTGACCACTATTCACTTTAAATGGGTATAGTGGCGTAGACCGTATCGTT
chr1	150637524	150637564	Colo320DM probe 3	ATTCTGTTTAACTGGTTCGCCCCCCACACCAGAAGCTATTTTAATAAAAGATTTTAACCTGTGGCGTAGACCGTATCGTT
chr1	150637595	150637635	Colo320DM probe 3	ATTCTGTTTAACTGGTTCGCGAGTTCTAATCCTTCTCTGTTAACCACAGGAAACCTGGCTGTGGCGTAGACCGTATCGTT
chr1	150637655	150637695	Colo320DM probe 3	ATTCTGTTTAACTGGTTCGCTCAACAGACCACCACCAACCTGGAACAGTATTTGCTAATAGTGGCGTAGACCGTATCGTT
chr1	150637706	150637746	Colo320DM probe 3	ATTCTGTTTAACTGGTTCGCATTCCTGAGTAATAATAGCTTCTTGATTGTTGGACTCCCAGTGGCGTAGACCGTATCGTT
chr1	150637789	150637829	Colo320DM probe 3	ATTCTGTTTAACTGGTTCGCGTGGGGGTGGTGTGCGTAAAGTATTGCATTATGTTTACTTGTGGCGTAGACCGTATCGTT
chr1	150637838	150637878	Colo320DM probe 3	ATTCTGTTTAACTGGTTCGCTTGCCACCAGTTTTTCCAAATCTGATCTTTGAGAATCTGGGTGGCGTAGACCGTATCGTT
chr1	150637886	150637926	Colo320DM probe 3	ATTCTGTTTAACTGGTTCGCATGGTTCTTCTGTCCCCCAAATGTGCTTAAGCACAAATACGTGGCGTAGACCGTATCGTT
chr1	150637947	150637987	Colo320DM probe 3	ATTCTGTTTAACTGGTTCGCTTTTAGGATGTACATAGATCCCCTGAAACCAACCAATGCAGTGGCGTAGACCGTATCGTT
chr1	150638008	150638048	Colo320DM probe 3	ATTCTGTTTAACTGGTTCGCAGCAAGGTCACAGGAATTAACAGTGGCTTTTATTTATCCAGTGGCGTAGACCGTATCGTT
chr1	150638079	150638119	Colo320DM probe 3	ATTCTGTTTAACTGGTTCGCAATATATGACTTGACAGTTCCAAAGACCTGCAGTATGGCTGTGGCGTAGACCGTATCGTT
chr1	150638124	150638164	Colo320DM probe 3	ATTCTGTTTAACTGGTTCGCGGGTATAAATTGGTACAACATACTTTGGAAAGCTGGTGGCGTGGCGTAGACCGTATCGTT
chr1	150638174	150638214	Colo320DM probe 3	ATTCTGTTTAACTGGTTCGCAAAGCTGTACATAATCCAAAACCCATGACCTTGCAATCCCGTGGCGTAGACCGTATCGTT
chr1	150638221	150638261	Colo320DM probe 3	ATTCTGTTTAACTGGTTCGCGGTATATATACCCGATTGAAATGCATTCTTTGCGATGCGGGTGGCGTAGACCGTATCGTT
chr1	150638658	150638698	Colo320DM probe 3	ATTCTGTTTAACTGGTTCGCCTCCATCTCAAACAAACAAGCAAACTAAGAGTATAATTGGGTGGCGTAGACCGTATCGTT
chr1	150638704	150638744	Colo320DM probe 3	ATTCTGTTTAACTGGTTCGCGGAAACATAAAGGATAGATGTTTGAGGTGATGAATACTGTGTGGCGTAGACCGTATCGTT
chr1	150638765	150638805	Colo320DM probe 3	ATTCTGTTTAACTGGTTCGCACACATTGCATGCCTATATCAAACATCTCATGTAACCCATGTGGCGTAGACCGTATCGTT
chr1	150639190	150639230	Colo320DM probe 3	ATTCTGTTTAACTGGTTCGCTAGTAGTTCTATTTATAGTTGCCCCAAACTAGGTCAATCAGTGGCGTAGACCGTATCGTT
chr1	150639303	150639343	Colo320DM probe 3	ATTCTGTTTAACTGGTTCGCCCTCAAAAGCAAAACCAATCTATGGTATTTCAAGTCAAGAGTGGCGTAGACCGTATCGTT
chr1	150639355	150639395	Colo320DM probe 3	ATTCTGTTTAACTGGTTCGCTTAAGGGAGAAAATAGCAACTGGGAAAAGGTATGAGGGGGGTGGCGTAGACCGTATCGTT
chr1	150639421	150639461	Colo320DM probe 3	ATTCTGTTTAACTGGTTCGCTTTCTTGATTTGGGTGCTGGCTATATATGTTCACTATTCAGTGGCGTAGACCGTATCGTT
chr1	150639572	150639612	Colo320DM probe 3	ATTCTGTTTAACTGGTTCGCGAGCCACCATTCCCAGCTAGCCACCTCATTTAAAATAGTAGTGGCGTAGACCGTATCGTT
chr1	150639664	150639704	Colo320DM probe 3	ATTCTGTTTAACTGGTTCGCCCGAGGCGGGTTGGGATCAAGCCAGCCTGGCGAACATGGTGTGGCGTAGACCGTATCGTT
chr1	150639727	150639767	Colo320DM probe 3	ATTCTGTTTAACTGGTTCGCACAAAATTAGTAATCGAGACCATTCTGGGTAACATGGTGAGTGGCGTAGACCGTATCGTT
chr1	150640145	150640185	Colo320DM probe 3	ATTCTGTTTAACTGGTTCGCGTGGCATATGCCTGTAATCCCAGCTGTCAGGCCTCTGAGCGTGGCGTAGACCGTATCGTT
chr1	150640283	150640323	Colo320DM probe 3	ATTCTGTTTAACTGGTTCGCGATGACATTCCACCATTGATTTGTTCCTGTCCCACCCTAAGTGGCGTAGACCGTATCGTT
chr1	150640404	150640444	Colo320DM probe 3	ATTCTGTTTAACTGGTTCGCAGATCCACCCCTGCCCGCAAAACATTGCTCTCAACTTCACGTGGCGTAGACCGTATCGTT
chr1	150640488	150640528	Colo320DM probe 3	ATTCTGTTTAACTGGTTCGCTTCGCTGACTCTCTTTTCGGCACCCAGGTGAAATAAATACGTGGCGTAGACCGTATCGTT
chr1	150640559	150640599	Colo320DM probe 3	ATTCTGTTTAACTGGTTCGCCCTCTTCACACGGACGCACATGAAACCAGCTACTTGGGAGGTGGCGTAGACCGTATCGTT
chr1	150640973	150641013	Colo320DM probe 3	ATTCTGTTTAACTGGTTCGCGGCGGGTGGATCACTTGAAGCCTCCAGCCTGGCCAACATGGTGGCGTAGACCGTATCGTT
chr1	150641127	150641167	Colo320DM probe 3	ATTCTGTTTAACTGGTTCGCTGTTCAGTATTTTCTTCAATCAGCTTTCTCAGACTGAATGGTGGCGTAGACCGTATCGTT
chr1	150641191	150641231	Colo320DM probe 3	ATTCTGTTTAACTGGTTCGCGTTCCTGAGAATCCATTTGGCTATTCTGTTTTCTTCACCCGTGGCGTAGACCGTATCGTT
chr1	150641245	150641285	Colo320DM probe 3	ATTCTGTTTAACTGGTTCGCCCTCCTCAATTCGACCCATTTCTTCCCTACTTCCCAAAAGGTGGCGTAGACCGTATCGTT
chr1	150641341	150641381	Colo320DM probe 3	ATTCTGTTTAACTGGTTCGCTTTTTGGCCTCTACTTGGAGGTTCAAGAAAAGGTGTGTCAGTGGCGTAGACCGTATCGTT
chr1	150641578	150641618	Colo320DM probe 3	ATTCTGTTTAACTGGTTCGCACCCTGTGACCCCCACTCTGTCCGCCAGAGAACAACACCCGTGGCGTAGACCGTATCGTT
chr1	150641761	150641801	Colo320DM probe 3	ATTCTGTTTAACTGGTTCGCGTGGTCTCTTCACACGCACGAGCATGAAAGTGAGGTGATAGTGGCGTAGACCGTATCGTT
chr1	150641882	150641922	Colo320DM probe 3	ATTCTGTTTAACTGGTTCGCCCATAAATCTTTGAAGAAGTCTCACTTTCAGATAAGGAGGGTGGCGTAGACCGTATCGTT
chr1	150642015	150642055	Colo320DM probe 3	ATTCTGTTTAACTGGTTCGCTTTTTCTTGTGGCAGAAACATGGATTCAGTCAAGAAGCCCGTGGCGTAGACCGTATCGTT
chr1	150642068	150642108	Colo320DM probe 3	ATTCTGTTTAACTGGTTCGCGAAGGCCCTAGATTCCCAGGTAAGCTTCTGAAGGAAATTCGTGGCGTAGACCGTATCGTT
chr1	150642130	150642170	Colo320DM probe 3	ATTCTGTTTAACTGGTTCGCTGGGAGGTTGAATTAGATTAAGAAAAACAAAGCGGTAGCCGTGGCGTAGACCGTATCGTT
chr1	150642206	150642246	Colo320DM probe 3	ATTCTGTTTAACTGGTTCGCAGAGCTCTTAGAGAATATTTAGTTTTTCCCCTCTGGTTCAGTGGCGTAGACCGTATCGTT
chr1	150642259	150642299	Colo320DM probe 3	ATTCTGTTTAACTGGTTCGCCAATTTGGAATGCAAAGGAAAACTGACACGGTAAGTGAGCGTGGCGTAGACCGTATCGTT
chr1	150642318	150642358	Colo320DM probe 3	ATTCTGTTTAACTGGTTCGCGATTTCTGCCAGGAAGTGACTCTCGCTTTGACTTGCATTCGTGGCGTAGACCGTATCGTT
chr1	150642365	150642405	Colo320DM probe 3	ATTCTGTTTAACTGGTTCGCTTTTACTGCTTTCTGGGAGAGATGGCTCCCTCAATTATCAGTGGCGTAGACCGTATCGTT
chr1	150642556	150642596	Colo320DM probe 3	ATTCTGTTTAACTGGTTCGCAAAGCATGTTTGGTTTGTCTCTTTCCAAATTACCTAGACAGTGGCGTAGACCGTATCGTT
chr1	150642601	150642641	Colo320DM probe 3	ATTCTGTTTAACTGGTTCGCGAACTCAGCAGAAAAATAAGACAGACCAAGGCTTTGAGAAGTGGCGTAGACCGTATCGTT
chr1	150642646	150642686	Colo320DM probe 3	ATTCTGTTTAACTGGTTCGCGCAGACACAGAAACAAAGAGTACATACACACATGTAACAGGTGGCGTAGACCGTATCGTT
chr1	150642783	150642823	Colo320DM probe 3	ATTCTGTTTAACTGGTTCGCCCATATGAATATACACTTATGGGCATTTTAGCTGTGTGGCGTGGCGTAGACCGTATCGTT
chr1	150642888	150642928	Colo320DM probe 3	ATTCTGTTTAACTGGTTCGCGTCAGAAAGCATGCATGCATACATGTAAGACAGTGGAATAGTGGCGTAGACCGTATCGTT
chr1	150642977	150643017	Colo320DM probe 3	ATTCTGTTTAACTGGTTCGCGTTGTTGTTGTTGTAGAACTGGGGCTCTGGCTATGTTGCCGTGGCGTAGACCGTATCGTT
chr1	150643078	150643118	Colo320DM probe 3	ATTCTGTTTAACTGGTTCGCGGATTACAGGTGAGCTATTGTACCCAGCCCAACATAGAATGTGGCGTAGACCGTATCGTT
chr1	150643175	150643215	Colo320DM probe 3	ATTCTGTTTAACTGGTTCGCCAAAAACTGAGGGAATTCACATCCAGCTGACTTGCTCTGTGTGGCGTAGACCGTATCGTT
chr1	150643227	150643267	Colo320DM probe 3	ATTCTGTTTAACTGGTTCGCTGAGAGAGGGAAAATGATAAGTAGGAAACTCAGTTCTTCTGTGGCGTAGACCGTATCGTT
chr1	150643538	150643578	Colo320DM probe 3	ATTCTGTTTAACTGGTTCGCCCACTGTGCCTGGCTGGAAACTCAGTTCTATATAAAGAAAGTGGCGTAGACCGTATCGTT
chr1	150643608	150643648	Colo320DM probe 3	ATTCTGTTTAACTGGTTCGCCAAACAACAAAAACAATTTAGCTTGTCCTGGTGCATGTGCGTGGCGTAGACCGTATCGTT
chr1	150643695	150643735	Colo320DM probe 3	ATTCTGTTTAACTGGTTCGCGCCAGGAGTTTGAGGCATTATTGGGCTATGATAGCGCCTGGTGGCGTAGACCGTATCGTT
chr1	150643791	150643831	Colo320DM probe 3	ATTCTGTTTAACTGGTTCGCAGAGCTGCCAGTTTCAAAATCCTTTGTTTAGTTTACAACTGTGGCGTAGACCGTATCGTT
chr1	150643836	150643876	Colo320DM probe 3	ATTCTGTTTAACTGGTTCGCATATTCTCTTATTTTCTGGGCTGAGCGCAGTGGCTCATGCGTGGCGTAGACCGTATCGTT
chr1	150644146	150644186	Colo320DM probe 3	ATTCTGTTTAACTGGTTCGCGGAAATATGTGAAAACGACATGCATTCATGAAATTCTAGCGTGGCGTAGACCGTATCGTT
chr1	150644199	150644239	Colo320DM probe 3	ATTCTGTTTAACTGGTTCGCTCTTGTACATATTATTTCCTCTGCATAGGGTAGCCTTGGCGTGGCGTAGACCGTATCGTT
chr1	150644244	150644284	Colo320DM probe 3	ATTCTGTTTAACTGGTTCGCCCTCTTAGCCTGAAAAGATCCTTTGAGACTTTTTAAACATGTGGCGTAGACCGTATCGTT
chr1	150644292	150644332	Colo320DM probe 3	ATTCTGTTTAACTGGTTCGCAAATAGAGACAAGGTCTTGCTATGGCCCAGGCTGGTCTTGGTGGCGTAGACCGTATCGTT
chr1	150644400	150644440	Colo320DM probe 3	ATTCTGTTTAACTGGTTCGCCGTGGCCCAGCCGATCCTTTGAGATTTAGTTCAAATGAAGGTGGCGTAGACCGTATCGTT
chr1	150644459	150644499	Colo320DM probe 3	ATTCTGTTTAACTGGTTCGCAAAAAGTAGGTGTTTGAACTGAAGCTCTGCACTAGGTCCTGTGGCGTAGACCGTATCGTT
chr1	150644805	150644845	Colo320DM probe 3	ATTCTGTTTAACTGGTTCGCAGCCACCACACCCAGCCACCGGAGTTTTCTTTAAAAGAACGTGGCGTAGACCGTATCGTT
chr1	150644883	150644923	Colo320DM probe 3	ATTCTGTTTAACTGGTTCGCTGAGACAAGATACAAAGCAGTTAGCATAGTACCTACCTCAGTGGCGTAGACCGTATCGTT
chr1	150644955	150644995	Colo320DM probe 3	ATTCTGTTTAACTGGTTCGCTAAATACAACACCTCAAAGTCTTCCCTAACATTCCCAGGGGTGGCGTAGACCGTATCGTT
chr1	150645060	150645100	Colo320DM probe 3	ATTCTGTTTAACTGGTTCGCTTATATTATTTGCCCACATAAATGTGCATTCTTGGGAGCTGTGGCGTAGACCGTATCGTT
chr1	150645117	150645157	Colo320DM probe 3	ATTCTGTTTAACTGGTTCGCAATGTTTTATTGTCAGTGCCTAGCAAGTGCCCATCAATTTGTGGCGTAGACCGTATCGTT
chr1	150645199	150645239	Colo320DM probe 3	ATTCTGTTTAACTGGTTCGCAAGATATAGGGTGGCGTTCTCCAATTTTAACATGCAAGCTGTGGCGTAGACCGTATCGTT
chr1	150645525	150645565	Colo320DM probe 3	ATTCTGTTTAACTGGTTCGCCCATCGCGCCTGGCTGAGAATTTCTTTAAAATGCAGCTTCGTGGCGTAGACCGTATCGTT
chr1	150645570	150645610	Colo320DM probe 3	ATTCTGTTTAACTGGTTCGCAACTCCAGAGACTGATTTACTAGGATCTGCATTTTAGCAAGTGGCGTAGACCGTATCGTT
chr1	150645615	150645655	Colo320DM probe 3	ATTCTGTTTAACTGGTTCGCCCTCCTATCTCACACACACATTTTGGTGCAATGGTCTTTGGTGGCGTAGACCGTATCGTT
chr1	150645756	150645796	Colo320DM probe 3	ATTCTGTTTAACTGGTTCGCTGTATTATTGTCCCTTGTGCTATAGATAAAGAAAGGGAGAGTGGCGTAGACCGTATCGTT
chr1	150645830	150645870	Colo320DM probe 3	ATTCTGTTTAACTGGTTCGCACATGTTAACTCTGTTATAGTCAGGCATGTCACCTACATTGTGGCGTAGACCGTATCGTT
chr1	150645879	150645919	Colo320DM probe 3	ATTCTGTTTAACTGGTTCGCAGATTTTCAACTCCTAAATTCAGGTGTCATTTGCAAGTAGGTGGCGTAGACCGTATCGTT
chr1	150645972	150646012	Colo320DM probe 3	ATTCTGTTTAACTGGTTCGCGGCTAATTTATTTTGATTGAGATGGAGACACTATTTAGGCGTGGCGTAGACCGTATCGTT
chr1	150646017	150646057	Colo320DM probe 3	ATTCTGTTTAACTGGTTCGCAGTATTAGCTGGTGTTCATGTGGTCAGCTTTTGACATGTCGTGGCGTAGACCGTATCGTT
chr1	150646062	150646102	Colo320DM probe 3	ATTCTGTTTAACTGGTTCGCCCTCAGCCTATGTATGTTACAATTGTTTTTGTATCCCTCAGTGGCGTAGACCGTATCGTT
chr1	150646111	150646151	Colo320DM probe 3	ATTCTGTTTAACTGGTTCGCTAGGATAAAACAAGCTGGTATGCTAGTGTAAAGGGGGAGGGTGGCGTAGACCGTATCGTT
chr1	150646207	150646247	Colo320DM probe 3	ATTCTGTTTAACTGGTTCGCAAATTGTGCACAGAGAGACCAGAGAGCTGATAATTGATCTGTGGCGTAGACCGTATCGTT
chr1	150646260	150646300	Colo320DM probe 3	ATTCTGTTTAACTGGTTCGCATGTGAAGGCCATAAGCATTAAATGAGAAGGAGTTTGGCAGTGGCGTAGACCGTATCGTT
chr1	150646309	150646349	Colo320DM probe 3	ATTCTGTTTAACTGGTTCGCATGCAGATTCAAACTGAAGGTATCCTCGTCTTACTGAGATGTGGCGTAGACCGTATCGTT
chr1	150646365	150646405	Colo320DM probe 3	ATTCTGTTTAACTGGTTCGCAGAGTTGCAAGAAAGAACTCAATTCAACTTCTATCTCCCAGTGGCGTAGACCGTATCGTT
chr1	150646413	150646453	Colo320DM probe 3	ATTCTGTTTAACTGGTTCGCATAACTTTCCACAGGAAAACCTGGTTTCAATTCATGCCGAGTGGCGTAGACCGTATCGTT
chr1	150646473	150646513	Colo320DM probe 3	ATTCTGTTTAACTGGTTCGCAGCTAAATCAGTTAGAGACAACACATGGACTGGCTTTTGTGTGGCGTAGACCGTATCGTT
chr1	150646520	150646560	Colo320DM probe 3	ATTCTGTTTAACTGGTTCGCGAGAGCCAGACTGAAGCTGTATTCAGCCTCACATTTAGAGGTGGCGTAGACCGTATCGTT
chr1	150646621	150646661	Colo320DM probe 3	ATTCTGTTTAACTGGTTCGCAAAAATGTTAACTGAGCTGGGGCATTTTTGTGGGGCTAAGGTGGCGTAGACCGTATCGTT
chr1	150646708	150646748	Colo320DM probe 3	ATTCTGTTTAACTGGTTCGCTCTAATCAAGAGGATTTAATGTCAGGTCTGGGTCATCTGTGTGGCGTAGACCGTATCGTT
chr1	150646753	150646793	Colo320DM probe 3	ATTCTGTTTAACTGGTTCGCCCCTTTGACAGTTTGTTGTTCTATAATGGTCAAGAAGCACGTGGCGTAGACCGTATCGTT
chr1	150646804	150646844	Colo320DM probe 3	ATTCTGTTTAACTGGTTCGCAGTATAATAAATGCTGAACATCAGCACAGCTCAGTGCACAGTGGCGTAGACCGTATCGTT
chr1	150646866	150646906	Colo320DM probe 3	ATTCTGTTTAACTGGTTCGCTGGACTTTATATCAGCATGCTTTCAATACCAAATTAGCCCGTGGCGTAGACCGTATCGTT
chr1	150646913	150646953	Colo320DM probe 3	ATTCTGTTTAACTGGTTCGCAGGATCTTTCTTAATAAAGCTTCTCATTGCCCTCACTACTGTGGCGTAGACCGTATCGTT
chr1	150646961	150647001	Colo320DM probe 3	ATTCTGTTTAACTGGTTCGCAAACGTGTTAGAGATTTGGCCAGAAAGATGGTTTTACTGAGTGGCGTAGACCGTATCGTT
chr1	150647007	150647047	Colo320DM probe 3	ATTCTGTTTAACTGGTTCGCACTGATGACTAGGAGCACATCTATGGATTAAATATAGACAGTGGCGTAGACCGTATCGTT
chr1	150647096	150647136	Colo320DM probe 3	ATTCTGTTTAACTGGTTCGCAGGAAGCCAAAAATAGGAAATAAAAAGATCTGGAGTTCAGGTGGCGTAGACCGTATCGTT
chr1	150647152	150647192	Colo320DM probe 3	ATTCTGTTTAACTGGTTCGCAGCAACTGAAACTTACAATTCCTTCAATTCAGTCAGAGCAGTGGCGTAGACCGTATCGTT
chr1	150647197	150647237	Colo320DM probe 3	ATTCTGTTTAACTGGTTCGCATTTAAAGTAGTCTGGAGGGGTGGGTGCAGTGGCTCAAGCGTGGCGTAGACCGTATCGTT
chr1	150647506	150647546	Colo320DM probe 3	ATTCTGTTTAACTGGTTCGCAAAAAGTGGCCTGGGGGAAACAGGACAGTCATATACCCCAGTGGCGTAGACCGTATCGTT
chr1	150647568	150647608	Colo320DM probe 3	ATTCTGTTTAACTGGTTCGCCCCCCTTCCTTCCTTACAAATTCTAATGCTGATTGCATGAGTGGCGTAGACCGTATCGTT
chr1	150647628	150647668	Colo320DM probe 3	ATTCTGTTTAACTGGTTCGCTTTCTTCATTTAGACATTTGCCCTAGTGAATGAGGGAGCAGTGGCGTAGACCGTATCGTT
chr1	150647674	150647714	Colo320DM probe 3	ATTCTGTTTAACTGGTTCGCTGCTAAGAGGGATGAGAGAATATATTTCTGGCTCTAGGACGTGGCGTAGACCGTATCGTT
chr1	150647721	150647761	Colo320DM probe 3	ATTCTGTTTAACTGGTTCGCTCCAGGTAATTGAATCTGGGACATTCTCATTAGGTTAGAAGTGGCGTAGACCGTATCGTT
chr1	150647770	150647810	Colo320DM probe 3	ATTCTGTTTAACTGGTTCGCTGAGAAAATCACTAGCAGGATATGCAATTCCAGAGACCATGTGGCGTAGACCGTATCGTT
chr1	150647824	150647864	Colo320DM probe 3	ATTCTGTTTAACTGGTTCGCAGTTTTGTTTCTCATTGCTCCTTATTCAGCGACAGTTATTGTGGCGTAGACCGTATCGTT
chr1	150647871	150647911	Colo320DM probe 3	ATTCTGTTTAACTGGTTCGCGCTACATTATTTAGCAGAGTCTGAGAGACAAAGGCTGTGAGTGGCGTAGACCGTATCGTT
chr1	150647970	150648010	Colo320DM probe 3	ATTCTGTTTAACTGGTTCGCATCTCATTCACATTCTATAGCTGGAGAACTCAAAATCCCAGTGGCGTAGACCGTATCGTT
chr1	150648017	150648057	Colo320DM probe 3	ATTCTGTTTAACTGGTTCGCATTTCTGCTTATCCAAAAGCACACTGGGTGAAACTAAACCGTGGCGTAGACCGTATCGTT
chr1	150648068	150648108	Colo320DM probe 3	ATTCTGTTTAACTGGTTCGCGAAAATGTTCATTGGGTGTGTGTGGCTTCACCCAGTTTATGTGGCGTAGACCGTATCGTT
chr1	150648118	150648158	Colo320DM probe 3	ATTCTGTTTAACTGGTTCGCAGTGGAAGTGTAGGGAGAAATAAGGTCTGCTTATAATGGTGTGGCGTAGACCGTATCGTT
chr1	150648177	150648217	Colo320DM probe 3	ATTCTGTTTAACTGGTTCGCCTGAAGTTGCTCTCCCCAAATCACAAGTCTGATTCAAGAAGTGGCGTAGACCGTATCGTT
chr1	150648230	150648270	Colo320DM probe 3	ATTCTGTTTAACTGGTTCGCTGATGAAAACATCTCATCACACAAAACTCAGTGATGGGGTGTGGCGTAGACCGTATCGTT
chr1	150648293	150648333	Colo320DM probe 3	ATTCTGTTTAACTGGTTCGCGGGAAAAGGAGAAATCCACCTGCCGGCTTTAAGATTTATTGTGGCGTAGACCGTATCGTT
chr1	150648353	150648393	Colo320DM probe 3	ATTCTGTTTAACTGGTTCGCAGATCATTTCTGTGGCACTAGGCTTTGTCCCTTCCACTTCGTGGCGTAGACCGTATCGTT
chr1	150648400	150648440	Colo320DM probe 3	ATTCTGTTTAACTGGTTCGCAGTTCTACTAAGTCCTTGGCTCGATTCATTGCCACATCATGTGGCGTAGACCGTATCGTT
chr1	150648448	150648488	Colo320DM probe 3	ATTCTGTTTAACTGGTTCGCTCTGTCAGAGAGGAGAAGACATTCTCTAGCACATCAGAGGGTGGCGTAGACCGTATCGTT
chr1	150648506	150648546	Colo320DM probe 3	ATTCTGTTTAACTGGTTCGCGTGCTAGTGTTCGCTTGTCCATACGCTGAGGGTCATTTACGTGGCGTAGACCGTATCGTT
chr1	150648575	150648615	Colo320DM probe 3	ATTCTGTTTAACTGGTTCGCTTTTCACTAGTCGCTGTTTCTCTGTTGTATTGGTCACTGGGTGGCGTAGACCGTATCGTT
chr1	150648621	150648661	Colo320DM probe 3	ATTCTGTTTAACTGGTTCGCAGTCATGTCAAATAGCAGGAAATTCTGCTTCTCAGTGGTTGTGGCGTAGACCGTATCGTT
chr1	150648669	150648709	Colo320DM probe 3	ATTCTGTTTAACTGGTTCGCTTTCTCTACTAGGTTCTTTGCGATGCGCTCTCGTACATTTGTGGCGTAGACCGTATCGTT
chr1	150648714	150648754	Colo320DM probe 3	ATTCTGTTTAACTGGTTCGCCTGGTACTGTAATTTGAAGGGGTTCCAGGTCTCACCTATGGTGGCGTAGACCGTATCGTT
chr1	150648792	150648832	Colo320DM probe 3	ATTCTGTTTAACTGGTTCGCAGCAAAATGAAACATGTAGTTGTTTGGAAACTTGAATGGCGTGGCGTAGACCGTATCGTT
chr1	150648874	150648914	Colo320DM probe 3	ATTCTGTTTAACTGGTTCGCATCCTTAGTCCTTTATAATCTGGCTTTGACTCCAACCACAGTGGCGTAGACCGTATCGTT
chr1	150648939	150648979	Colo320DM probe 3	ATTCTGTTTAACTGGTTCGCATGTCACCAAGGACTTCCATATTGCTAGAGCTTATAGACTGTGGCGTAGACCGTATCGTT
chr1	150648985	150649025	Colo320DM probe 3	ATTCTGTTTAACTGGTTCGCCTGTTCTTATGTGACCTCTGTGACACTGTAATTATTTATGGTGGCGTAGACCGTATCGTT
chr1	150649037	150649077	Colo320DM probe 3	ATTCTGTTTAACTGGTTCGCTCTATTTAGGACACCAGTCTCTCCCAGATGATTTCTACTCGTGGCGTAGACCGTATCGTT
chr1	150649090	150649130	Colo320DM probe 3	ATTCTGTTTAACTGGTTCGCTTCTATTTGCTGGTGAAGCTAAGAGGACTGAGGTTCCCTAGTGGCGTAGACCGTATCGTT
chr1	150649144	150649184	Colo320DM probe 3	ATTCTGTTTAACTGGTTCGCCAGAAGCTCTATCCCAGGCCTGGTAGGCTGACAATATTTAGTGGCGTAGACCGTATCGTT
chr1	150649194	150649234	Colo320DM probe 3	ATTCTGTTTAACTGGTTCGCGCTCCCATTCCAGCTTGTTCGTAGATTAGAGATTCTGCAAGTGGCGTAGACCGTATCGTT
chr1	150649239	150649279	Colo320DM probe 3	ATTCTGTTTAACTGGTTCGCAAGGCAAGTCAAGAAGACCAGGGGCTAACACCTCTTTCCCGTGGCGTAGACCGTATCGTT
chr1	150649285	150649325	Colo320DM probe 3	ATTCTGTTTAACTGGTTCGCCCTACTCATACAGCAGGTGGGTATCACTGTAGGAGAAGTGGTGGCGTAGACCGTATCGTT
chr1	150649348	150649388	Colo320DM probe 3	ATTCTGTTTAACTGGTTCGCCAGGAGGGAAGGAAGGCCTGAAGAATGAAGAGCTCCAAAGGTGGCGTAGACCGTATCGTT
chr1	150649411	150649451	Colo320DM probe 3	ATTCTGTTTAACTGGTTCGCATTTGGAACACAGTGTGGAGAATTCTATGCCTAAGGGTGTGTGGCGTAGACCGTATCGTT
chr1	150649459	150649499	Colo320DM probe 3	ATTCTGTTTAACTGGTTCGCATAGAGATCTTGGTGGAGAGCAATTACAAGGTGCTGCTAGGTGGCGTAGACCGTATCGTT
chr1	150649518	150649558	Colo320DM probe 3	ATTCTGTTTAACTGGTTCGCCAAACCCAAATGGCAAAGCCTCCAGAAGTTTAACAGGCAGGTGGCGTAGACCGTATCGTT
chr1	150649570	150649610	Colo320DM probe 3	ATTCTGTTTAACTGGTTCGCAGAAAGCCAAGAAAAGTCCTTCTGGAATCATGACCAACACGTGGCGTAGACCGTATCGTT
chr1	150649660	150649700	Colo320DM probe 3	ATTCTGTTTAACTGGTTCGCCAATCAGAGCAGGACGTGGGGCTTGACTTGAGAGTATTCCGTGGCGTAGACCGTATCGTT
chr1	150649734	150649774	Colo320DM probe 3	ATTCTGTTTAACTGGTTCGCATGCTTCACTGGCACCAAGGGCTAAAGCACAACCACTGAAGTGGCGTAGACCGTATCGTT
chr1	150649783	150649823	Colo320DM probe 3	ATTCTGTTTAACTGGTTCGCGCTGAACAATAAGCTACCCTAACTCAGAGGCAACTCCTAGGTGGCGTAGACCGTATCGTT
chr1	150649829	150649869	Colo320DM probe 3	ATTCTGTTTAACTGGTTCGCAAGCTTAAAAATAATAATAATAGCCGGGTGTGGTGGTACAGTGGCGTAGACCGTATCGTT
chr1	150649884	150649924	Colo320DM probe 3	ATTCTGTTTAACTGGTTCGCCTACTTGGAGGCTTAGGCAGGAAAACCCAGGAGGCGGAGGGTGGCGTAGACCGTATCGTT
chr1	150650022	150650062	Colo320DM probe 3	ATTCTGTTTAACTGGTTCGCAAAAATCACATACATCCCTGGTGTATGTCCAAGGATGTACGTGGCGTAGACCGTATCGTT
chr1	150650068	150650108	Colo320DM probe 3	ATTCTGTTTAACTGGTTCGCCGAGAAGAAATCAGAGAGGGAACTTCCAAGCTGCTAGTTCGTGGCGTAGACCGTATCGTT
chr1	150650121	150650161	Colo320DM probe 3	ATTCTGTTTAACTGGTTCGCGGGCAAAATGTAAACTCCCTGATTTGTGATGGCTATGTCAGTGGCGTAGACCGTATCGTT
chr1	150650208	150650248	Colo320DM probe 3	ATTCTGTTTAACTGGTTCGCGCTAAAAGGTCTTAAGCACAACCTTTGACTAATAAGTGGCGTGGCGTAGACCGTATCGTT
chr1	150650264	150650304	Colo320DM probe 3	ATTCTGTTTAACTGGTTCGCGCAACACACAGGGAGTTAGGCCAAAAGATAAAAACAAGAAGTGGCGTAGACCGTATCGTT
chr1	150650316	150650356	Colo320DM probe 3	ATTCTGTTTAACTGGTTCGCGACATCAGAGGCTGCACACTACAAGAGAAACAGACTTCAGGTGGCGTAGACCGTATCGTT
chr1	150650363	150650403	Colo320DM probe 3	ATTCTGTTTAACTGGTTCGCCTGCAGGCAAGTCACTAAGGAAACAAATTACCAAGCAAACGTGGCGTAGACCGTATCGTT
chr1	150650408	150650448	Colo320DM probe 3	ATTCTGTTTAACTGGTTCGCAATCAACCTCTAGTGGGAAGGAGAAACCAGTATAGCAGGTGTGGCGTAGACCGTATCGTT
chr1	150650512	150650552	Colo320DM probe 3	ATTCTGTTTAACTGGTTCGCCAGGAGGTGAGCCATGGGTGAGTAAAGTTGAGCTCTGCCTGTGGCGTAGACCGTATCGTT
chr1	150650629	150650669	Colo320DM probe 3	ATTCTGTTTAACTGGTTCGCGTTGCATGTTCCTTGTGAGACTCTAATAAATGCAATGCACGTGGCGTAGACCGTATCGTT
chr1	150650745	150650785	Colo320DM probe 3	ATTCTGTTTAACTGGTTCGCCAGAAAAGTTGGGGACAGCTGCAGTGTAGTATCCAGAGTTGTGGCGTAGACCGTATCGTT
chr1	150650833	150650873	Colo320DM probe 3	ATTCTGTTTAACTGGTTCGCACAAAGAATAAATTGTGACCCATTGACCCATTCAGAAGAAGTGGCGTAGACCGTATCGTT
chr1	150650884	150650924	Colo320DM probe 3	ATTCTGTTTAACTGGTTCGCAATGGAAACTGCCTTTGAGAACGCTAAAATGTTGGACTTTGTGGCGTAGACCGTATCGTT
chr1	150650954	150650994	Colo320DM probe 3	ATTCTGTTTAACTGGTTCGCTGTTCAAAGACCTAAGGGAAACCATGACTTATCATATAGAGTGGCGTAGACCGTATCGTT
chr1	150651334	150651374	Colo320DM probe 3	ATTCTGTTTAACTGGTTCGCCCATTTAGAAATCCTAGAGTTTAAAAGTACAACAGACTGGGTGGCGTAGACCGTATCGTT
chr1	150651683	150651723	Colo320DM probe 3	ATTCTGTTTAACTGGTTCGCAAAAATCACTCAAGGGATCCAACAAGAGATCTGAGCTGGCGTGGCGTAGACCGTATCGTT
chr1	150651775	150651815	Colo320DM probe 3	ATTCTGTTTAACTGGTTCGCACAAGGAGAAAAGAGAATGAAGAAAAATGAACAGACTCAGGTGGCGTAGACCGTATCGTT
chr1	150651832	150651872	Colo320DM probe 3	ATTCTGTTTAACTGGTTCGCTCAACTTGATGAACATACATAAAATGGAAGCACCAGAAGGGTGGCGTAGACCGTATCGTT
chr1	150651898	150651938	Colo320DM probe 3	ATTCTGTTTAACTGGTTCGCACTCAAGAAAGTAATGGCTAAAATCTTGCCAAACGTGATGGTGGCGTAGACCGTATCGTT
chr1	150651966	150652006	Colo320DM probe 3	ATTCTGTTTAACTGGTTCGCTTCAACAAACTCCAAGTTGGATGAACACAAAGAGACCCATGTGGCGTAGACCGTATCGTT
chr1	150652068	150652108	Colo320DM probe 3	ATTCTGTTTAACTGGTTCGCAGAAAAATGACTTATCACATCACAGTGGAACTTTGTAAGCGTGGCGTAGACCGTATCGTT
chr1	150652135	150652175	Colo320DM probe 3	ATTCTGTTTAACTGGTTCGCATGCAGGCCAGAAGAATGAGTAGACTTATTCAAAGTGAGGGTGGCGTAGACCGTATCGTT
chr1	150652210	150652250	Colo320DM probe 3	ATTCTGTTTAACTGGTTCGCAACTATCTTTCAGAAATAAAAGCAAAGCAGGTGTGGTGGCGTGGCGTAGACCGTATCGTT
chr1	150652467	150652507	Colo320DM probe 3	ATTCTGTTTAACTGGTTCGCATAAATACATTCCTAGATCTGAAAGAGTTCACTGCTAGCAGTGGCGTAGACCGTATCGTT
chr1	150652531	150652571	Colo320DM probe 3	ATTCTGTTTAACTGGTTCGCACTAAAACTAAAGGGAAGTTGTTAAGGCTGAGAGCAGGACGTGGCGTAGACCGTATCGTT
chr1	150652758	150652798	Colo320DM probe 3	ATTCTGTTTAACTGGTTCGCACACATAGAAATGTAATAATAGCACAAAGAAAGAGGGTGGGTGGCGTAGACCGTATCGTT
chr1	150652804	150652844	Colo320DM probe 3	ATTCTGTTTAACTGGTTCGCAGTTGTGTTGAAGTAAGGAAAATGACAACAGATGGTAACTGTGGCGTAGACCGTATCGTT
chr1	150652854	150652894	Colo320DM probe 3	ATTCTGTTTAACTGGTTCGCGGAAGAAATGAAGAAAACCAGAAATGGTAAATAAGGAGGTGTGGCGTAGACCGTATCGTT
chr1	150652980	150653020	Colo320DM probe 3	ATTCTGTTTAACTGGTTCGCTAGAGATGTAATACGTGTAACAATATTGGCATGGTGGGCCGTGGCGTAGACCGTATCGTT
chr1	150653195	150653235	Colo320DM probe 3	ATTCTGTTTAACTGGTTCGCAGAAACATATAGCAATATTAACACAAAAAGAGGGAGAGGGGTGGCGTAGACCGTATCGTT
chr1	150653405	150653445	Colo320DM probe 3	ATTCTGTTTAACTGGTTCGCCCTGCCTCAGCCTCCTATGTTAGATTTACTGGAGAAAGACGTGGCGTAGACCGTATCGTT
chr1	150653731	150653771	Colo320DM probe 3	ATTCTGTTTAACTGGTTCGCCAGGTGTGAGCCACCACACCCACTACAACTATCTTTTGTTGTGGCGTAGACCGTATCGTT
chr1	150654041	150654081	Colo320DM probe 3	ATTCTGTTTAACTGGTTCGCGTGTGAGCCACCGCACCCAGCCACAACTGTCTTAAAGATGGTGGCGTAGACCGTATCGTT
chr1	150654142	150654182	Colo320DM probe 3	ATTCTGTTTAACTGGTTCGCCAATAAAGAGATAGAGAAAGGGACCAAAAGGAAATTCTGGGTGGCGTAGACCGTATCGTT
chr1	150654542	150654582	Colo320DM probe 3	ATTCTGTTTAACTGGTTCGCCAAATTTGAAGAAGCAGAAGAAATAATCAGCAAGCAGTTCGTGGCGTAGACCGTATCGTT
chr1	150654631	150654671	Colo320DM probe 3	ATTCTGTTTAACTGGTTCGCTTGAGCCTTTTCCTTTTAAATTTGGGAAACGCCATGAGGGGTGGCGTAGACCGTATCGTT
chr1	150654728	150654768	Colo320DM probe 3	ATTCTGTTTAACTGGTTCGCCTGTACAATATCTGTCCCCCGCCATAGCAGGTAGTGCCGCGTGGCGTAGACCGTATCGTT
chr1	150654841	150654881	Colo320DM probe 3	ATTCTGTTTAACTGGTTCGCTGTGGACCCTTGCCAGCGGGAACGATAAGATTACTTCTAGGTGGCGTAGACCGTATCGTT
chr1	150654909	150654949	Colo320DM probe 3	ATTCTGTTTAACTGGTTCGCCAAATACATACAGGAGTCCTTGATTCAGATTACAGTGGGGGTGGCGTAGACCGTATCGTT
chr1	150655005	150655045	Colo320DM probe 3	ATTCTGTTTAACTGGTTCGCATAGCACAGCTCCTGATTGTACCGTATGTGGAAATGGGGAGTGGCGTAGACCGTATCGTT
chr1	150655088	150655128	Colo320DM probe 3	ATTCTGTTTAACTGGTTCGCACAAGGCAAAGCTGCTTATTGGATGAATCAAATTACTGATGTGGCGTAGACCGTATCGTT
chr1	150655163	150655203	Colo320DM probe 3	ATTCTGTTTAACTGGTTCGCGAAATTTAAAGGTTTGGTAGCTATAGGAGCAGACATTTCAGTGGCGTAGACCGTATCGTT
chr1	150655257	150655297	Colo320DM probe 3	ATTCTGTTTAACTGGTTCGCAACATAGTTGGAGTTGGTAAGGACCCTGAAGTGTATCAAAGTGGCGTAGACCGTATCGTT
chr1	150655331	150655371	Colo320DM probe 3	ATTCTGTTTAACTGGTTCGCACAACCTGGGACTATTCAACCAGTTATAACTTATGTACCTGTGGCGTAGACCGTATCGTT
chr1	150655571	150655611	Colo320DM probe 3	ATTCTGTTTAACTGGTTCGCTTTTTGATGGCAGCCATTGTTAAGCCTCCAGAGCCTATACGTGGCGTAGACCGTATCGTT
chr1	150655665	150655705	Colo320DM probe 3	ATTCTGTTTAACTGGTTCGCAAGAGAAACTAGAGGCTTTAAAGGACTTCGTTAATGAACAGTGGCGTAGACCGTATCGTT
chr1	150655710	150655750	Colo320DM probe 3	ATTCTGTTTAACTGGTTCGCAAAACGGACACAGCTCCAACATTTTCCTCTTGGAATTCTCGTGGCGTAGACCGTATCGTT
chr1	150655780	150655820	Colo320DM probe 3	ATTCTGTTTAACTGGTTCGCAATGGAGAATGTTAACAGATCTTAGAGCCATCAATTCAGTGTGGCGTAGACCGTATCGTT
chr1	150655837	150655877	Colo320DM probe 3	ATTCTGTTTAACTGGTTCGCCATTACAGCCAGGACGGCCTTCTCCTACTACAATTCTAAAGTGGCGTAGACCGTATCGTT
chr1	150656112	150656152	Colo320DM probe 3	ATTCTGTTTAACTGGTTCGCTTCACTATATGGATGATGTATTTGTGCTGCCCCCACTCAAGTGGCGTAGACCGTATCGTT
chr1	150656221	150656261	Colo320DM probe 3	ATTCTGTTTAACTGGTTCGCGACAAAATTCAGACTACTACACCTTACTCCTACTTGGGGAGTGGCGTAGACCGTATCGTT
chr1	150656276	150656316	Colo320DM probe 3	ATTCTGTTTAACTGGTTCGCCTACCATTGTGCCACAAGAAGTAGCCATACATAGGGATCAGTGGCGTAGACCGTATCGTT
chr1	150656372	150656412	Colo320DM probe 3	ATTCTGTTTAACTGGTTCGCCTGCTCTAGGCATCCCTACCTATGCCATGAGCAATCTATTGTGGCGTAGACCGTATCGTT
chr1	150656467	150656507	Colo320DM probe 3	ATTCTGTTTAACTGGTTCGCGCTGAGGCAGAGCTGCAGCAAATCGAAAAGCAAGTCCATAGTGGCGTAGACCGTATCGTT
chr1	150656595	150656635	Colo320DM probe 3	ATTCTGTTTAACTGGTTCGCAGAGCAGGACTTAGTAGAATGGCTTTTTCTTTCACATACTGTGGCGTAGACCGTATCGTT
chr1	150656690	150656730	Colo320DM probe 3	ATTCTGTTTAACTGGTTCGCGGAGAACTCGGATTGTTAAACTATAGGATATGATCCTGAAGTGGCGTAGACCGTATCGTT
chr1	150656762	150656802	Colo320DM probe 3	ATTCTGTTTAACTGGTTCGCACAGCAGGCTTTTATAAATAATCTTACTTGGCAAACCCACGTGGCGTAGACCGTATCGTT
chr1	150656955	150656995	Colo320DM probe 3	ATTCTGTTTAACTGGTTCGCAAAGCTTCTTATTCTGGCTCTAAAGGTAAAGTTTTCCAGAGTGGCGTAGACCGTATCGTT
chr1	150657026	150657066	Colo320DM probe 3	ATTCTGTTTAACTGGTTCGCTGTAGCTGTAACTGAGGTACTGACTGCTTTTAATATGCCTGTGGCGTAGACCGTATCGTT
chr1	150657157	150657197	Colo320DM probe 3	ATTCTGTTTAACTGGTTCGCTGACTTTATTTACCCAGTTAGAAACAGCAGTTAGGAGTAGGTGGCGTAGACCGTATCGTT
chr1	150657227	150657267	Colo320DM probe 3	ATTCTGTTTAACTGGTTCGCGGCTCATAAACCTCTTCCCGGACATTTAACTGAAGGGAATGTGGCGTAGACCGTATCGTT
chr1	150657272	150657312	Colo320DM probe 3	ATTCTGTTTAACTGGTTCGCGGCTGATTGCCTAGCTGCTAATGCAATATCTAATGCTAAAGTGGCGTAGACCGTATCGTT
chr1	150657344	150657384	Colo320DM probe 3	ATTCTGTTTAACTGGTTCGCTGGTCTCAAAAGCAGATACAGCATTACCTGGAAAGAAGCTGTGGCGTAGACCGTATCGTT
chr1	150657394	150657434	Colo320DM probe 3	ATTCTGTTTAACTGGTTCGCTCTAGCGATGCCCAACTTGTCAAATGGTATATTCCTCATCGTGGCGTAGACCGTATCGTT
chr1	150657513	150657553	Colo320DM probe 3	ATTCTGTTTAACTGGTTCGCGGGAGACTAGCTTATGTACACGTATGTGTGGACACCTTTTGTGGCGTAGACCGTATCGTT
chr1	150657613	150657653	Colo320DM probe 3	ATTCTGTTTAACTGGTTCGCCTTTTGCAGTGTTTGTGGTGATGAGCATTCCAGCTTCTATGTGGCGTAGACCGTATCGTT
chr1	150657720	150657760	Colo320DM probe 3	ATTCTGTTTAACTGGTTCGCAAACACAATACTGGTATCCCATATAATTCTCAAGGACAAGGTGGCGTAGACCGTATCGTT
chr1	150657787	150657827	Colo320DM probe 3	ATTCTGTTTAACTGGTTCGCTAAAAGAGCAGTTGCAAAAACAAAACATGGGGGAAACAGGGTGGCGTAGACCGTATCGTT
chr1	150657832	150657872	Colo320DM probe 3	ATTCTGTTTAACTGGTTCGCCAGGACACCCCATATACAACTGAATCTAGCATCATTAACTGTGGCGTAGACCGTATCGTT
chr1	150657909	150657949	Colo320DM probe 3	ATTCTGTTTAACTGGTTCGCCAGCAGCTGAACAGCATCTAACCAGCTGCAAAGACAGAAGGTGGCGTAGACCGTATCGTT
chr1	150657959	150657999	Colo320DM probe 3	ATTCTGTTTAACTGGTTCGCGGTTTGGTGGAGAGATCCGGTAGCAAAAAGTTGGGAAATAGTGGCGTAGACCGTATCGTT
chr1	150658066	150658106	Colo320DM probe 3	ATTCTGTTTAACTGGTTCGCGGATACCATCAAGACATCTGAAACCTTATCATGAGCCAGAGTGGCGTAGACCGTATCGTT
chr1	150658174	150658214	Colo320DM probe 3	ATTCTGTTTAACTGGTTCGCAGGAGGACCCCAACTGTCATTAGCAACACCCGTTGAACACGTGGCGTAGACCGTATCGTT
chr1	150658258	150658298	Colo320DM probe 3	ATTCTGTTTAACTGGTTCGCGAAGAAAACCTGAGGAAATCGGGACAACCAGTCGCAATGAGTGGCGTAGACCGTATCGTT
chr1	150658323	150658363	Colo320DM probe 3	ATTCTGTTTAACTGGTTCGCGGTGATCACCATTGCTGTGCGTATTCCTTCAACAAGGGCTGTGGCGTAGACCGTATCGTT
chr1	150658374	150658414	Colo320DM probe 3	ATTCTGTTTAACTGGTTCGCCAATTATACTCATTGGGCATATTTATCAATCTTGGCTGGCGTGGCGTAGACCGTATCGTT
chr1	150658491	150658531	Colo320DM probe 3	ATTCTGTTTAACTGGTTCGCCTCCTATAGTTGAGGCATACCACCCTCAGAAACCTATGTGGTGGCGTAGACCGTATCGTT
chr1	150658580	150658620	Colo320DM probe 3	ATTCTGTTTAACTGGTTCGCGATTGCATTGCAGAACAGGAAGAGGTGCTGCGCAATGATTGTGGCGTAGACCGTATCGTT
chr1	150658628	150658668	Colo320DM probe 3	ATTCTGTTTAACTGGTTCGCATCATTACTGATTGGTCCCATAAGGGGATGTTTAGCTTGAGTGGCGTAGACCGTATCGTT
chr1	150658674	150658714	Colo320DM probe 3	ATTCTGTTTAACTGGTTCGCCCTCTCAGTTTGCGTGTCATGGCCACACTATGTTCAGCTGGTGGCGTAGACCGTATCGTT
chr1	150658771	150658811	Colo320DM probe 3	ATTCTGTTTAACTGGTTCGCTATCTGGAAACATGGTGGTAGAGTGGCACCTCAATCTCAAGTGGCGTAGACCGTATCGTT
chr1	150659004	150659044	Colo320DM probe 3	ATTCTGTTTAACTGGTTCGCCTGGAGTGCTTGAAGGAGCTGCAGACAGATTAACAGCTAGGTGGCGTAGACCGTATCGTT
chr1	150659120	150659160	Colo320DM probe 3	ATTCTGTTTAACTGGTTCGCTGTCTCTGTATAGTCTGCAGGTGTGGATCCTGACTTCTGTGTGGCGTAGACCGTATCGTT
chr1	150659187	150659227	Colo320DM probe 3	ATTCTGTTTAACTGGTTCGCCCTTTGCTTTTATTGCTTTGTAAAACAAAGAAGGGGGACGGTGGCGTAGACCGTATCGTT
chr1	150659517	150659557	Colo320DM probe 3	ATTCTGTTTAACTGGTTCGCCCCATAAGGAATACTTTTAGTAAACCTTATGATTGGCTTGGTGGCGTAGACCGTATCGTT
chr1	150659694	150659734	Colo320DM probe 3	ATTCTGTTTAACTGGTTCGCCCACAACTGAGCTGGTCTCGGCAAGATTAATATCCAGAATGTGGCGTAGACCGTATCGTT
chr1	150659796	150659836	Colo320DM probe 3	ATTCTGTTTAACTGGTTCGCACCAAGATGGGTAGACTGTCTGAGCTCAGGAGTTCAGAGAGTGGCGTAGACCGTATCGTT
chr1	150660217	150660257	Colo320DM probe 3	ATTCTGTTTAACTGGTTCGCCACAATGAGATAACATTTTAGGCCTACTCGGATGTCTATAGTGGCGTAGACCGTATCGTT
chr1	150660269	150660309	Colo320DM probe 3	ATTCTGTTTAACTGGTTCGCAAAAGAAAGAGAAGAACAAGTGGTGATCAGCATGTGGACAGTGGCGTAGACCGTATCGTT
chr1	150660342	150660382	Colo320DM probe 3	ATTCTGTTTAACTGGTTCGCAAAATGGTGCAGTCTCTGTGGAAATGTTTGGTGATTTCTCGTGGCGTAGACCGTATCGTT
chr1	150660639	150660679	Colo320DM probe 3	ATTCTGTTTAACTGGTTCGCATGGACCTTGAAAACATTATGCTTGGTGAATAAGCTAGGGGTGGCGTAGACCGTATCGTT
chr1	150660777	150660817	Colo320DM probe 3	ATTCTGTTTAACTGGTTCGCGGGGGAGAGAGAAAGAGGAAGTTATCATTTAATAGGTACAGTGGCGTAGACCGTATCGTT
chr1	150660835	150660875	Colo320DM probe 3	ATTCTGTTTAACTGGTTCGCATGAGGAAGCTTTGGGTATAGTATAGATAGAGGTGACGGTGTGGCGTAGACCGTATCGTT
chr1	150660920	150660960	Colo320DM probe 3	ATTCTGTTTAACTGGTTCGCAAGAATGGCTAAAATAATAATAAATGTTGGCTGGGCGCGGGTGGCGTAGACCGTATCGTT
chr1	150661266	150661306	Colo320DM probe 3	ATTCTGTTTAACTGGTTCGCACCACAGTAAGAATGTTACTCGTTGATTTACATATGACCCGTGGCGTAGACCGTATCGTT
chr1	150661342	150661382	Colo320DM probe 3	ATTCTGTTTAACTGGTTCGCAAAACATGTTCAAACAAAAACTTGTCCGTGCGTGTTCACAGTGGCGTAGACCGTATCGTT
chr1	150661431	150661471	Colo320DM probe 3	ATTCTGTTTAACTGGTTCGCCAACTGATGACTGGATAAACAAATGTGGTATGGCCATGCAGTGGCGTAGACCGTATCGTT
chr1	150661518	150661558	Colo320DM probe 3	ATTCTGTTTAACTGGTTCGCAATAGACTGCATCAATGCCAATATTCTCATTGTCCTCTCAGTGGCGTAGACCGTATCGTT
chr1	150661578	150661618	Colo320DM probe 3	ATTCTGTTTAACTGGTTCGCTCTTGTGAAGAATACTATTTAAGGGCTTTTGGGGTGGGGTGTGGCGTAGACCGTATCGTT
chr1	150661645	150661685	Colo320DM probe 3	ATTCTGTTTAACTGGTTCGCAACTTTAGGTATCAATTAACCATGCTTTTTCTGTCCCTCAGTGGCGTAGACCGTATCGTT
chr1	150661699	150661739	Colo320DM probe 3	ATTCTGTTTAACTGGTTCGCTGAACCACATCTATCTCATCCAGCACGATGAATTTCGGTAGTGGCGTAGACCGTATCGTT
chr1	150661802	150661842	Colo320DM probe 3	ATTCTGTTTAACTGGTTCGCAAGTCATCTTACCAGTGAGTAGCTCTATCCATGTTTGGACGTGGCGTAGACCGTATCGTT
chr1	150661847	150661887	Colo320DM probe 3	ATTCTGTTTAACTGGTTCGCCTGTGGGTTCAGTTGCTTTGATGTGTTTCAGAGTTTCATCGTGGCGTAGACCGTATCGTT
chr1	150661900	150661940	Colo320DM probe 3	ATTCTGTTTAACTGGTTCGCCCTGTTGGGCTGTCTGACTTTAGCAGTACCTTTGAGAAAAGTGGCGTAGACCGTATCGTT
chr1	150661949	150661989	Colo320DM probe 3	ATTCTGTTTAACTGGTTCGCAGGAACCCTGATTCCTTCACTTCATTCAAGTTAAAATCTTGTGGCGTAGACCGTATCGTT
chr1	150662023	150662063	Colo320DM probe 3	ATTCTGTTTAACTGGTTCGCTGCAAGAATGTAAGGAAGCATAATATACTGTCTCTGTCCTGTGGCGTAGACCGTATCGTT
chr1	150662089	150662129	Colo320DM probe 3	ATTCTGTTTAACTGGTTCGCTGATAGTGCAAAGACAAAAATAACATTTGAAGTGGGCCCTGTGGCGTAGACCGTATCGTT
chr1	150662172	150662212	Colo320DM probe 3	ATTCTGTTTAACTGGTTCGCAACAACTCATTTTGAGTCTGGAAACCAACTTTTGAAACCAGTGGCGTAGACCGTATCGTT
chr1	150662381	150662421	Colo320DM probe 3	ATTCTGTTTAACTGGTTCGCTAAATAAACAAAGGCAGGAAAGTCAGAAAAGGAAGTCAGTGTGGCGTAGACCGTATCGTT
chr1	150662477	150662517	Colo320DM probe 3	ATTCTGTTTAACTGGTTCGCATGATATGGGATAGCCAAGTTGAAATTTCTAGCCAATAGTGTGGCGTAGACCGTATCGTT
chr1	150662527	150662567	Colo320DM probe 3	ATTCTGTTTAACTGGTTCGCTCTGGAGGTGGAAAAACAAGACCTGCCTAGAAATTTGAAAGTGGCGTAGACCGTATCGTT
chr1	150662572	150662612	Colo320DM probe 3	ATTCTGTTTAACTGGTTCGCTCTCATGAAGGTGACAGACGAAGCTATAAAGGTAAATGATGTGGCGTAGACCGTATCGTT
chr1	150662621	150662661	Colo320DM probe 3	ATTCTGTTTAACTGGTTCGCAGGACAGAAGATCACTCAAGTGATACAAACTGAGACTTGGGTGGCGTAGACCGTATCGTT
chr1	150662672	150662712	Colo320DM probe 3	ATTCTGTTTAACTGGTTCGCTGGAGAAGTAAGGAAACAGTGTATAGTCAGAGAAGCAAGAGTGGCGTAGACCGTATCGTT
chr1	150662802	150662842	Colo320DM probe 3	ATTCTGTTTAACTGGTTCGCAATCAAAGACTGAAAAGAAGCTGGTGATACCTAAGAATGTGTGGCGTAGACCGTATCGTT
chr1	150662876	150662916	Colo320DM probe 3	ATTCTGTTTAACTGGTTCGCTGTGAGTGGAAAAATTCAGTAAGAAAATGGATACAGGAGTGTGGCGTAGACCGTATCGTT
chr1	150662921	150662961	Colo320DM probe 3	ATTCTGTTTAACTGGTTCGCTGGAAAGGACTTGCAGTAAATGGAAGGAAACAGAATATTAGTGGCGTAGACCGTATCGTT
chr1	150662976	150663016	Colo320DM probe 3	ATTCTGTTTAACTGGTTCGCGGTTAATCAATGACTGACCTGACCCATATGAGTCCCTCTCGTGGCGTAGACCGTATCGTT
chr1	150663324	150663364	Colo320DM probe 3	ATTCTGTTTAACTGGTTCGCGCCACTGTGCCCGGCTATTTCATAATGTTATAGCTATAGAGTGGCGTAGACCGTATCGTT
chr1	150663371	150663411	Colo320DM probe 3	ATTCTGTTTAACTGGTTCGCGGAATTTAATCAACAGCATCCTGAGTATGATTTTTCTGCAGTGGCGTAGACCGTATCGTT
chr1	150663421	150663461	Colo320DM probe 3	ATTCTGTTTAACTGGTTCGCAGACAAAACCAGGAGCTTCCTATAACTCTTTGGACTATGGGTGGCGTAGACCGTATCGTT
chr1	150663474	150663514	Colo320DM probe 3	ATTCTGTTTAACTGGTTCGCTCCCTCTTGCAATAGGGTAATTAACCTGTTTAGACAATGGGTGGCGTAGACCGTATCGTT
chr1	150663560	150663600	Colo320DM probe 3	ATTCTGTTTAACTGGTTCGCTCTATTCTTCCCAAATGTACTGTTGGTATTTGCCTTTCCAGTGGCGTAGACCGTATCGTT
chr1	150663605	150663645	Colo320DM probe 3	ATTCTGTTTAACTGGTTCGCCATGGACGTTCACAGAGGATTCAGTACCTTTCTGTCTAGTGTGGCGTAGACCGTATCGTT
chr1	150663650	150663690	Colo320DM probe 3	ATTCTGTTTAACTGGTTCGCCTTCTTACGCATGGTCGGGGGTTCCAGATAGATTCGACCCGTGGCGTAGACCGTATCGTT
chr1	150663721	150663761	Colo320DM probe 3	ATTCTGTTTAACTGGTTCGCGCAGGCCTGATGATATGCAGTCATTCCAGAAAGATGTGTAGTGGCGTAGACCGTATCGTT
chr1	150663786	150663826	Colo320DM probe 3	ATTCTGTTTAACTGGTTCGCAGAAAGAATGTTTTGAGAGGAATACTGACTTCCAGCAGGCGTGGCGTAGACCGTATCGTT
chr1	150663833	150663873	Colo320DM probe 3	ATTCTGTTTAACTGGTTCGCGAACAGGCCGCTTTGTTGTGATTCGTTTCACATCATACTAGTGGCGTAGACCGTATCGTT
chr1	150663890	150663930	Colo320DM probe 3	ATTCTGTTTAACTGGTTCGCGAGTAAGAGGATGTTTCTTTAATCCTCTTAAACACCCCCAGTGGCGTAGACCGTATCGTT
chr1	150663942	150663982	Colo320DM probe 3	ATTCTGTTTAACTGGTTCGCTGTCTGACTTCAAGATCTTTAGTGAATTTCCATGGTTTGCGTGGCGTAGACCGTATCGTT
chr1	150664275	150664315	Colo320DM probe 3	ATTCTGTTTAACTGGTTCGCATTACAGACATGAGTGACTGCACCTGGTTTGACATGCAAAGTGGCGTAGACCGTATCGTT
chr1	150664346	150664386	Colo320DM probe 3	ATTCTGTTTAACTGGTTCGCTTGAAGTCTGTTTCCATGACACAAAATTTCAGAGTGGGGTGTGGCGTAGACCGTATCGTT
chr1	150664738	150664778	Colo320DM probe 3	ATTCTGTTTAACTGGTTCGCCACCGTGCCCAGCCAATTTGAAGTTCTTTTGATGGGAGGTGTGGCGTAGACCGTATCGTT
chr1	150664787	150664827	Colo320DM probe 3	ATTCTGTTTAACTGGTTCGCACCCACTGTCATTAAGTGCCTTGGTTATGTTACTTAAACTGTGGCGTAGACCGTATCGTT
chr20	28557272	28557312	Colo320DM probe 4	CTATACCACACATCTTAGTCGAGTAAATAAGCTTCTTACTGAAGTCAAAAGACTTTCTGGGTGGCGTAGACCGTATCGTT
chr20	28557319	28557359	Colo320DM probe 4	CTATACCACACATCTTAGTCTCTCCTTGATGAAATTACACTTAAAACATCACTTCCATCGGTGGCGTAGACCGTATCGTT
chr20	28557366	28557406	Colo320DM probe 4	CTATACCACACATCTTAGTCTTTAAGATGTTCCTGGTCCTTTTCCTGTTATGTGGAATCGGTGGCGTAGACCGTATCGTT
chr20	28557456	28557496	Colo320DM probe 4	CTATACCACACATCTTAGTCAAAAATGTTGAAGGCGTTTTTAATTCTGCCTTCAACAGAGGTGGCGTAGACCGTATCGTT
chr20	28557523	28557563	Colo320DM probe 4	CTATACCACACATCTTAGTCACTGAACACGTTACTCTGACAGGCTTTCTTTTCTGCAACAGTGGCGTAGACCGTATCGTT
chr20	28557568	28557608	Colo320DM probe 4	CTATACCACACATCTTAGTCACCATCATTATTAAGGATTGAATGCTTTTACTCCATGCACGTGGCGTAGACCGTATCGTT
chr20	28557655	28557695	Colo320DM probe 4	CTATACCACACATCTTAGTCTGAAGGCAGATAAAAGTAATCCCTTCAACCTATAGATGAAGTGGCGTAGACCGTATCGTT
chr20	28557733	28557773	Colo320DM probe 4	CTATACCACACATCTTAGTCCAAATGTGTCTACATTTCTACGCAGATTCATAGAAAGAACGTGGCGTAGACCGTATCGTT
chr20	28557842	28557882	Colo320DM probe 4	CTATACCACACATCTTAGTCTTTCCCCAAAGGTAGGCTAATTACTGTTATTATTTTCAGCGTGGCGTAGACCGTATCGTT
chr20	28558043	28558083	Colo320DM probe 4	CTATACCACACATCTTAGTCTTTCCCGATGGGCAAATAAAAGTCAACATTTCTAAGATTGGTGGCGTAGACCGTATCGTT
chr20	28558095	28558135	Colo320DM probe 4	CTATACCACACATCTTAGTCTACATTAAACTTGCCTCAGCGTCAGGTGTTGCAGAAACTGGTGGCGTAGACCGTATCGTT
chr20	28558210	28558250	Colo320DM probe 4	CTATACCACACATCTTAGTCTAAGTGTCTAAAGAGGTGGATAAATATATTAGGTTGCTCCGTGGCGTAGACCGTATCGTT
chr20	28558255	28558295	Colo320DM probe 4	CTATACCACACATCTTAGTCAAGGATTTTTACGGGGCCTATTGGAAAGTATGACTGCAGTGTGGCGTAGACCGTATCGTT
chr20	28558300	28558340	Colo320DM probe 4	CTATACCACACATCTTAGTCTGAGATGTCTGTAAGAGATTCAATTTGGCCACTAATAGAGGTGGCGTAGACCGTATCGTT
chr20	28558366	28558406	Colo320DM probe 4	CTATACCACACATCTTAGTCAGGCTCATGAGATAGAAATTTTCACCTAGATCTATTGGAAGTGGCGTAGACCGTATCGTT
chr20	28558416	28558456	Colo320DM probe 4	CTATACCACACATCTTAGTCAGATTCTGTAGAAAAAGACTGGTGCGGTAATTGTAAAACAGTGGCGTAGACCGTATCGTT
chr20	28558483	28558523	Colo320DM probe 4	CTATACCACACATCTTAGTCTTTTACCTGAAATCCTTATGAGGGTGATTGTGTATGTCAAGTGGCGTAGACCGTATCGTT
chr20	28558555	28558595	Colo320DM probe 4	CTATACCACACATCTTAGTCACATAAATAAATAGCCAGGCTGCCTGGATAAATTAGTTCAGTGGCGTAGACCGTATCGTT
chr20	28558619	28558659	Colo320DM probe 4	CTATACCACACATCTTAGTCGCTTCTCCTCCTTTGACAGACACAAGATTCACCCGGGGATGTGGCGTAGACCGTATCGTT
chr20	28558686	28558726	Colo320DM probe 4	CTATACCACACATCTTAGTCACTTTGACTAGCTTGGATAAGGGGCCAGAGCACTGAAATGGTGGCGTAGACCGTATCGTT
chr20	28558761	28558801	Colo320DM probe 4	CTATACCACACATCTTAGTCATTTGGGCACTGGCTCACCAAATAAACAAAGCTTAGGACCGTGGCGTAGACCGTATCGTT
chr20	28558832	28558872	Colo320DM probe 4	CTATACCACACATCTTAGTCCATAGGATGTGACTGTGCATGTGGAATATCTGTTGTGTTCGTGGCGTAGACCGTATCGTT
chr20	28558911	28558951	Colo320DM probe 4	CTATACCACACATCTTAGTCATCCCTTGTCTCTATCTGAAAAGAGCTTCCTAAACACTGGGTGGCGTAGACCGTATCGTT
chr20	28559016	28559056	Colo320DM probe 4	CTATACCACACATCTTAGTCTCATTGAACCCCATGATATGATAAAGTTTTCTAGAACCTGGTGGCGTAGACCGTATCGTT
chr20	28559082	28559122	Colo320DM probe 4	CTATACCACACATCTTAGTCATTATGAAGCCACTGGGGCACATAAGTAATTCATTTATGTGTGGCGTAGACCGTATCGTT
chr20	28559143	28559183	Colo320DM probe 4	CTATACCACACATCTTAGTCCAACTTGAGCTACTTTTCTAACCACTTTCGTTTAGAGCTGGTGGCGTAGACCGTATCGTT
chr20	28559334	28559374	Colo320DM probe 4	CTATACCACACATCTTAGTCCACAGGCTCATACCATCATACCCAGCTCATTAAAAATATAGTGGCGTAGACCGTATCGTT
chr20	28559449	28559489	Colo320DM probe 4	CTATACCACACATCTTAGTCCCTCAGCCTCCTAAAGTGTAGAGCTGTGTTTTCAGTCTTTGTGGCGTAGACCGTATCGTT
chr20	28559555	28559595	Colo320DM probe 4	CTATACCACACATCTTAGTCAACATCCTACTTCACAAGATGCTCATAGCCTTAATCCATTGTGGCGTAGACCGTATCGTT
chr20	28559600	28559640	Colo320DM probe 4	CTATACCACACATCTTAGTCCGATGCATCATCCATCTCTGCTCATAGCCTTGATCCATTAGTGGCGTAGACCGTATCGTT
chr20	28559657	28559697	Colo320DM probe 4	CTATACCACACATCTTAGTCATCTCTGCTCATAGCCTAAAGTAATAGAAGCCAGAGGGAAGTGGCGTAGACCGTATCGTT
chr20	28559757	28559797	Colo320DM probe 4	CTATACCACACATCTTAGTCATAGCAAAGTGTATCGTGAAGTTTGTAATAGATGTGCATGGTGGCGTAGACCGTATCGTT
chr20	28559847	28559887	Colo320DM probe 4	CTATACCACACATCTTAGTCAAACACATGAAAAGTAAGGAACTTGGGCTGGGTGTGGTGGGTGGCGTAGACCGTATCGTT
chr20	28560226	28560266	Colo320DM probe 4	CTATACCACACATCTTAGTCGTTTTTATCTTTGCAAGATTTGGGAACATTTAGTGGAAGGGTGGCGTAGACCGTATCGTT
chr20	28560271	28560311	Colo320DM probe 4	CTATACCACACATCTTAGTCGAATTTATAATCATGAAGAGTGTGTATGATACTGGAGGGAGTGGCGTAGACCGTATCGTT
chr20	28560320	28560360	Colo320DM probe 4	CTATACCACACATCTTAGTCGAAGGCGGAAATGGCATCACGAGCTATGCTATGGTCATAGGTGGCGTAGACCGTATCGTT
chr20	28560377	28560417	Colo320DM probe 4	CTATACCACACATCTTAGTCCAGCTATGGTCTCCCCCGTCAAACCCACTGGGCAGTGTTCGTGGCGTAGACCGTATCGTT
chr20	28560434	28560474	Colo320DM probe 4	CTATACCACACATCTTAGTCTAGAGCTCACCCACCCAGGACAGAAGAGAAAATATACACTGTGGCGTAGACCGTATCGTT
chr20	28560529	28560569	Colo320DM probe 4	CTATACCACACATCTTAGTCGACTTTTTATCTCTAGTGTCTAGTACAATGTTGAGAACACGTGGCGTAGACCGTATCGTT
chr20	28560607	28560647	Colo320DM probe 4	CTATACCACACATCTTAGTCTGTATTTCTTTTCCAGCAGGAACTGGAGGTCCTAAGTTTCGTGGCGTAGACCGTATCGTT
chr20	28560674	28560714	Colo320DM probe 4	CTATACCACACATCTTAGTCGAACAGTAGGATCTTAGCACTGTCACCTGGACATCCATTTGTGGCGTAGACCGTATCGTT
chr20	28560750	28560790	Colo320DM probe 4	CTATACCACACATCTTAGTCTGAGTTTGCATTTTAATAAGCTTCCAGGGTGAATCTTAGGGTGGCGTAGACCGTATCGTT
chr20	28560890	28560930	Colo320DM probe 4	CTATACCACACATCTTAGTCCATCGTATCAGACAGGCTCTCATAGTCACAATCATCACGGGTGGCGTAGACCGTATCGTT
chr20	28560984	28561024	Colo320DM probe 4	CTATACCACACATCTTAGTCCTCATAGTCACCATCATCACGGGAATCTTGTATATGTTACGTGGCGTAGACCGTATCGTT
chr20	28561156	28561196	Colo320DM probe 4	CTATACCACACATCTTAGTCCAATCTTGTGCATGTTACAGGGAAACACTGTCCTACATCAGTGGCGTAGACCGTATCGTT
chr20	28561305	28561345	Colo320DM probe 4	CTATACCACACATCTTAGTCCAATCTTGTGCATGTTACAGGGAAACACTGTCTTACATCAGTGGCGTAGACCGTATCGTT
chr20	28561379	28561419	Colo320DM probe 4	CTATACCACACATCTTAGTCAAATCTTGTGCATGTTACAGGGAAGCACTGTCGAACATCAGTGGCGTAGACCGTATCGTT
chr20	28561426	28561466	Colo320DM probe 4	CTATACCACACATCTTAGTCCAGGCTGTCATAGTCACCATTCCCATGACCATAGTCATGGGTGGCGTAGACCGTATCGTT
chr20	28561497	28561537	Colo320DM probe 4	CTATACCACACATCTTAGTCCCAACATCATATGTGACAGGTTCTCATCGTCACCATCATCGTGGCGTAGACCGTATCGTT
chr20	28561548	28561588	Colo320DM probe 4	CTATACCACACATCTTAGTCGTGCATGTTACAGGGAAGCATTGTCCTACATCGTATCTGAGTGGCGTAGACCGTATCGTT
chr20	28561594	28561634	Colo320DM probe 4	CTATACCACACATCTTAGTCCTCGTAGTCACCATCATCAGGGGAATCTTGCACACGTTACGTGGCGTAGACCGTATCGTT
chr20	28561653	28561693	Colo320DM probe 4	CTATACCACACATCTTAGTCTCATATGTGACAGGCTCTCACAGTCACCATCATCACAGGAGTGGCGTAGACCGTATCGTT
chr20	28561711	28561751	Colo320DM probe 4	CTATACCACACATCTTAGTCGGAAGCACTGTCCTACATCATGTGACAGGCTTTCATAGTCGTGGCGTAGACCGTATCGTT
chr20	28561790	28561830	Colo320DM probe 4	CTATACCACACATCTTAGTCTATGGGCTCTGAAATCAGATAACTTAGGTTTAGACTTACTGTGGCGTAGACCGTATCGTT
chr20	28561847	28561887	Colo320DM probe 4	CTATACCACACATCTTAGTCAGAGAACTCTGGGGTGAAAAGTTTACGAGACCCAGTTTTAGTGGCGTAGACCGTATCGTT
chr20	28561892	28561932	Colo320DM probe 4	CTATACCACACATCTTAGTCTCCAAATTGGAGGCATGGGGAAATTATAGCATTTTGCATAGTGGCGTAGACCGTATCGTT
chr20	28562141	28562181	Colo320DM probe 4	CTATACCACACATCTTAGTCCATGCCAAAATTATATGTAAGTATTTCATTGTTGGTGGGGGTGGCGTAGACCGTATCGTT
chr20	28562195	28562235	Colo320DM probe 4	CTATACCACACATCTTAGTCCCATCAAAAGAGAGACGATAATCTATGTTTGCAGACTCCAGTGGCGTAGACCGTATCGTT
chr20	28562267	28562307	Colo320DM probe 4	CTATACCACACATCTTAGTCTCTGGGGGAAAAGAAAAAGTTGATTGTGCAAAGAGATTACGTGGCGTAGACCGTATCGTT
chr20	28562312	28562352	Colo320DM probe 4	CTATACCACACATCTTAGTCAGTCTTCTCTATGGCAACACCACAAATGAAAGCTGATTCTGTGGCGTAGACCGTATCGTT
chr20	28562427	28562467	Colo320DM probe 4	CTATACCACACATCTTAGTCGTGGCACAGGAGGAAATCATGTCACCGCTAGGAAAATCAAGTGGCGTAGACCGTATCGTT
chr20	28562487	28562527	Colo320DM probe 4	CTATACCACACATCTTAGTCCCTCCTCCGAGGCTAAGGAGGGGTTAAATATCAGTGGCTGGTGGCGTAGACCGTATCGTT
chr20	28562552	28562592	Colo320DM probe 4	CTATACCACACATCTTAGTCAAGCTATAAAAATGCGTGCATTACATAATTAAGAGGGTGGGTGGCGTAGACCGTATCGTT
chr20	28562602	28562642	Colo320DM probe 4	CTATACCACACATCTTAGTCTTTTTAAAACGCAATTCCCACTCGGGTTCCTTCCTGTTCAGTGGCGTAGACCGTATCGTT
chr20	28562705	28562745	Colo320DM probe 4	CTATACCACACATCTTAGTCACTGAGCAGACGAAATTCCCAGTAATTTACTCATCACACAGTGGCGTAGACCGTATCGTT
chr20	28562773	28562813	Colo320DM probe 4	CTATACCACACATCTTAGTCATTTATGCAGGTCTACCCAGTGTTGCACTCTAGAACAGAAGTGGCGTAGACCGTATCGTT
chr20	28562829	28562869	Colo320DM probe 4	CTATACCACACATCTTAGTCTTGGTAGAAATCAGAGGGTGGGGTAACCCCTCGTCCCTTCGTGGCGTAGACCGTATCGTT
chr20	28562905	28562945	Colo320DM probe 4	CTATACCACACATCTTAGTCGGTGGGGGCATGAAAGCCATTAGGCTGAGGACATGGTGGGGTGGCGTAGACCGTATCGTT
chr20	28562962	28563002	Colo320DM probe 4	CTATACCACACATCTTAGTCAGGTGTCACAATACAATTGACCCCTGATGCTTTAACATCAGTGGCGTAGACCGTATCGTT
chr20	28563023	28563063	Colo320DM probe 4	CTATACCACACATCTTAGTCTAATATTTTGAGAGGCTGAGCGAAAGCTGCTGAGACATTGGTGGCGTAGACCGTATCGTT
chr20	28563068	28563108	Colo320DM probe 4	CTATACCACACATCTTAGTCAGTGTTTAGGGACATGAGAGATTAGGAAGGCCACAGTTATGTGGCGTAGACCGTATCGTT
chr20	28563116	28563156	Colo320DM probe 4	CTATACCACACATCTTAGTCTAATGTGGAAGCCGATGCAAAGCTACTGCCCCCATTTATTGTGGCGTAGACCGTATCGTT
chr20	28563175	28563215	Colo320DM probe 4	CTATACCACACATCTTAGTCTGATCTGGGGTCTCTGGCAGAATAAGCGTGTTTGTAAATAGTGGCGTAGACCGTATCGTT
chr20	28563220	28563260	Colo320DM probe 4	CTATACCACACATCTTAGTCGTGATGTCATGCATTCCTCATGCATTGGTTTAGAGATCTGGTGGCGTAGACCGTATCGTT
chr20	28563266	28563306	Colo320DM probe 4	CTATACCACACATCTTAGTCCTGGCAGCACAAGAGTGTTCATAATTATTTGGGTGACGTCGTGGCGTAGACCGTATCGTT
chr20	28563367	28563407	Colo320DM probe 4	CTATACCACACATCTTAGTCCTGATCCACACGCAGCAGGCAGCTTCCTGTACTGAGCTAGGTGGCGTAGACCGTATCGTT
chr20	28563466	28563506	Colo320DM probe 4	CTATACCACACATCTTAGTCCCAGTAAAGGCAACTGAGGGAACTGTGTAGCATTGGTGTAGTGGCGTAGACCGTATCGTT
chr20	28563530	28563570	Colo320DM probe 4	CTATACCACACATCTTAGTCTGAACTTAGAGTAATCAAAGCCTGTGACAACAGTGAAACCGTGGCGTAGACCGTATCGTT
chr20	28563575	28563615	Colo320DM probe 4	CTATACCACACATCTTAGTCGGGCATCCAGTCGCTGCTTTGTAACTTAAATAGGAATTCTGTGGCGTAGACCGTATCGTT
chr20	28563653	28563693	Colo320DM probe 4	CTATACCACACATCTTAGTCCTGCAGCCTATAGGGGCAGTGGAAGCCCTACTAGACACTTGTGGCGTAGACCGTATCGTT
chr20	28563721	28563761	Colo320DM probe 4	CTATACCACACATCTTAGTCGAAATGTTGCCTTGGTCACCATCAGTAGTGTCAGGAACTCGTGGCGTAGACCGTATCGTT
chr20	28563775	28563815	Colo320DM probe 4	CTATACCACACATCTTAGTCAGTGTCCCTGTGAGATCTGTACTGTGTCCTTCGTTAAAAAGTGGCGTAGACCGTATCGTT
chr20	28563820	28563860	Colo320DM probe 4	CTATACCACACATCTTAGTCCATCTGTTACCTTGATTGTATTCTGAGTATCCATGAGGCAGTGGCGTAGACCGTATCGTT
chr20	28563876	28563916	Colo320DM probe 4	CTATACCACACATCTTAGTCCAATGGGGAGGGAAGGTGGATAATTCTTGGCAATTGCCAAGTGGCGTAGACCGTATCGTT
chr20	28564006	28564046	Colo320DM probe 4	CTATACCACACATCTTAGTCTTGGGTGTCATCCTTTATCAGGGACATCCTGGCTAAGGGAGTGGCGTAGACCGTATCGTT
chr20	28564063	28564103	Colo320DM probe 4	CTATACCACACATCTTAGTCATCCCACTGAGCTCCATCACTTCAGATGATGGCATCCATTGTGGCGTAGACCGTATCGTT
chr20	28564135	28564175	Colo320DM probe 4	CTATACCACACATCTTAGTCCAGTCGATCCCAAGGGGCCTCGGAGATGGGTGACTTCCAGGTGGCGTAGACCGTATCGTT
chr20	28564224	28564264	Colo320DM probe 4	CTATACCACACATCTTAGTCGGCAGGGGGTCCAGGTTTGACTCCATCCTGAGGCAAGGAGGTGGCGTAGACCGTATCGTT
chr20	28564309	28564349	Colo320DM probe 4	CTATACCACACATCTTAGTCCTGATGGCCAGATGGGCATGAAGGCTCGTGGACATGGATGGTGGCGTAGACCGTATCGTT
chr20	28564357	28564397	Colo320DM probe 4	CTATACCACACATCTTAGTCTCTGTTTCCAGAGGGTCCAGTATGTGGTCAGCAATAACTGGTGGCGTAGACCGTATCGTT
chr20	28564402	28564442	Colo320DM probe 4	CTATACCACACATCTTAGTCATGCTGTACAGAACACAGTGAAAAGGGGCAGGTTTGTTTTGTGGCGTAGACCGTATCGTT
chr20	28564465	28564505	Colo320DM probe 4	CTATACCACACATCTTAGTCCTTATGGCCACCATATGCAATCCAGATACTTCAGGAGGCAGTGGCGTAGACCGTATCGTT
chr20	28564537	28564577	Colo320DM probe 4	CTATACCACACATCTTAGTCTTCTCTGAGGGAATTCATAGGCGCACCTGTTAATTTAGATGTGGCGTAGACCGTATCGTT
chr20	28564602	28564642	Colo320DM probe 4	CTATACCACACATCTTAGTCGGAGGCTTCATTCAAGGTGGATCAGTTAGCCAATGACAGAGTGGCGTAGACCGTATCGTT
chr20	28564664	28564704	Colo320DM probe 4	CTATACCACACATCTTAGTCGATTTGTAAATAAGAAATATGTTGTCACCTGAACCCCAAGGTGGCGTAGACCGTATCGTT
chr20	28565021	28565061	Colo320DM probe 4	CTATACCACACATCTTAGTCAAAGAATGTTGGGCTTGTATTAACATTGTGGACGCTGAGAGTGGCGTAGACCGTATCGTT
chr20	28565079	28565119	Colo320DM probe 4	CTATACCACACATCTTAGTCTGAAAGTGTCAGGAATAGAGTAGCTCCATGTTTACCAAGGGTGGCGTAGACCGTATCGTT
chr20	28565138	28565178	Colo320DM probe 4	CTATACCACACATCTTAGTCAAAGTGGCAGGGCCTTGCACATCTGTGTTGTGGAAAGGTCGTGGCGTAGACCGTATCGTT
chr20	28565202	28565242	Colo320DM probe 4	CTATACCACACATCTTAGTCGTATCTGTGTGTCCTTAGTGCGTAAAATGAATTTTCTCTGGTGGCGTAGACCGTATCGTT
chr20	28565268	28565308	Colo320DM probe 4	CTATACCACACATCTTAGTCCACCTGTGCTCCTGTAGAAACCTGGTTGCAGTGAGATCTTGTGGCGTAGACCGTATCGTT
chr20	28565313	28565353	Colo320DM probe 4	CTATACCACACATCTTAGTCTGAAGATTGCATGCAATAACAAGGCTGCCGAGGCACTCCGGTGGCGTAGACCGTATCGTT
chr20	28565397	28565437	Colo320DM probe 4	CTATACCACACATCTTAGTCGACTCTGTTAAAATAGGCACAAAAAGAACATGGTAGCCAAGTGGCGTAGACCGTATCGTT
chr20	28565501	28565541	Colo320DM probe 4	CTATACCACACATCTTAGTCTCATGTGGTTATGAAGGCCAAGAAGTCCCAGGACCTGCAGGTGGCGTAGACCGTATCGTT
chr20	28565550	28565590	Colo320DM probe 4	CTATACCACACATCTTAGTCTGGAGACCCAGGACTGCCAATGTTGGAGTTCCAGTCCAAGGTGGCGTAGACCGTATCGTT
chr20	28565652	28565692	Colo320DM probe 4	CTATACCACACATCTTAGTCGGCGAGAGAAGATCTATGTCTCAGCTCTGAAATCATCAGAGTGGCGTAGACCGTATCGTT
chr20	28565744	28565784	Colo320DM probe 4	CTATACCACACATCTTAGTCTGGATGAGGCCCACTCACACTGGGGAGGGCAACTACTTTAGTGGCGTAGACCGTATCGTT
chr20	28565885	28565925	Colo320DM probe 4	CTATACCACACATCTTAGTCAATTAACCATCATAAGGCGAAAGATGTATACGATCTGAAGGTGGCGTAGACCGTATCGTT
chr20	28566061	28566101	Colo320DM probe 4	CTATACCACACATCTTAGTCTTTATGCCTAAAACCCTCAGCAAAACTGACATAGAAAAAGGTGGCGTAGACCGTATCGTT
chr20	28566183	28566223	Colo320DM probe 4	CTATACCACACATCTTAGTCAGCCATATATGACAAACACAGACAACATTATATGGAATGGGTGGCGTAGACCGTATCGTT
chr20	28566302	28566342	Colo320DM probe 4	CTATACCACACATCTTAGTCCTAGAAGTCCTCGCCAGAACGATCAGATAAGAAATAAAGGGTGGCGTAGACCGTATCGTT
chr20	28566550	28566590	Colo320DM probe 4	CTATACCACACATCTTAGTCACCCCCTTTTACAATAGCTGCAATAAAAACCTTAGGAATAGTGGCGTAGACCGTATCGTT
chr20	28566664	28566704	Colo320DM probe 4	CTATACCACACATCTTAGTCATTATATCCGGAATGCTTAACCAAAAAGACAAAAGACGTCGTGGCGTAGACCGTATCGTT
chr20	28566771	28566811	Colo320DM probe 4	CTATACCACACATCTTAGTCGCTTACGGATGGGTAACATCAATATTGTGAAAATACCATAGTGGCGTAGACCGTATCGTT
chr20	28566910	28566950	Colo320DM probe 4	CTATACCACACATCTTAGTCAGAAGGGACATACCTTAAGGTAGTAAAAGCCTAGAACCAAGTGGCGTAGACCGTATCGTT
chr20	28567363	28567403	Colo320DM probe 4	CTATACCACACATCTTAGTCACTTCATGACCAATAACCCAAAAAGCAAAAGCGACTAAAAGTGGCGTAGACCGTATCGTT
chr20	28567493	28567533	Colo320DM probe 4	CTATACCACACATCTTAGTCGGGAGAAAATCTTCGTAATCTGTACTTCTGATTAAAGGACGTGGCGTAGACCGTATCGTT
chr20	28567836	28567876	Colo320DM probe 4	CTATACCACACATCTTAGTCACAACAGCTATGGAAAACAGTGAGGAAATTTCCAAAGAACGTGGCGTAGACCGTATCGTT
chr20	28568256	28568296	Colo320DM probe 4	CTATACCACACATCTTAGTCTTCGGGGACTCAGGGAAAGGCTGGCAGTGGTGGGGTGGGTGTGGCGTAGACCGTATCGTT
chr20	28568329	28568369	Colo320DM probe 4	CTATACCACACATCTTAGTCAGTGTACACTGCTTGGATGATAGGTGCACCACAAATCTCAGTGGCGTAGACCGTATCGTT
chr20	28568441	28568481	Colo320DM probe 4	CTATACCACACATCTTAGTCAAAAATTAACCACAATATTAGGCATTTGGGTACGAGGGCCGTGGCGTAGACCGTATCGTT
chr20	28568540	28568580	Colo320DM probe 4	CTATACCACACATCTTAGTCATTTGCAGGTTTAAGAAAAGGCCAAATTCTACTGCTAAACGTGGCGTAGACCGTATCGTT
chr20	28568585	28568625	Colo320DM probe 4	CTATACCACACATCTTAGTCAGCAATGAGAATTATCACCCCTTCACTAATTAATTAGGTCGTGGCGTAGACCGTATCGTT
chr20	28568932	28568972	Colo320DM probe 4	CTATACCACACATCTTAGTCATTGTGCCACCACACTTCATTCAGCCGGGGTAGTGGAGCAGTGGCGTAGACCGTATCGTT
chr20	28569089	28569129	Colo320DM probe 4	CTATACCACACATCTTAGTCAATATCAATTTGTTACTCATTAGTTCAGAGCATCCAGGTCGTGGCGTAGACCGTATCGTT
chr20	28569137	28569177	Colo320DM probe 4	CTATACCACACATCTTAGTCACAAAGGCTTCTACGACTACTGGAAATTTAGTCAAGGTAAGTGGCGTAGACCGTATCGTT
chr20	28569425	28569465	Colo320DM probe 4	CTATACCACACATCTTAGTCGAAAATAGTACATGTCCAATTAGGTCAGATGATAGACTTCGTGGCGTAGACCGTATCGTT
chr20	28569842	28569882	Colo320DM probe 4	CTATACCACACATCTTAGTCTTTTTGCCGCTGGATATGGGGAAGGTTGTTCTCTTTCCCAGTGGCGTAGACCGTATCGTT
chr20	28569894	28569934	Colo320DM probe 4	CTATACCACACATCTTAGTCATTTCTTTCTTTGAAACAGACCCAAATCAGTGTCTTCAGAGTGGCGTAGACCGTATCGTT
chr20	28569944	28569984	Colo320DM probe 4	CTATACCACACATCTTAGTCTCCTTGTGAGCAGATTGTGTCATTTTAGAACCCTAGACTTGTGGCGTAGACCGTATCGTT
chr20	28570051	28570091	Colo320DM probe 4	CTATACCACACATCTTAGTCTGGGAATTAGATCTTTGTTGCGGCAGAACCATAAGTCACAGTGGCGTAGACCGTATCGTT
chr20	28570154	28570194	Colo320DM probe 4	CTATACCACACATCTTAGTCGGCTCCATCTGGTTCTTCCAGGACTTCTCTCACCCCCTTTGTGGCGTAGACCGTATCGTT
chr20	28570230	28570270	Colo320DM probe 4	CTATACCACACATCTTAGTCACATTGCCTCATAATCAGTCAAAACTCCATTTATCCCACAGTGGCGTAGACCGTATCGTT
chr20	28570304	28570344	Colo320DM probe 4	CTATACCACACATCTTAGTCCACTCTTCTAGAAGGACTTAATTTGATAGTCCCTTTTTCCGTGGCGTAGACCGTATCGTT
chr20	28570380	28570420	Colo320DM probe 4	CTATACCACACATCTTAGTCCTCCCTCATAATAGGCTCTAAAGCAAATTCTACTTTAAAGGTGGCGTAGACCGTATCGTT
chr20	28570428	28570468	Colo320DM probe 4	CTATACCACACATCTTAGTCTCGTGTGTTTAACTGTGGCTACCCTTAATGTTTTTATCATGTGGCGTAGACCGTATCGTT
chr20	28570562	28570602	Colo320DM probe 4	CTATACCACACATCTTAGTCGATTAATGACGCTGGAGATTGTGATATTAGAAGAGGGAAAGTGGCGTAGACCGTATCGTT
chr20	28570607	28570647	Colo320DM probe 4	CTATACCACACATCTTAGTCCAAATAGGAGAGTGAATGGTGTTTGGTCTACTTTGGACTGGTGGCGTAGACCGTATCGTT
chr20	28570796	28570836	Colo320DM probe 4	CTATACCACACATCTTAGTCCTGCTGGAAGGTGGCTGGTCCATGGGAGCAGCCTCCAGTGGTGGCGTAGACCGTATCGTT
chr20	28570882	28570922	Colo320DM probe 4	CTATACCACACATCTTAGTCGGGAGCAGTTTCTAATGGATAAGCATAATCCCTCTAGCACGTGGCGTAGACCGTATCGTT
chr20	28570941	28570981	Colo320DM probe 4	CTATACCACACATCTTAGTCTCAAGAGATCTTGTTGTTTAAAGTGTGTAGGATCTTCCCCGTGGCGTAGACCGTATCGTT
chr22	10745118	10745158	Colo320DM probe 4	CTGATACTTGACAGTTAGGGGGACAAGATTAAATGGTCTTTGAGGTTTCTTTTAACTTGGGTGGCGTAGACCGTATCGTT
chr22	10745189	10745229	Colo320DM probe 5	CTGATACTTGACAGTTAGGGCTGAAGTTATTTCCTACCGTCAGCGATAATGGAAGCACTAGTGGCGTAGACCGTATCGTT
chr22	10745269	10745309	Colo320DM probe 5	CTGATACTTGACAGTTAGGGCTGTCAGCAATATTATGTTAACAGCACATTGTTTATGGCAGTGGCGTAGACCGTATCGTT
chr22	10745506	10745546	Colo320DM probe 5	CTGATACTTGACAGTTAGGGCGTTCTGTTTCCACACCCTTAGTTTTCTATTATTTTTAGGGTGGCGTAGACCGTATCGTT
chr22	10745585	10745625	Colo320DM probe 5	CTGATACTTGACAGTTAGGGATAAACTCTTCAGACCCCACTGCTGGATCATACTCTTGGCGTGGCGTAGACCGTATCGTT
chr22	10745712	10745752	Colo320DM probe 5	CTGATACTTGACAGTTAGGGAAATTAAATACGTTCACAACTTTGGGCTGTTGAGAGTGGTGTGGCGTAGACCGTATCGTT
chr22	10745758	10745798	Colo320DM probe 5	CTGATACTTGACAGTTAGGGTCTTGGCTTGCACTTTGACGTTTTTAATTCTTTTCTTGCTGTGGCGTAGACCGTATCGTT
chr22	10745944	10745984	Colo320DM probe 5	CTGATACTTGACAGTTAGGGTGAGTGTCAATACCAAGGGGCAGCTTTGGGGATCTTTAGCGTGGCGTAGACCGTATCGTT
chr22	10746018	10746058	Colo320DM probe 5	CTGATACTTGACAGTTAGGGCTGTGTATATTTATCAAATGCAACATCAAGACAAGCCCCCGTGGCGTAGACCGTATCGTT
chr22	10746118	10746158	Colo320DM probe 5	CTGATACTTGACAGTTAGGGATATTAAAAATCTGGGGTTAGTTTAGGCCCAGCAGGTAGCGTGGCGTAGACCGTATCGTT
chr22	10746466	10746506	Colo320DM probe 5	CTGATACTTGACAGTTAGGGTATAGGCGTGTGCCACTGTGTCCAGCCTTTTTCTGCCTCCGTGGCGTAGACCGTATCGTT
chr22	10746598	10746638	Colo320DM probe 5	CTGATACTTGACAGTTAGGGCCATCGGCCTCCCTGGGCTTACGCATGTTTTTAAAGAAATGTGGCGTAGACCGTATCGTT
chr22	10746799	10746839	Colo320DM probe 5	CTGATACTTGACAGTTAGGGCTCACCCCACTCTTCTCCATCCACCAGCAGATCTGTTTATGTGGCGTAGACCGTATCGTT
chr22	10746844	10746884	Colo320DM probe 5	CTGATACTTGACAGTTAGGGTTCCAAAATATGCCCCAAATGTTCTTCCTCTTCCTCCGTAGTGGCGTAGACCGTATCGTT
chr22	10746889	10746929	Colo320DM probe 5	CTGATACTTGACAGTTAGGGAGCTACCACGCCGTGTAAGTTATGATTGTGATTTTTGCATGTGGCGTAGACCGTATCGTT
chr22	10747183	10747223	Colo320DM probe 5	CTGATACTTGACAGTTAGGGCTGCTATGGCAGGTCTGACTCCTAATGTCCTTTAATCTTTGTGGCGTAGACCGTATCGTT
chr22	10747255	10747295	Colo320DM probe 5	CTGATACTTGACAGTTAGGGGCTTCCTAAAGTGGTGGTGTCCCCTCTCTGATGTTATTTTGTGGCGTAGACCGTATCGTT
chr22	10747608	10747648	Colo320DM probe 5	CTGATACTTGACAGTTAGGGCTCCAGCCTGGGAGACAAGAGCAATGTGGGGTAGGGGGAGGTGGCGTAGACCGTATCGTT
chr22	10747851	10747891	Colo320DM probe 5	CTGATACTTGACAGTTAGGGTCTGCCCTGTTTGCCATCCTGTCCCTAGTGCCTAACATGGGTGGCGTAGACCGTATCGTT
chr22	10747946	10747986	Colo320DM probe 5	CTGATACTTGACAGTTAGGGTTACCTACTTTCATTTCCTTGAGTGTTGTGGTGGTGTTAAGTGGCGTAGACCGTATCGTT
chr22	10748061	10748101	Colo320DM probe 5	CTGATACTTGACAGTTAGGGGTGGAGTGTGCTTTGAGTAAAGTTCATTTAAATCAGTTACGTGGCGTAGACCGTATCGTT
chr22	10748173	10748213	Colo320DM probe 5	CTGATACTTGACAGTTAGGGAGTCTCATTCTATCCGGTAAGAATAAGGAAAGAGGCAAGTGTGGCGTAGACCGTATCGTT
chr22	10748260	10748300	Colo320DM probe 5	CTGATACTTGACAGTTAGGGATCTTTACACTCCCAGGCAACACCTGCTCATTAATTATCTGTGGCGTAGACCGTATCGTT
chr22	10748385	10748425	Colo320DM probe 5	CTGATACTTGACAGTTAGGGAGTCTTAGCCCCGAAGAATATTAAGTCATCAATTAGGTTAGTGGCGTAGACCGTATCGTT
chr22	10748584	10748624	Colo320DM probe 5	CTGATACTTGACAGTTAGGGAAACGACTTGAGGCTTGAAGTCGTTTCCCAAAGCTCAGGTGTGGCGTAGACCGTATCGTT
chr22	10748738	10748778	Colo320DM probe 5	CTGATACTTGACAGTTAGGGAAGGAGGGGTTTGTGCATACTAACATCATCCCAGAATGACGTGGCGTAGACCGTATCGTT
chr22	10748850	10748890	Colo320DM probe 5	CTGATACTTGACAGTTAGGGGCTCACAGGGCTGGGGGTATTCCTGGGTATTTTTCTTAAGGTGGCGTAGACCGTATCGTT
chr22	10748911	10748951	Colo320DM probe 5	CTGATACTTGACAGTTAGGGGGCATTCCTTTCTCTCAGAGGTAAAGGCCAGTTCCTTTTGGTGGCGTAGACCGTATCGTT
chr22	10748960	10749000	Colo320DM probe 5	CTGATACTTGACAGTTAGGGAGGCCTTTCCTGGTTGGTATAAACTCTTCCAGGCCTTTTCGTGGCGTAGACCGTATCGTT
chr22	10749208	10749248	Colo320DM probe 5	CTGATACTTGACAGTTAGGGTGTAAATTAACATATTCAGGCTAGTGCATGTCATCCAAAGGTGGCGTAGACCGTATCGTT
chr22	10749302	10749342	Colo320DM probe 5	CTGATACTTGACAGTTAGGGTTTAGGGTAAAAGAAAAGCAGCAGGACTTAATGTCAAGAAGTGGCGTAGACCGTATCGTT
chr22	10749428	10749468	Colo320DM probe 5	CTGATACTTGACAGTTAGGGGAGGAACAGGGGGTGAATTAAGATGTGTAGCATTTCCATGGTGGCGTAGACCGTATCGTT
chr22	10749479	10749519	Colo320DM probe 5	CTGATACTTGACAGTTAGGGCAAAAACTTCTCATTGCAGACCGAACAGAACCCAAACTCCGTGGCGTAGACCGTATCGTT
chr22	10749563	10749603	Colo320DM probe 5	CTGATACTTGACAGTTAGGGGATGATGTCTCTACTACCCTCACCTAGTAGGCTACTATGCGTGGCGTAGACCGTATCGTT
chr22	10749611	10749651	Colo320DM probe 5	CTGATACTTGACAGTTAGGGAAATGACATGCTGTCTGTTCATGAATCATGCCAAGTCCACGTGGCGTAGACCGTATCGTT
chr22	10749706	10749746	Colo320DM probe 5	CTGATACTTGACAGTTAGGGATCTTGCATGATTGGCTTCTTACCATTCAGTTTTCCTATTGTGGCGTAGACCGTATCGTT
chr22	10749852	10749892	Colo320DM probe 5	CTGATACTTGACAGTTAGGGCCAGCCATTTACCTATGACACAGCACCCTAAAAGTGTTTCGTGGCGTAGACCGTATCGTT
chr22	10749905	10749945	Colo320DM probe 5	CTGATACTTGACAGTTAGGGTGGCCTTCTTCACAGATACTCTCTTTAGTGGATTTCTTTAGTGGCGTAGACCGTATCGTT
chr22	10750023	10750063	Colo320DM probe 5	CTGATACTTGACAGTTAGGGCACAGCTACTGCTCTGCCCTTTAGGAAGCAACAGAAAATAGTGGCGTAGACCGTATCGTT
chr22	10750235	10750275	Colo320DM probe 5	CTGATACTTGACAGTTAGGGAAAGCATAAAAAGTAACTTCTGCCATGACACACAATTAGGGTGGCGTAGACCGTATCGTT
chr22	10750357	10750397	Colo320DM probe 5	CTGATACTTGACAGTTAGGGCTTAATCCAAGATTATGATCTTCTTAACAGATGGGTCAGAGTGGCGTAGACCGTATCGTT
chr22	10750402	10750442	Colo320DM probe 5	CTGATACTTGACAGTTAGGGGTGTAGTTAGAATGCACTGTTTAAGATCCCCAAGGAGGCCGTGGCGTAGACCGTATCGTT
chr22	10750759	10750799	Colo320DM probe 5	CTGATACTTGACAGTTAGGGCATTTAGGCCTTGATTTTATACCACTGACTTAGTTTGAAGGTGGCGTAGACCGTATCGTT
chr22	10750809	10750849	Colo320DM probe 5	CTGATACTTGACAGTTAGGGGAAACAGCCCTATGAAACTGGTATTTTTCTACTGCAAGGTGTGGCGTAGACCGTATCGTT
chr22	10750939	10750979	Colo320DM probe 5	CTGATACTTGACAGTTAGGGTCAGATTAAGGGCTCATATGTCCTTCTTTGTATTGACTGTGTGGCGTAGACCGTATCGTT
chr22	10750985	10751025	Colo320DM probe 5	CTGATACTTGACAGTTAGGGGGTACGGGGCCAAATTTGTGGTTTGTCTGGAATTACATATGTGGCGTAGACCGTATCGTT
chr22	10751224	10751264	Colo320DM probe 5	CTGATACTTGACAGTTAGGGCATGATCAACAACAGCAAATTATCTCACCTCAGTATTTAGGTGGCGTAGACCGTATCGTT
chr22	10751292	10751332	Colo320DM probe 5	CTGATACTTGACAGTTAGGGTGCTAACATGTAACTGAAGGCATACACTATTCGAACACAGGTGGCGTAGACCGTATCGTT
chr22	10751371	10751411	Colo320DM probe 5	CTGATACTTGACAGTTAGGGGTTCTAACATCAGAGCAACATTCTTATACAAGTTTGCATGGTGGCGTAGACCGTATCGTT
chr22	10751417	10751457	Colo320DM probe 5	CTGATACTTGACAGTTAGGGACTGAGGTCTAAAGTATGACTACACAAAAGGCTGAATAAAGTGGCGTAGACCGTATCGTT
chr22	10751512	10751552	Colo320DM probe 5	CTGATACTTGACAGTTAGGGATTATGCCACTCAGAATATAATCCACTCTGATAACTGCCAGTGGCGTAGACCGTATCGTT
chr22	10751572	10751612	Colo320DM probe 5	CTGATACTTGACAGTTAGGGAACTCAGTACATAAATAGTAACCACAACAGTTGCCGTGCAGTGGCGTAGACCGTATCGTT
chr22	10751710	10751750	Colo320DM probe 5	CTGATACTTGACAGTTAGGGGCCTTACCTATAATTTGTCTGTACACTAGGTTACTAAGGGGTGGCGTAGACCGTATCGTT
chr22	10751801	10751841	Colo320DM probe 5	CTGATACTTGACAGTTAGGGAGGGTACTCAACAAAGATAAAGGGTAATGATCATGTACACGTGGCGTAGACCGTATCGTT
chr22	10751866	10751906	Colo320DM probe 5	CTGATACTTGACAGTTAGGGCCTGGGGTAGCTATACTTATGTTTCACAGACCTGGAGAACGTGGCGTAGACCGTATCGTT
chr22	10751924	10751964	Colo320DM probe 5	CTGATACTTGACAGTTAGGGATCAACATTGCTAAGGAACAGGTAAAAGCTAACATTAGGTGTGGCGTAGACCGTATCGTT
chr22	10752003	10752043	Colo320DM probe 5	CTGATACTTGACAGTTAGGGTGGAGGTTCCATAATAAGATTGGAAATTCAATAGACTAGGGTGGCGTAGACCGTATCGTT
chr22	10752050	10752090	Colo320DM probe 5	CTGATACTTGACAGTTAGGGAGATGCCAAATTGGGAAAACACATAGTAAGAAAAACGAGAGTGGCGTAGACCGTATCGTT
chr22	10752184	10752224	Colo320DM probe 5	CTGATACTTGACAGTTAGGGTTTGGAAAAGAAAGAAAAACAGCACAACTGCAGATTACAGGTGGCGTAGACCGTATCGTT
chr22	10752251	10752291	Colo320DM probe 5	CTGATACTTGACAGTTAGGGGGTGCTAGCAGAGATTTCTATCACACCTATCAGGGATACAGTGGCGTAGACCGTATCGTT
chr22	10752296	10752336	Colo320DM probe 5	CTGATACTTGACAGTTAGGGTCCAAGAATTTCAGAAGTGTTTGGTGATCCTATTAACGTAGTGGCGTAGACCGTATCGTT
chr22	10752377	10752417	Colo320DM probe 5	CTGATACTTGACAGTTAGGGCAACTGGATGGCTTTTTAGTGTAAAAGATGTTGAATACTGGTGGCGTAGACCGTATCGTT
chr22	10752439	10752479	Colo320DM probe 5	CTGATACTTGACAGTTAGGGAGTATATGTCAGAAATACTGCACAGTCCCTATTTACATCTGTGGCGTAGACCGTATCGTT
chr22	10752564	10752604	Colo320DM probe 5	CTGATACTTGACAGTTAGGGAATTTCAATGAAACTGTTGATAACATTTCCCTCCCCAACAGTGGCGTAGACCGTATCGTT
chr22	10752724	10752764	Colo320DM probe 5	CTGATACTTGACAGTTAGGGTTAAAAGTCTATGCGTAGTAAACTTACATCTTTCAGGAGCGTGGCGTAGACCGTATCGTT
chr22	10752809	10752849	Colo320DM probe 5	CTGATACTTGACAGTTAGGGCTGAAAGGAGCCGGCTCCTGCAGCACAAGAATAATGATACGTGGCGTAGACCGTATCGTT
chr22	10752872	10752912	Colo320DM probe 5	CTGATACTTGACAGTTAGGGGCATTTGATAGTGGCTCCAAAGTGCTTACAAAATGCACATGTGGCGTAGACCGTATCGTT
chr22	10752992	10753032	Colo320DM probe 5	CTGATACTTGACAGTTAGGGAAACTCTCTGTACATCACAAGTAAACAAATTGAACCTGCAGTGGCGTAGACCGTATCGTT
chr22	10753068	10753108	Colo320DM probe 5	CTGATACTTGACAGTTAGGGTCTACATTACTCAATTTAGTGCTTCGTGTGCTACCAACTCGTGGCGTAGACCGTATCGTT
chr22	10753204	10753244	Colo320DM probe 5	CTGATACTTGACAGTTAGGGTTAAAAGCAAATGCTAATATGGTTAAAGGGGCAGGTTTCTGTGGCGTAGACCGTATCGTT
chr22	10753659	10753699	Colo320DM probe 5	CTGATACTTGACAGTTAGGGTTCACAAACTCTTCCTCATTCTCCCAAGTCCATTTTGAGCGTGGCGTAGACCGTATCGTT
chr22	10753728	10753768	Colo320DM probe 5	CTGATACTTGACAGTTAGGGCCCTGTACTATACAGTATGAAATCTCTCTTTGGGAAATGAGTGGCGTAGACCGTATCGTT
chr22	10753784	10753824	Colo320DM probe 5	CTGATACTTGACAGTTAGGGTTTGTTTACACCGTTACATGGTACCTACTTGCTTATGCCAGTGGCGTAGACCGTATCGTT
chr22	10753843	10753883	Colo320DM probe 5	CTGATACTTGACAGTTAGGGTTTTCTCATCCTAATCCAAGATCCTTCAGTTGAGTCACCAGTGGCGTAGACCGTATCGTT
chr22	10753901	10753941	Colo320DM probe 5	CTGATACTTGACAGTTAGGGAGCACCAAAAATGCTGCTTCAAACAGGCCCTAATAGATAGGTGGCGTAGACCGTATCGTT
chr22	10753966	10754006	Colo320DM probe 5	CTGATACTTGACAGTTAGGGACTTAACTTTTGGTGATCTTGTTTGTGAGTGTGGCTCATAGTGGCGTAGACCGTATCGTT
chr22	10754016	10754056	Colo320DM probe 5	CTGATACTTGACAGTTAGGGCTGAGATAACTGGAGCCTCACATAGCAGAGACAGTTGGACGTGGCGTAGACCGTATCGTT
chr22	10754165	10754205	Colo320DM probe 5	CTGATACTTGACAGTTAGGGTGTGTAAATCTGTATCTCACATACTATCAAACTCTTCCTCGTGGCGTAGACCGTATCGTT
chr22	10754226	10754266	Colo320DM probe 5	CTGATACTTGACAGTTAGGGTGAATCAACATAACAAATCTAAATGACTTCTGAGGGCTGAGTGGCGTAGACCGTATCGTT
chr22	10754277	10754317	Colo320DM probe 5	CTGATACTTGACAGTTAGGGGAAAAGAAAGAGATACAAAACTCTGGCCGGCCCGGTGGCTGTGGCGTAGACCGTATCGTT
chr22	10754720	10754760	Colo320DM probe 5	CTGATACTTGACAGTTAGGGGTTTAGTGCATTAACAGAACCCAGAATTAACTGCAAATACGTGGCGTAGACCGTATCGTT
chr22	10754768	10754808	Colo320DM probe 5	CTGATACTTGACAGTTAGGGAGTCTAAATGTCCAAACAGAAAGGTCACGTAAATGTCGAAGTGGCGTAGACCGTATCGTT
chr22	10754918	10754958	Colo320DM probe 5	CTGATACTTGACAGTTAGGGAGTTTTGCAGAAGCCTTTTGCACTAAAAATAATCTTGGCAGTGGCGTAGACCGTATCGTT
chr22	10755010	10755050	Colo320DM probe 5	CTGATACTTGACAGTTAGGGACCAGCTTCTCAATGTCTTTGTCATTTTAGAAACACCAATGTGGCGTAGACCGTATCGTT
chr22	10755177	10755217	Colo320DM probe 5	CTGATACTTGACAGTTAGGGAATAAAACACTACATTTAGGGGAACGCTTCAAACCCATATGTGGCGTAGACCGTATCGTT
chr22	10755231	10755271	Colo320DM probe 5	CTGATACTTGACAGTTAGGGGCTAATGAAGAGCACTCGGCATTAAAAGAAATTGTTTACTGTGGCGTAGACCGTATCGTT
chr22	10755340	10755380	Colo320DM probe 5	CTGATACTTGACAGTTAGGGCAAAGAATAGATTTCTACAGGGAACTTCTCAAATGTCAACGTGGCGTAGACCGTATCGTT
chr22	10755456	10755496	Colo320DM probe 5	CTGATACTTGACAGTTAGGGAGTAACAATTACAAAGCAAATTAACATTTGGGGAGGAGGGGTGGCGTAGACCGTATCGTT
chr22	10755972	10756012	Colo320DM probe 5	CTGATACTTGACAGTTAGGGCCAAGAACACAATAACAACAACAAAAACTCAGTTGAGAACGTGGCGTAGACCGTATCGTT
chr22	10756196	10756236	Colo320DM probe 5	CTGATACTTGACAGTTAGGGATTTATTCTGTACCAACTACAGCAATGGTTTTAGGCTACGGTGGCGTAGACCGTATCGTT
chr22	10756287	10756327	Colo320DM probe 5	CTGATACTTGACAGTTAGGGAATCTTCACCAATCTGTTTTTAGTGTTAGGCAACTAGGATGTGGCGTAGACCGTATCGTT
chr22	10756351	10756391	Colo320DM probe 5	CTGATACTTGACAGTTAGGGACAAAGATGGAAAGCAAGAGAAAGAGGCAGAATGACATGAGTGGCGTAGACCGTATCGTT
chr22	10756428	10756468	Colo320DM probe 5	CTGATACTTGACAGTTAGGGAGTACCAGAAGGGGAGAAAATAGAAGGGATTATAATCACCGTGGCGTAGACCGTATCGTT
chr22	10756543	10756583	Colo320DM probe 5	CTGATACTTGACAGTTAGGGCAGATGAGGAACCTAAAACCCAAAGAGTCATTATCACTGTGTGGCGTAGACCGTATCGTT
chr22	10756619	10756659	Colo320DM probe 5	CTGATACTTGACAGTTAGGGCTTGATCTGTAACAATGCCTCCTTAAAATCCCTGAATGGCGTGGCGTAGACCGTATCGTT
chr22	10756664	10756704	Colo320DM probe 5	CTGATACTTGACAGTTAGGGCAGGTAAAAGCTTCCCAGAAAGTTTGAAATAACAAGGATAGTGGCGTAGACCGTATCGTT
chr22	10756763	10756803	Colo320DM probe 5	CTGATACTTGACAGTTAGGGTCGGGCATCAGTTCTCATTACCAATACTGAATTAAAAAGAGTGGCGTAGACCGTATCGTT
chr22	10756883	10756923	Colo320DM probe 5	CTGATACTTGACAGTTAGGGTCAAGTCCATGGATAGCAAATGCAAATAGGTTAAATTCTCGTGGCGTAGACCGTATCGTT
chr22	10756986	10757026	Colo320DM probe 5	CTGATACTTGACAGTTAGGGCCTGTAACTATACTACAGACTTCATTTATGTATGTGTGTGGTGGCGTAGACCGTATCGTT
chr22	10757223	10757263	Colo320DM probe 5	CTGATACTTGACAGTTAGGGAGTGTATGGCATCTCCACCCATCTCCTTTGCTCCTGTTCTGTGGCGTAGACCGTATCGTT
chr22	10757278	10757318	Colo320DM probe 5	CTGATACTTGACAGTTAGGGCTGCTCCCCTTTCTCCTTCCACCATTATTTCAAACTTTTTGTGGCGTAGACCGTATCGTT
chr22	10757482	10757522	Colo320DM probe 5	CTGATACTTGACAGTTAGGGCACCTGCCACCGCACCCGGCTAAATGATTTCAAACTTCTTGTGGCGTAGACCGTATCGTT
chr22	10757617	10757657	Colo320DM probe 5	CTGATACTTGACAGTTAGGGGCGACAGGTATTTCTTTACAGCAACACAGGAACGGCTATAGTGGCGTAGACCGTATCGTT
chr22	10757723	10757763	Colo320DM probe 5	CTGATACTTGACAGTTAGGGACACAATTCAAAAACAGACATGAGGGGACAAAACACAAACGTGGCGTAGACCGTATCGTT
chr22	10757930	10757970	Colo320DM probe 5	CTGATACTTGACAGTTAGGGTGTCACACATAGAAAGTAAAGCTGAGTAGAAATAACATGCGTGGCGTAGACCGTATCGTT
chr22	10758184	10758224	Colo320DM probe 5	CTGATACTTGACAGTTAGGGAGCAGTTATTTCCTAGGTTATATCCAGTAAAAGCAGATGCGTGGCGTAGACCGTATCGTT
chr22	10758256	10758296	Colo320DM probe 5	CTGATACTTGACAGTTAGGGTTCACAATATAAGGATAAACTCCCAAATCTATCCACTGGCGTGGCGTAGACCGTATCGTT
chr22	10758307	10758347	Colo320DM probe 5	CTGATACTTGACAGTTAGGGGTCCTTTCTATATAATGGCAGAGTTTCAATCAAGAAGAAGGTGGCGTAGACCGTATCGTT
chr22	10758386	10758426	Colo320DM probe 5	CTGATACTTGACAGTTAGGGAAATCTCTCAGACATGGCAAATGTGGTATTCAGAGGAAAAGTGGCGTAGACCGTATCGTT
chr22	10758515	10758555	Colo320DM probe 5	CTGATACTTGACAGTTAGGGTAATCCATGAGATTCGCAATCTAGGTAAGTAAACCCACCCGTGGCGTAGACCGTATCGTT
chr22	10758586	10758626	Colo320DM probe 5	CTGATACTTGACAGTTAGGGAGATCCGAGGTTTAAACAACTGTTTGCTTTAGAAACTGAAGTGGCGTAGACCGTATCGTT
chr22	10758690	10758730	Colo320DM probe 5	CTGATACTTGACAGTTAGGGATGAACAGTTCAATGACTGACTCATGACTCTTGTTCTGGTGTGGCGTAGACCGTATCGTT
chr22	10758845	10758885	Colo320DM probe 5	CTGATACTTGACAGTTAGGGGGATTTTTCTCCTGCCAGTATCTTTCCTTTCTGCCACATCGTGGCGTAGACCGTATCGTT
chr22	10758890	10758930	Colo320DM probe 5	CTGATACTTGACAGTTAGGGCCCTGCTGCCACAGCAATCTTTCTAAAGGAATACAAATATGTGGCGTAGACCGTATCGTT
chr22	10758983	10759023	Colo320DM probe 5	CTGATACTTGACAGTTAGGGTAAAATGCCCGCATACCACCAACCCACCAAATTTCCTACCGTGGCGTAGACCGTATCGTT
chr22	10759102	10759142	Colo320DM probe 5	CTGATACTTGACAGTTAGGGGCAGATGTGATTAAAGCCACCAATCAATTGCCTTTGAATTGTGGCGTAGACCGTATCGTT
chr22	10759247	10759287	Colo320DM probe 5	CTGATACTTGACAGTTAGGGACACTGTTGCTATATTTGAAGATAAAAAGAGCCAGGAGCAGTGGCGTAGACCGTATCGTT
chr22	10759338	10759378	Colo320DM probe 5	CTGATACTTGACAGTTAGGGGTAAGAAAATGGTGAGCTCAGCAGGGTGTGGTGGCTCATGGTGGCGTAGACCGTATCGTT
chr22	10759653	10759693	Colo320DM probe 5	CTGATACTTGACAGTTAGGGAAAAAGAAAGAAAAAGAAAATGGCGAGCTCAGCCCTACAAGTGGCGTAGACCGTATCGTT
chr22	10759711	10759751	Colo320DM probe 5	CTGATACTTGACAGTTAGGGCTCCCACACCTGAATGCACCAGAAGAGGATTCACCCCCGGGTGGCGTAGACCGTATCGTT
chr22	10759793	10759833	Colo320DM probe 5	CTGATACTTGACAGTTAGGGCTTAAACAGAGAGCACAGTTGAGCCTGCCCTGAGTTCTGAGTGGCGTAGACCGTATCGTT
chr22	10759887	10759927	Colo320DM probe 5	CTGATACTTGACAGTTAGGGATAATAGATAACAAATAGAGCAGCAGCATTTCAAGGCCCTGTGGCGTAGACCGTATCGTT
chr22	10760045	10760085	Colo320DM probe 5	CTGATACTTGACAGTTAGGGGGCTTGGAAATGAGGAGGCAGAATCTCAGAAATTTTCCTAGTGGCGTAGACCGTATCGTT
chr22	10760127	10760167	Colo320DM probe 5	CTGATACTTGACAGTTAGGGCCCTCTACCTATTGGGTCAAAGAAAAAGTAATTTCTCTATGTGGCGTAGACCGTATCGTT
chr22	10760459	10760499	Colo320DM probe 5	CTGATACTTGACAGTTAGGGGGAAGACATAAAGTTAGCCAATAAACTATGGGTAATATGCGTGGCGTAGACCGTATCGTT
chr22	10760549	10760589	Colo320DM probe 5	CTGATACTTGACAGTTAGGGAAGAATTACTTTATTCCCATCTATGCCAGGCACAGTGGCTGTGGCGTAGACCGTATCGTT
chr22	10760879	10760919	Colo320DM probe 5	CTGATACTTGACAGTTAGGGTTCCCATCTAACCACCACCACTTTAGGTAGATATCACTATGTGGCGTAGACCGTATCGTT
chr22	10760936	10760976	Colo320DM probe 5	CTGATACTTGACAGTTAGGGAAGCAGAGAGGTTAAATTTCCTTGTTCAAGTCCATAGGGTGTGGCGTAGACCGTATCGTT
chr22	10761100	10761140	Colo320DM probe 5	CTGATACTTGACAGTTAGGGTTAGGTTGTAAGAAAATAACATATAACCAGGCACGGTGGCGTGGCGTAGACCGTATCGTT
chr22	10761424	10761464	Colo320DM probe 5	CTGATACTTGACAGTTAGGGAAAAGAAAGTAAGAAAAGAAAGTAGCCACTTTGGGGTTAGGTGGCGTAGACCGTATCGTT
chr22	10761530	10761570	Colo320DM probe 5	CTGATACTTGACAGTTAGGGTAATGACCTCAAATTGAAAGCCCTCAAAATGCCCAACGGTGTGGCGTAGACCGTATCGTT
chr22	10761689	10761729	Colo320DM probe 5	CTGATACTTGACAGTTAGGGAACAGTACTTAGTAGCTCAATTATACGAAGTACAAAGCCAGTGGCGTAGACCGTATCGTT
chr22	10761742	10761782	Colo320DM probe 5	CTGATACTTGACAGTTAGGGCAAACATAGGCAAGACTCACTTATGTTGTTACTAGATGATGTGGCGTAGACCGTATCGTT
chr22	10761816	10761856	Colo320DM probe 5	CTGATACTTGACAGTTAGGGAACAGGAGGCTTGAATGGAATGTCTGGGGCGCTATTATTTGTGGCGTAGACCGTATCGTT
chr22	10762065	10762105	Colo320DM probe 5	CTGATACTTGACAGTTAGGGTTCTCACATGAAATCCTCTATCAATGTTAGTATCCTACCTGTGGCGTAGACCGTATCGTT
chr22	10762114	10762154	Colo320DM probe 5	CTGATACTTGACAGTTAGGGCCAATACTGGGTTAAGAGTTTTTCTTCTCAAGTAACCTGTGTGGCGTAGACCGTATCGTT
chr22	10762190	10762230	Colo320DM probe 5	CTGATACTTGACAGTTAGGGAGATGAATGCACCATAAAGCTAATTCTAAGATATCTGTCCGTGGCGTAGACCGTATCGTT
chr22	10762418	10762458	Colo320DM probe 5	CTGATACTTGACAGTTAGGGACTGCATATTACAGAAGAGTTAAACACTTCAAAAAGTGGGGTGGCGTAGACCGTATCGTT
chr22	10762485	10762525	Colo320DM probe 5	CTGATACTTGACAGTTAGGGAGGAGTAAACACAGACACACTAAGAATCTAGTTGGATACAGTGGCGTAGACCGTATCGTT
chr22	10762565	10762605	Colo320DM probe 5	CTGATACTTGACAGTTAGGGGCTTTCTCTTTAGTCCAAAACCTTGGTGTAATTTTAGTCCGTGGCGTAGACCGTATCGTT
chr22	10762681	10762721	Colo320DM probe 5	CTGATACTTGACAGTTAGGGACAAACATTACACAGATAACACGAGTTTCTCCAAACAGATGTGGCGTAGACCGTATCGTT
chr22	10762734	10762774	Colo320DM probe 5	CTGATACTTGACAGTTAGGGTAGTACATATACCCCCAAGTTGAGTCAATAAGGTGAACCAGTGGCGTAGACCGTATCGTT
chr22	10762862	10762902	Colo320DM probe 5	CTGATACTTGACAGTTAGGGCAGATTTCCAGTACCTGCCAGCTGACAAAATGCTACTTACGTGGCGTAGACCGTATCGTT
chr22	10762928	10762968	Colo320DM probe 5	CTGATACTTGACAGTTAGGGGAATCACAGAAGGGCTATCAGTAAAATTATTAATGCCACAGTGGCGTAGACCGTATCGTT
chr22	10763352	10763392	Colo320DM probe 5	CTGATACTTGACAGTTAGGGGGTTTTGGTAAAAGGAGAGAAAAATAAGTCAGAAGAACAGGTGGCGTAGACCGTATCGTT
chr22	10763427	10763467	Colo320DM probe 5	CTGATACTTGACAGTTAGGGTTAATTTTTGAGCAAGGGGCCAAGATAATTCAAGAGAGCAGTGGCGTAGACCGTATCGTT
chr22	10763485	10763525	Colo320DM probe 5	CTGATACTTGACAGTTAGGGTGATGCTGGAACTGCCAAATAATTCATATGGAAAACAAAGGTGGCGTAGACCGTATCGTT
chr22	10763583	10763623	Colo320DM probe 5	CTGATACTTGACAGTTAGGGTTTTTAAACCTACAAGTAACACTGCGGCAAGCAAAGATTTGTGGCGTAGACCGTATCGTT
chr22	10763669	10763709	Colo320DM probe 5	CTGATACTTGACAGTTAGGGAACAAATGACAGATGTCATCAAAATGAAACCCTCTGCTGTGTGGCGTAGACCGTATCGTT
chr22	10763854	10763894	Colo320DM probe 5	CTGATACTTGACAGTTAGGGAATGGTGGTAGAGACAAAATACTTTAACAGACATGTCACCGTGGCGTAGACCGTATCGTT
chr22	10763962	10764002	Colo320DM probe 5	CTGATACTTGACAGTTAGGGAATCAAACCCACAATAAATTGTCACTAAATGCCAACCAGAGTGGCGTAGACCGTATCGTT
chr22	10764013	10764053	Colo320DM probe 5	CTGATACTTGACAGTTAGGGTAGAAACAGTGGCAATATCTAGTGCTGGCAACAATGTACAGTGGCGTAGACCGTATCGTT
chr22	10764061	10764101	Colo320DM probe 5	CTGATACTTGACAGTTAGGGAACTCTCAGATCTCTAGAAATGGAAAAGTATACAGACACTGTGGCGTAGACCGTATCGTT
chr22	10764181	10764221	Colo320DM probe 5	CTGATACTTGACAGTTAGGGCCCAAGAAACATGAAAAGATACATCTACAACGAAGCATGTGTGGCGTAGACCGTATCGTT
chr22	10764274	10764314	Colo320DM probe 5	CTGATACTTGACAGTTAGGGAACTGTAAGCTAGTGAATGGGCCAATCTCAAAACGATTATGTGGCGTAGACCGTATCGTT
chr22	10764393	10764433	Colo320DM probe 5	CTGATACTTGACAGTTAGGGACTATAGGAAAGCAACAGATAGGTGATTGCCAAGAGCTGGGTGGCGTAGACCGTATCGTT
chr22	10764460	10764500	Colo320DM probe 5	CTGATACTTGACAGTTAGGGAGGTCATGAGTGAATTTATGCGTAAAGGGTCTATTCTGTAGTGGCGTAGACCGTATCGTT
chr22	10764550	10764590	Colo320DM probe 5	CTGATACTTGACAGTTAGGGTCAATACACACCTTAGAAAGGGTGAATTATAGTGTATGCAGTGGCGTAGACCGTATCGTT
chr22	10764641	10764681	Colo320DM probe 5	CTGATACTTGACAGTTAGGGTGGGTAACAGCACAGGGACTAATATCAGAATAACTCTCCTGTGGCGTAGACCGTATCGTT
chr22	10764745	10764785	Colo320DM probe 5	CTGATACTTGACAGTTAGGGAAACTGGCTGGAATGGGAGGACATTTTACCCTTGGAAAAAGTGGCGTAGACCGTATCGTT
chr22	10764968	10765008	Colo320DM probe 5	CTGATACTTGACAGTTAGGGTGGGTGTGGTGGTGGGCACCTTATAGTCCCGGCTACTTGAGTGGCGTAGACCGTATCGTT
chr22	10765255	10765295	Colo320DM probe 5	CTGATACTTGACAGTTAGGGAGTAAAAACACTGGGAAGAAGACGAACAGACCCTCAGTAAGTGGCGTAGACCGTATCGTT
chr22	10765406	10765446	Colo320DM probe 5	CTGATACTTGACAGTTAGGGTTGGTGAAAAATATCAACTTACACTTTCAAGAAGCTCAGCGTGGCGTAGACCGTATCGTT
chr22	10765537	10765577	Colo320DM probe 5	CTGATACTTGACAGTTAGGGAGCAGCCAGAGAATATCAAAACATTACTATATACATGGGAGTGGCGTAGACCGTATCGTT
chr22	10765663	10765703	Colo320DM probe 5	CTGATACTTGACAGTTAGGGGAAGAAAAACATAATCATCCCAGAACTCTATATTCACGGAGTGGCGTAGACCGTATCGTT
chr22	10765782	10765822	Colo320DM probe 5	CTGATACTTGACAGTTAGGGATACAGCTTTAAAAACCCTTGGCCGTGATACATAAGACAAGTGGCGTAGACCGTATCGTT
chr22	10765859	10765899	Colo320DM probe 5	CTGATACTTGACAGTTAGGGCAATTAGGGCTTCAGGTGCCAAGAAACACAAGAGGATGAAGTGGCGTAGACCGTATCGTT
chr22	10765985	10766025	Colo320DM probe 5	CTGATACTTGACAGTTAGGGACGTAAAACTCCAAGAAAATTCTGCTGTCTCTTGTCAAAAGTGGCGTAGACCGTATCGTT
chr22	10766056	10766096	Colo320DM probe 5	CTGATACTTGACAGTTAGGGAAAAACTCACAGACAACAACCAACCAGTTTAAGCCAAAGGGTGGCGTAGACCGTATCGTT
chr22	10766152	10766192	Colo320DM probe 5	CTGATACTTGACAGTTAGGGGTCAGCCATTCCCCACTCCTACCCACAGACAACATGATACGTGGCGTAGACCGTATCGTT
chr22	10766224	10766264	Colo320DM probe 5	CTGATACTTGACAGTTAGGGATACCCACTGAGCAGTAATGCAGCTTCCTCCCTCTAGAGTGTGGCGTAGACCGTATCGTT
chr22	10766288	10766328	Colo320DM probe 5	CTGATACTTGACAGTTAGGGCTGAGTTCAACACCCACCCAATGATAAGGACATATCCCTAGTGGCGTAGACCGTATCGTT
chr22	10766335	10766375	Colo320DM probe 5	CTGATACTTGACAGTTAGGGCTCTACAGAGATATGACAGCAGAGGCCTACTGGAGAATCCGTGGCGTAGACCGTATCGTT
chr22	10766402	10766442	Colo320DM probe 5	CTGATACTTGACAGTTAGGGTTAACCACCCCTCCATCCCAGTGTCAGTGGAGGCCAAGTGGTGGCGTAGACCGTATCGTT
chr22	10766464	10766504	Colo320DM probe 5	CTGATACTTGACAGTTAGGGAGGGTGGTATTCACAAAGGTATAATGCAAGTCCAGAGTTTGTGGCGTAGACCGTATCGTT
chr22	10766546	10766586	Colo320DM probe 5	CTGATACTTGACAGTTAGGGGAGTCAACAAAGGCCTACTATGAAACTGGAATCTTCACATGTGGCGTAGACCGTATCGTT
chr22	10766593	10766633	Colo320DM probe 5	CTGATACTTGACAGTTAGGGGAAGTAGTAACAAGGCTATGCCCCACCTCCACCCCAAAAGGTGGCGTAGACCGTATCGTT
chr22	10766717	10766757	Colo320DM probe 5	CTGATACTTGACAGTTAGGGTCAACCAAATATAACATGTCATACCATACTAAGAACCAGGGTGGCGTAGACCGTATCGTT
chr22	10766865	10766905	Colo320DM probe 5	CTGATACTTGACAGTTAGGGTTCAACAAGCAATTACAGCCTGACACAGTAGCTCAGGCCTGTGGCGTAGACCGTATCGTT
chr22	10767293	10767333	Colo320DM probe 5	CTGATACTTGACAGTTAGGGAAATACAAACTAAGCTGAACAACAAAATGGGGGAGATTACGTGGCGTAGACCGTATCGTT
chr22	10767702	10767742	Colo320DM probe 5	CTGATACTTGACAGTTAGGGAGACACTTGTGGTACTATAATAAATGATGCAACATTCCTGGTGGCGTAGACCGTATCGTT
chr22	10767751	10767791	Colo320DM probe 5	CTGATACTTGACAGTTAGGGTCTCAGAAAAAGAACATGATGCAGCTGAACAATTATTCGAGTGGCGTAGACCGTATCGTT
chr22	10767971	10768011	Colo320DM probe 5	CTGATACTTGACAGTTAGGGCTGAAACCATGGAGGCCAGAACAAAGCAGCGTAACATTTTGTGGCGTAGACCGTATCGTT
chr22	10768175	10768215	Colo320DM probe 5	CTGATACTTGACAGTTAGGGGGAGAATGATAAAAAGAAGGATTCTTAGAACATCCTGAAGGTGGCGTAGACCGTATCGTT
chr22	10768244	10768284	Colo320DM probe 5	CTGATACTTGACAGTTAGGGTGGGCAATAAAACAGACTTTACTCTTCCTTGAGTTTCCAAGTGGCGTAGACCGTATCGTT
chr22	10768299	10768339	Colo320DM probe 5	CTGATACTTGACAGTTAGGGTTGAAGCAAAAATTGTTACATGATGCAAAAGCTATGGTGGGTGGCGTAGACCGTATCGTT
chr22	10768355	10768395	Colo320DM probe 5	CTGATACTTGACAGTTAGGGATTTCCAAAACTGAAGGCAGCTGGCACCAAGCTGTATTAGGTGGCGTAGACCGTATCGTT
chr22	10768400	10768440	Colo320DM probe 5	CTGATACTTGACAGTTAGGGGTCACATTCTCAACTGGCACTACAACTACAGTAAAAATAAGTGGCGTAGACCGTATCGTT
chr22	10768551	10768591	Colo320DM probe 5	CTGATACTTGACAGTTAGGGGAAGCGTAAAATAATTGTTACACCACAGTTTTTCTTGAGGGTGGCGTAGACCGTATCGTT
chr22	10768637	10768677	Colo320DM probe 5	CTGATACTTGACAGTTAGGGGGAACACTGTTTTTACATGTAAGAACAACTAAGAAACCACGTGGCGTAGACCGTATCGTT
chr22	10768874	10768914	Colo320DM probe 5	CTGATACTTGACAGTTAGGGTTGTTATTAACTAAAAATGTGTAGGACTAGGTAAGCTGGCGTGGCGTAGACCGTATCGTT
chr22	10768920	10768960	Colo320DM probe 5	CTGATACTTGACAGTTAGGGTTGTAATCCCAGCACTTCGGGATCACTGGAGGTCAGGAGTGTGGCGTAGACCGTATCGTT
chr22	10769069	10769109	Colo320DM probe 5	CTGATACTTGACAGTTAGGGCATGAACATCACCTGAACCCAGGAGACGGAAGTGAGCTGAGTGGCGTAGACCGTATCGTT
chr22	10769217	10769257	Colo320DM probe 5	CTGATACTTGACAGTTAGGGTCTGGATCACTCAGTGAACCTATATTTTCCAAAGACCACTGTGGCGTAGACCGTATCGTT
chr22	10769633	10769673	Colo320DM probe 5	CTGATACTTGACAGTTAGGGGAACCACTGTGCCCAGCCCATAAATTATAATTTTAAAGGGGTGGCGTAGACCGTATCGTT
chr22	10769720	10769760	Colo320DM probe 5	CTGATACTTGACAGTTAGGGAAACCACTTGAAAAACTTGAGAAACTACCACTTCTCAAGCGTGGCGTAGACCGTATCGTT
chr22	10769767	10769807	Colo320DM probe 5	CTGATACTTGACAGTTAGGGTAGTATCAAACAGGAATATTCATTAGGGCTTGTGCTTTCAGTGGCGTAGACCGTATCGTT
chr22	10769859	10769899	Colo320DM probe 5	CTGATACTTGACAGTTAGGGGCTCCAATATTTTCCTTTACGTTCAGTGCTGTATCTCAAGGTGGCGTAGACCGTATCGTT
chr22	10769962	10770002	Colo320DM probe 5	CTGATACTTGACAGTTAGGGTTTAAAAGCTTATGAGTTTAGGTGGAAATATGAAGGGCCAGTGGCGTAGACCGTATCGTT
chr22	10770175	10770215	Colo320DM probe 5	CTGATACTTGACAGTTAGGGACTTTCAAAGCTATTAAGCATTTGACTTAACAGTTGAGGGGTGGCGTAGACCGTATCGTT
chr22	10770272	10770312	Colo320DM probe 5	CTGATACTTGACAGTTAGGGCTTTACCACTGCCAAGTCATTAAATTGCTATGTAGAATGGGTGGCGTAGACCGTATCGTT
chr22	10770560	10770600	Colo320DM probe 5	CTGATACTTGACAGTTAGGGTTGCCACTATCAACTGTAACACATCTTAGCGGATTCCACTGTGGCGTAGACCGTATCGTT
chr22	10770702	10770742	Colo320DM probe 5	CTGATACTTGACAGTTAGGGCAAACTCAGCACTGACTTCTGGAATATGTAACAACTGAACGTGGCGTAGACCGTATCGTT
chr22	10770816	10770856	Colo320DM probe 5	CTGATACTTGACAGTTAGGGTGACTTGATATTACTCCCAATGTCCTTAACTTTTAGAGCAGTGGCGTAGACCGTATCGTT
chr22	10771099	10771139	Colo320DM probe 5	CTGATACTTGACAGTTAGGGTTAGTTTTATTCCTGTTGGTTGGGAATATTGTGAGAAGTGGTGGCGTAGACCGTATCGTT
chr22	10771180	10771220	Colo320DM probe 5	CTGATACTTGACAGTTAGGGCAGCCATAGTCTTCTAGCATAACAAATATAATGCTTTGCTGTGGCGTAGACCGTATCGTT
chr22	10771298	10771338	Colo320DM probe 5	CTGATACTTGACAGTTAGGGTGTTTTAACATGATAGGTAAGTATGCACTGGTAATGAGAGGTGGCGTAGACCGTATCGTT
chr22	10771379	10771419	Colo320DM probe 5	CTGATACTTGACAGTTAGGGACACACACATACTGACAAACAGTAACTATGTCATTGTGATGTGGCGTAGACCGTATCGTT
chr22	10771473	10771513	Colo320DM probe 5	CTGATACTTGACAGTTAGGGTCTGACACTGTAGTGCAATGGAAGTCATATATAATGCCCAGTGGCGTAGACCGTATCGTT
chr22	10771518	10771558	Colo320DM probe 5	CTGATACTTGACAGTTAGGGTTCAGGGAAAGGAAAAGTCACGTGCCTCTCATTTTAACTGGTGGCGTAGACCGTATCGTT
chr22	10771573	10771613	Colo320DM probe 5	CTGATACTTGACAGTTAGGGTTAATCTTAGTGGGGAAGGAATATCAAAAAGTGAGAAAGGGTGGCGTAGACCGTATCGTT
chr22	10771623	10771663	Colo320DM probe 5	CTGATACTTGACAGTTAGGGGGCCTCTTGTACCACTCAGCCAATTATGAATGTAAACGAAGTGGCGTAGACCGTATCGTT
chr22	10771862	10771902	Colo320DM probe 5	CTGATACTTGACAGTTAGGGAAAACTGGAAGCAAGTAGAGGTTGGCTCATGAGGAAAAATGTGGCGTAGACCGTATCGTT
chr22	10772008	10772048	Colo320DM probe 5	CTGATACTTGACAGTTAGGGTACTAAACAAGGTGTTTTAAGTAGACAAAAGAGCCTTCCAGTGGCGTAGACCGTATCGTT
chr22	10772109	10772149	Colo320DM probe 5	CTGATACTTGACAGTTAGGGAAAGGTCAGGCTGGGGCCACACCTGTTATTCCAGCACTTTGTGGCGTAGACCGTATCGTT
chr22	10772266	10772306	Colo320DM probe 5	CTGATACTTGACAGTTAGGGATAAATAAAAACTGACTCTCTTGTTAGGGACTAATGCAGCGTGGCGTAGACCGTATCGTT
chr22	10772379	10772419	Colo320DM probe 5	CTGATACTTGACAGTTAGGGTTTAATCTGCTTGCTATCTACATATGGAACAACAGTCTCCGTGGCGTAGACCGTATCGTT
chr22	10772444	10772484	Colo320DM probe 5	CTGATACTTGACAGTTAGGGGTTGGCTTACTGAATATTTTCAGTCCGCTGTCAAGACCTAGTGGCGTAGACCGTATCGTT
chr22	10772584	10772624	Colo320DM probe 5	CTGATACTTGACAGTTAGGGACTTTCATGCCTGCCAGTACAATACAACATCTATCCTGCAGTGGCGTAGACCGTATCGTT
chr22	10772660	10772700	Colo320DM probe 5	CTGATACTTGACAGTTAGGGTTACTGTTTAAGAAATACATTTCAGCCAGGCACGGCAGCTGTGGCGTAGACCGTATCGTT
chr6	283074	283114	Colo320DM probe 7	GTAGTACCTTCTGATAGTGAGAATTGTACTCAGCCTTCCGGGGGAGATGCTCAAAATATCGTGGCGTAGACCGTATCGTT
chr6	283121	283161	Colo320DM probe 7	GTAGTACCTTCTGATAGTGACATGGATACTGAGCAAACACAAAGCAGCTTGGAGCAGGAGGTGGCGTAGACCGTATCGTT
chr6	283195	283235	Colo320DM probe 7	GTAGTACCTTCTGATAGTGACTGGTGTTCACCCTTTAGTTGCTAGACAGTGGAAAGGTAGGTGGCGTAGACCGTATCGTT
chr6	283255	283295	Colo320DM probe 7	GTAGTACCTTCTGATAGTGACCTTTGTAGTGAGGAGGGAATCTGGACAGCGAATATTTTCGTGGCGTAGACCGTATCGTT
chr6	283320	283360	Colo320DM probe 7	GTAGTACCTTCTGATAGTGAGAAAGATCACTGAATGCGTCCGTTGCTAAGTGGCTTAGACGTGGCGTAGACCGTATCGTT
chr6	283365	283405	Colo320DM probe 7	GTAGTACCTTCTGATAGTGATCTGATGATCTTCAAAGGCCTTTCACGCTCTACAATTTGAGTGGCGTAGACCGTATCGTT
chr6	283436	283476	Colo320DM probe 7	GTAGTACCTTCTGATAGTGATGATTTAGCTCATTGCCAACCATCTATCTCTCAAGGCTGAGTGGCGTAGACCGTATCGTT
chr6	283496	283536	Colo320DM probe 7	GTAGTACCTTCTGATAGTGAGTTTCCCTTCACGACTAAAACGTTCCCAAACCTGTATTCAGTGGCGTAGACCGTATCGTT
chr6	283585	283625	Colo320DM probe 7	GTAGTACCTTCTGATAGTGATGTTCTCAGAAATGGTACTTGTGAGCACCCCATATAAAGGGTGGCGTAGACCGTATCGTT
chr6	283632	283672	Colo320DM probe 7	GTAGTACCTTCTGATAGTGAGAAGGGGTGGGCACAGTGAAAGGTGGAAATTCACCAAATCGTGGCGTAGACCGTATCGTT
chr6	283739	283779	Colo320DM probe 7	GTAGTACCTTCTGATAGTGATCCCTACATATGGCCCCTTTGGAAGCGATACTTCATAAACGTGGCGTAGACCGTATCGTT
chr6	283796	283836	Colo320DM probe 7	GTAGTACCTTCTGATAGTGACCCAAGACAGGCCAATCATATTCTTTGCCCTAAATAACCAGTGGCGTAGACCGTATCGTT
chr6	283883	283923	Colo320DM probe 7	GTAGTACCTTCTGATAGTGATTCACAGCAGTACAGAAAGGTAAGGATGCTTGTTTTCACGGTGGCGTAGACCGTATCGTT
chr6	283946	283986	Colo320DM probe 7	GTAGTACCTTCTGATAGTGAGTTCTAAGCATGGCTTCCTCTAAGTTCCCAAAGCAAGTTTGTGGCGTAGACCGTATCGTT
chr6	284015	284055	Colo320DM probe 7	GTAGTACCTTCTGATAGTGAGAATCACTTACGTGTGGGTCCCTCTTTCCCATGAAGTTATGTGGCGTAGACCGTATCGTT
chr6	284060	284100	Colo320DM probe 7	GTAGTACCTTCTGATAGTGAAACACCGAGTTAAGAGTGGGGCAGGTTGTTATTTCTGTAAGTGGCGTAGACCGTATCGTT
chr6	284147	284187	Colo320DM probe 7	GTAGTACCTTCTGATAGTGATGTTGGTTGAATGAATTAAAAAGGCCCCTTAATGCTTGGAGTGGCGTAGACCGTATCGTT
chr6	284244	284284	Colo320DM probe 7	GTAGTACCTTCTGATAGTGAGAGGGACAGTATGGAGGAGGAGACTTAAGAGGGGAAATTAGTGGCGTAGACCGTATCGTT
chr6	284297	284337	Colo320DM probe 7	GTAGTACCTTCTGATAGTGAACCAACTCATTGATGCACTCAGTCTCTCCATTTCATGAAAGTGGCGTAGACCGTATCGTT
chr6	284353	284393	Colo320DM probe 7	GTAGTACCTTCTGATAGTGAGAGGTTGTCCATCTCCTTTTAAATAAATACTGTTTGAAGCGTGGCGTAGACCGTATCGTT
chr6	284454	284494	Colo320DM probe 7	GTAGTACCTTCTGATAGTGATGTTTTCCAGGGAAAAGATTCAAATAGAACCTGATACCTTGTGGCGTAGACCGTATCGTT
chr6	284559	284599	Colo320DM probe 7	GTAGTACCTTCTGATAGTGATTCTCCATGAAGAAATATTGACATCGACGTTTCCTCAGCCGTGGCGTAGACCGTATCGTT
chr6	284619	284659	Colo320DM probe 7	GTAGTACCTTCTGATAGTGACATCAATTGCCTGATCCAAGCCTTGAGCAGAAATTCGTTCGTGGCGTAGACCGTATCGTT
chr6	284713	284753	Colo320DM probe 7	GTAGTACCTTCTGATAGTGACAGCTGCTCTCCTTCAACATCTCACACAGGGAATTATTTGGTGGCGTAGACCGTATCGTT
chr6	284813	284853	Colo320DM probe 7	GTAGTACCTTCTGATAGTGATTTCACCAAAATATACCACAGTTGAGGGTAACCAACTGCCGTGGCGTAGACCGTATCGTT
chr6	284921	284961	Colo320DM probe 7	GTAGTACCTTCTGATAGTGAGGGCAAACCGTAGCACAGAGGCTTTTATACCAAATAGAAGGTGGCGTAGACCGTATCGTT
chr6	285077	285117	Colo320DM probe 7	GTAGTACCTTCTGATAGTGAGGCCAAGGGATTATTATTGTTAAGTCTGTGAAAGGGTTGCGTGGCGTAGACCGTATCGTT
chr6	285154	285194	Colo320DM probe 7	GTAGTACCTTCTGATAGTGAAAAGGAGCTGTTCTGCGAGCACTCGATTAGATGTCTTAACGTGGCGTAGACCGTATCGTT
chr6	285223	285263	Colo320DM probe 7	GTAGTACCTTCTGATAGTGAAACGTTACCAATTAGAACCAACACTTACACTGCCTCTGAAGTGGCGTAGACCGTATCGTT
chr6	285313	285353	Colo320DM probe 7	GTAGTACCTTCTGATAGTGACTTCATACCATGGCTTGAGTAAAACACCAACAATGCCGAGGTGGCGTAGACCGTATCGTT
chr6	285359	285399	Colo320DM probe 7	GTAGTACCTTCTGATAGTGACTGTCCCTTTGGCTTGGTGGTTATCACTGCAACAAAAATAGTGGCGTAGACCGTATCGTT
chr6	285486	285526	Colo320DM probe 7	GTAGTACCTTCTGATAGTGATCTTATATATCAGTTATCTCTCTGCCCATCCACTGCACCTGTGGCGTAGACCGTATCGTT
chr6	285552	285592	Colo320DM probe 7	GTAGTACCTTCTGATAGTGACCTCAACAAGCAGGAGGTGAACTGCCATTTAAAAGTTACAGTGGCGTAGACCGTATCGTT
chr6	285616	285656	Colo320DM probe 7	GTAGTACCTTCTGATAGTGAGATCTCATCTCACCTTTAAGACAGACTGTGGCTTTGCTTGGTGGCGTAGACCGTATCGTT
chr6	285689	285729	Colo320DM probe 7	GTAGTACCTTCTGATAGTGATCAGAGGTAAGATAGGTACTGCTTTGTATTTTGGGGAGGGGTGGCGTAGACCGTATCGTT
chr6	285800	285840	Colo320DM probe 7	GTAGTACCTTCTGATAGTGACAGTAATGCAAACTGTACATTGATGAAACAGGGCAAGCTTGTGGCGTAGACCGTATCGTT
chr6	285895	285935	Colo320DM probe 7	GTAGTACCTTCTGATAGTGAAGAAAGAAATCTATCCCAACCTTGTGTGATCATGCTGCAAGTGGCGTAGACCGTATCGTT
chr6	285943	285983	Colo320DM probe 7	GTAGTACCTTCTGATAGTGAGCCTCTTCCCAGCAGTTGTCCTCATGTTAGTTGTTGTTTGGTGGCGTAGACCGTATCGTT
chr6	286005	286045	Colo320DM probe 7	GTAGTACCTTCTGATAGTGAATGTAGAAAGGGCACACAGGTGTGCAGAGAAGGTGAAAAGGTGGCGTAGACCGTATCGTT
chr6	286347	286387	Colo320DM probe 7	GTAGTACCTTCTGATAGTGAAAAAGTACAGATCAACCTTCACTTGAAGGTCAATGGTCGAGTGGCGTAGACCGTATCGTT
chr6	286404	286444	Colo320DM probe 7	GTAGTACCTTCTGATAGTGAAACATGATATCCTGGTACCAGGTTGTTGCTTCAGATGAGAGTGGCGTAGACCGTATCGTT
chr6	286534	286574	Colo320DM probe 7	GTAGTACCTTCTGATAGTGATCTGTTGCAAAGAATAGAGAAAATGATCCTGGGTCCATCAGTGGCGTAGACCGTATCGTT
chr6	286665	286705	Colo320DM probe 7	GTAGTACCTTCTGATAGTGAAACACATGTGAAACCAACGGAGAGTTTATAATGACAGTGTGTGGCGTAGACCGTATCGTT
chr6	286710	286750	Colo320DM probe 7	GTAGTACCTTCTGATAGTGACATGTCATACGAAATGGACTTCCCCTCTCATGGTAAGTGAGTGGCGTAGACCGTATCGTT
chr6	286803	286843	Colo320DM probe 7	GTAGTACCTTCTGATAGTGACCCTACCCAGACATTTTTCAGTGTCTTCAGATCCAGTTCAGTGGCGTAGACCGTATCGTT
chr6	286873	286913	Colo320DM probe 7	GTAGTACCTTCTGATAGTGAAAAAACAAATGAAAGCAGTGCAAAGCTCTGCACTAGGGAAGTGGCGTAGACCGTATCGTT
chr6	286918	286958	Colo320DM probe 7	GTAGTACCTTCTGATAGTGACAACAGTGACACTCGGCAGGCAGGCAGAAGCATCTTTAAGGTGGCGTAGACCGTATCGTT
chr6	287055	287095	Colo320DM probe 7	GTAGTACCTTCTGATAGTGACATTTGAAGAAGGAGAAGTGTGCCTCAGAGAGGGTAGCTGGTGGCGTAGACCGTATCGTT
chr6	287164	287204	Colo320DM probe 7	GTAGTACCTTCTGATAGTGACTGTCCACAAGACTGCAGTCCACATGATCATTTTGAACAGGTGGCGTAGACCGTATCGTT
chr6	287215	287255	Colo320DM probe 7	GTAGTACCTTCTGATAGTGAAGTTGGAGACCTCAGAAAGAGTACCACATACAAGGCAAATGTGGCGTAGACCGTATCGTT
chr6	287317	287357	Colo320DM probe 7	GTAGTACCTTCTGATAGTGAAAGCTCTTGTCTTACAGGAGTCCTGTCAAACACTGATGAAGTGGCGTAGACCGTATCGTT
chr6	287398	287438	Colo320DM probe 7	GTAGTACCTTCTGATAGTGATCAGATTTTGTTAACTGTTTTGGGCTCGAGTCATCAACCAGTGGCGTAGACCGTATCGTT
chr6	287470	287510	Colo320DM probe 7	GTAGTACCTTCTGATAGTGAAACCATGAAAAGTTTTAAGGGCCTAGTTTGTTGTCCCAGGGTGGCGTAGACCGTATCGTT
chr6	287552	287592	Colo320DM probe 7	GTAGTACCTTCTGATAGTGACAGACCATTCCACACACGGAAAATGAACACAAGCAACTTCGTGGCGTAGACCGTATCGTT
chr6	287599	287639	Colo320DM probe 7	GTAGTACCTTCTGATAGTGAGCCATGCATAAGTCAGGCATGGTTTCTTACCAAAGATCAAGTGGCGTAGACCGTATCGTT
chr6	287663	287703	Colo320DM probe 7	GTAGTACCTTCTGATAGTGAGAACCACAGAGAGTCTTGTGCTCTGCCAAGTACGGCTATGGTGGCGTAGACCGTATCGTT
chr6	287724	287764	Colo320DM probe 7	GTAGTACCTTCTGATAGTGATACAGCAATACACGGAAGCATTGTGTGCAAGGACTCTCTCGTGGCGTAGACCGTATCGTT
chr6	287798	287838	Colo320DM probe 7	GTAGTACCTTCTGATAGTGACTCTCTCTGTTGAGTGTGCCCTATATCTGTTTCAGAAACAGTGGCGTAGACCGTATCGTT
chr6	287843	287883	Colo320DM probe 7	GTAGTACCTTCTGATAGTGACAACAGGATTCTGGTTACTCCTAGAGAGCCATCTCACATGGTGGCGTAGACCGTATCGTT
chr6	287903	287943	Colo320DM probe 7	GTAGTACCTTCTGATAGTGAAAGGAAACATGAGGAGATGCAGTATTGATGGAGTCTCTGGGTGGCGTAGACCGTATCGTT
chr6	287979	288019	Colo320DM probe 7	GTAGTACCTTCTGATAGTGATGGACAAATTCAACAGCCTCCCAGATGTATTTCTTTCCTAGTGGCGTAGACCGTATCGTT
chr6	288043	288083	Colo320DM probe 7	GTAGTACCTTCTGATAGTGACCCACACACTAGGGACTATCTTAGATGCTGGATACTGAGAGTGGCGTAGACCGTATCGTT
chr6	288119	288159	Colo320DM probe 7	GTAGTACCTTCTGATAGTGACATTTGGGGGAAAACAACAGTTGTCCTGAGAATACACAGGGTGGCGTAGACCGTATCGTT
chr6	288164	288204	Colo320DM probe 7	GTAGTACCTTCTGATAGTGAATGTTCTGACCTGCAGGCTGATAATAATGTGACCTCCAAAGTGGCGTAGACCGTATCGTT
chr6	288217	288257	Colo320DM probe 7	GTAGTACCTTCTGATAGTGAGGCTCTGTCTTATTTCCCCTTTGCTTGGCACTGTTTTATAGTGGCGTAGACCGTATCGTT
chr6	288301	288341	Colo320DM probe 7	GTAGTACCTTCTGATAGTGACAGGAACTCTGTCCACAGACTTTTGTTGACTCCCAACTAAGTGGCGTAGACCGTATCGTT
chr6	288391	288431	Colo320DM probe 7	GTAGTACCTTCTGATAGTGAAGTCATTTACCTGGATATCCATTCCTCTTGCTGCTCTTCCGTGGCGTAGACCGTATCGTT
chr6	288475	288515	Colo320DM probe 7	GTAGTACCTTCTGATAGTGAGCAAATCTCTTCAGCGAAAGGAGGAAACCACGTTCATAATGTGGCGTAGACCGTATCGTT
chr6	288533	288573	Colo320DM probe 7	GTAGTACCTTCTGATAGTGAGCTGGAAATTGTGACCTTTGAAGAGTTGAGGTCGTATACCGTGGCGTAGACCGTATCGTT
chr6	288598	288638	Colo320DM probe 7	GTAGTACCTTCTGATAGTGACTGTTCTGCATGGCCTTGAGAACTCAGGTATTCAACTGGGGTGGCGTAGACCGTATCGTT
chr6	288672	288712	Colo320DM probe 7	GTAGTACCTTCTGATAGTGAAAAATGTTTTGTGCTTTTGCTTCCGTAGTTCCAGGTTCCAGTGGCGTAGACCGTATCGTT
chr6	288738	288778	Colo320DM probe 7	GTAGTACCTTCTGATAGTGATAGATTCTCACTTTCTTTTACTTTTAGTCAGGCTTTGGCTGTGGCGTAGACCGTATCGTT
chr6	288869	288909	Colo320DM probe 7	GTAGTACCTTCTGATAGTGATTAGTGTAGATTTAGCTGGTTATTGAGGAGAGGGGGTTGGGTGGCGTAGACCGTATCGTT
chr6	288920	288960	Colo320DM probe 7	GTAGTACCTTCTGATAGTGAATTGTCATGACTGAGAGGGTGCTACTGAAATGTAATGAGCGTGGCGTAGACCGTATCGTT
chr6	288998	289038	Colo320DM probe 7	GTAGTACCTTCTGATAGTGAGGACAGCCTTCTAGAGCAAAAATGTATCCAGCCTCAAATGGTGGCGTAGACCGTATCGTT
chr6	289064	289104	Colo320DM probe 7	GTAGTACCTTCTGATAGTGATGGACTGCAATATGTTCAAGAGGCCAGTGAAGATTACATAGTGGCGTAGACCGTATCGTT
chr6	289164	289204	Colo320DM probe 7	GTAGTACCTTCTGATAGTGAAATGATTTGGCTAACTCTAATGGTTGAGCTTCTGCTTGCGGTGGCGTAGACCGTATCGTT
chr6	289209	289249	Colo320DM probe 7	GTAGTACCTTCTGATAGTGATTAAACACCGCCACCTTAAAGTTTAAGGTTACTGCTCACTGTGGCGTAGACCGTATCGTT
chr6	289276	289316	Colo320DM probe 7	GTAGTACCTTCTGATAGTGAACCATGTGTAAGTATGGACTCAGCTATCCTACACACTCTGGTGGCGTAGACCGTATCGTT
chr6	289346	289386	Colo320DM probe 7	GTAGTACCTTCTGATAGTGAGCTTGACTTCTTTCGGAGTTGTTGCCAAAATTTGTGATGTGTGGCGTAGACCGTATCGTT
chr6	289434	289474	Colo320DM probe 7	GTAGTACCTTCTGATAGTGAAATCTTACATAGTGTGAAAATCCACCAGGCTTGTGATGCCGTGGCGTAGACCGTATCGTT
chr6	289517	289557	Colo320DM probe 7	GTAGTACCTTCTGATAGTGATCTACTATGGATGTGAAATACGCCAGCTTTGTTGAAGTGTGTGGCGTAGACCGTATCGTT
chr6	289594	289634	Colo320DM probe 7	GTAGTACCTTCTGATAGTGAGAGTAAAAGTCATAGAACTGCAAGACATGAACAACTGGGAGTGGCGTAGACCGTATCGTT
chr6	289641	289681	Colo320DM probe 7	GTAGTACCTTCTGATAGTGATTGTAATAAAGAGAGGTGTTCAGGGTTAGGGTGGAGGAGAGTGGCGTAGACCGTATCGTT
chr6	290056	290096	Colo320DM probe 7	GTAGTACCTTCTGATAGTGAACTCTTCTGACTTCTGGTGTTAATAGTCTCCTCTTTTCCTGTGGCGTAGACCGTATCGTT
chr6	290115	290155	Colo320DM probe 7	GTAGTACCTTCTGATAGTGATTTGAGATTTTGATAGGAACTCTGGGCATGTGGACCTTTTGTGGCGTAGACCGTATCGTT
chr6	290160	290200	Colo320DM probe 7	GTAGTACCTTCTGATAGTGAATACTGAATGCTGATTTTGACGGTAAGGAGGAAGCCATGGGTGGCGTAGACCGTATCGTT
chr6	290213	290253	Colo320DM probe 7	GTAGTACCTTCTGATAGTGATAGGGGGAAAAGCAGATGGTCCAAGCTGGAGAAATATATCGTGGCGTAGACCGTATCGTT
chr6	290349	290389	Colo320DM probe 7	GTAGTACCTTCTGATAGTGATGAACTGGTTGTGTTCTTAAACGTTCATCTGACTGTTGGAGTGGCGTAGACCGTATCGTT
chr6	290408	290448	Colo320DM probe 7	GTAGTACCTTCTGATAGTGAAGAAGGCTGCAGAAGTAATTCATTGGTTGCTGGATAGAAGGTGGCGTAGACCGTATCGTT
chr6	290495	290535	Colo320DM probe 7	GTAGTACCTTCTGATAGTGAAGCTAGCTCAGAAAAGTTGATCATCTTGCTCAAGACCTCCGTGGCGTAGACCGTATCGTT
chr6	290576	290616	Colo320DM probe 7	GTAGTACCTTCTGATAGTGAGCAGTCCACTAACGATTCTGTGTTGTCTCTAAGCAGGAAGGTGGCGTAGACCGTATCGTT
chr6	290621	290661	Colo320DM probe 7	GTAGTACCTTCTGATAGTGAAAAAACAGTTACTTAATGGCAGTGTGTGGCAGAGGGGAAAGTGGCGTAGACCGTATCGTT
chr6	290703	290743	Colo320DM probe 7	GTAGTACCTTCTGATAGTGAGAAGTGAAGGCAGTGAAGAAGGAACACTCTCCCAAAACAAGTGGCGTAGACCGTATCGTT
chr6	290778	290818	Colo320DM probe 7	GTAGTACCTTCTGATAGTGACTACCTAGAGAAAACATGCAAGCGCATATTGATTGAGGGCGTGGCGTAGACCGTATCGTT
chr6	290852	290892	Colo320DM probe 7	GTAGTACCTTCTGATAGTGACCAGAAGATATGGGGTACAAGTACAGAAATGGCGACAGATGTGGCGTAGACCGTATCGTT
chr6	290897	290937	Colo320DM probe 7	GTAGTACCTTCTGATAGTGACTACAAGCTCTTTCCAAACGTTCACATTCCTCAGAACCTCGTGGCGTAGACCGTATCGTT
chr6	290990	291030	Colo320DM probe 7	GTAGTACCTTCTGATAGTGAAATCACTATTTTGTGCTAGATTTTGTCCCAGGCCACATGGGTGGCGTAGACCGTATCGTT
chr6	291070	291110	Colo320DM probe 7	GTAGTACCTTCTGATAGTGACTGAAAGTTGCTGGCTAGTGAGACAGATAAAAAGAAAGCAGTGGCGTAGACCGTATCGTT
chr6	291136	291176	Colo320DM probe 7	GTAGTACCTTCTGATAGTGACGGAGTAATATGATAGTGACTGGAGGACCAACCTGGAATTGTGGCGTAGACCGTATCGTT
chr6	291183	291223	Colo320DM probe 7	GTAGTACCTTCTGATAGTGATAGGAAAAGCCTCTTAGGAGAGATGGCATTTGGGCTGATAGTGGCGTAGACCGTATCGTT
chr6	291320	291360	Colo320DM probe 7	GTAGTACCTTCTGATAGTGAGGAGACCAGCATGTGTGTAACTCGCTTAGCAAGAAGATAAGTGGCGTAGACCGTATCGTT
chr6	291382	291422	Colo320DM probe 7	GTAGTACCTTCTGATAGTGACAGGGCACGTCAGATTGACGCATGTACTCATTCAGCAAATGTGGCGTAGACCGTATCGTT
chr6	291468	291508	Colo320DM probe 7	GTAGTACCTTCTGATAGTGAAATTAAGAAGAAAAACCACTGGCTCAAGGATTCTGTCGCTGTGGCGTAGACCGTATCGTT
chr6	291570	291610	Colo320DM probe 7	GTAGTACCTTCTGATAGTGAAGAAATTGATCCATTCCAGACAGAACCACAATGCAGACATGTGGCGTAGACCGTATCGTT
chr6	291617	291657	Colo320DM probe 7	GTAGTACCTTCTGATAGTGACACACATCATCTAAGGCCGTGAGGTCTGAGGTCAGAGATCGTGGCGTAGACCGTATCGTT
chr6	291769	291809	Colo320DM probe 7	GTAGTACCTTCTGATAGTGACAGGAAATCCCCCAGCCTAAATCTGCCGCACTCAGAAAACGTGGCGTAGACCGTATCGTT
chr6	291824	291864	Colo320DM probe 7	GTAGTACCTTCTGATAGTGACCCAGAGACCAGGCCTCTGATTAGCACCTGATTCACGGAGGTGGCGTAGACCGTATCGTT
chr6	291905	291945	Colo320DM probe 7	GTAGTACCTTCTGATAGTGAGAGTCGCCCCAGGGGAAAAGGCCAAAGGGGGATCTGGAGAGTGGCGTAGACCGTATCGTT
chr6	292155	292195	Colo320DM probe 7	GTAGTACCTTCTGATAGTGAGAGTGGGGCGCGGCAGCCAGGAACCCGACTACGAATCCCAGTGGCGTAGACCGTATCGTT
chr6	292391	292431	Colo320DM probe 7	GTAGTACCTTCTGATAGTGAGTCCCTGCCGCTGACTTGTTGACACTGCGAGCACTCAGTCGTGGCGTAGACCGTATCGTT
chr6	292540	292580	Colo320DM probe 7	GTAGTACCTTCTGATAGTGAATGGGGAATGGGATGAACAAGGTAACGTCTTCCCTCGTTCGTGGCGTAGACCGTATCGTT
chr6	292827	292867	Colo320DM probe 7	GTAGTACCTTCTGATAGTGACCCTTTGAAAGCGTTGACACTTGTTCTGCCGAGAGGTCAGGTGGCGTAGACCGTATCGTT
chr6	292946	292986	Colo320DM probe 7	GTAGTACCTTCTGATAGTGACCCCACATCATTAGTAAACGGGTGTCCTCTGTAATTTCCTGTGGCGTAGACCGTATCGTT
chr6	293035	293075	Colo320DM probe 7	GTAGTACCTTCTGATAGTGACTTGTGGACAGAGAAGTTAACAGAGTCCTAAGTCCTGAGCGTGGCGTAGACCGTATCGTT
chr6	293106	293146	Colo320DM probe 7	GTAGTACCTTCTGATAGTGATTCAGAGTTGATTAGGTTATGTGACTTCTGCAACAAGGGCGTGGCGTAGACCGTATCGTT
chr6	293179	293219	Colo320DM probe 7	GTAGTACCTTCTGATAGTGATTCTGGAAAATCTGTGTTGCTCCATTTGTCCCGTCCGTTTGTGGCGTAGACCGTATCGTT
chr6	293332	293372	Colo320DM probe 7	GTAGTACCTTCTGATAGTGAGGGGTGTATTCATGTGAACCACAGGGTTAAGGATTTTGTTGTGGCGTAGACCGTATCGTT
chr6	293380	293420	Colo320DM probe 7	GTAGTACCTTCTGATAGTGACTTGGCTGGTTTCGAGGAAGGATTGACAAGACTTTACAAAGTGGCGTAGACCGTATCGTT
chr6	293432	293472	Colo320DM probe 7	GTAGTACCTTCTGATAGTGAGACAAGTACCTTTTTACGGGTCTTTGAATGGTCCTGGATTGTGGCGTAGACCGTATCGTT
chr6	293490	293530	Colo320DM probe 7	GTAGTACCTTCTGATAGTGACTTCACTTTTTCATTGCGCTCCACCCACCCACATCTCTACGTGGCGTAGACCGTATCGTT
chr6	293645	293685	Colo320DM probe 7	GTAGTACCTTCTGATAGTGAGATTCACGGTAGGGCAGGGAAAACCTAGCTAACTTTTCACGTGGCGTAGACCGTATCGTT
chr6	293718	293758	Colo320DM probe 7	GTAGTACCTTCTGATAGTGACCAGTTTGTGAAAGAACTATTGTGTGTTTGGGACCTGCATGTGGCGTAGACCGTATCGTT
chr6	293814	293854	Colo320DM probe 7	GTAGTACCTTCTGATAGTGATTTTTGGCGAGTGATCAAGTTTGGAAACAGACTGTCTCTCGTGGCGTAGACCGTATCGTT
chr6	293869	293909	Colo320DM probe 7	GTAGTACCTTCTGATAGTGATGTATTATATTCCGATGAGCACTGGAATCCATCAGCACCAGTGGCGTAGACCGTATCGTT
chr6	293936	293976	Colo320DM probe 7	GTAGTACCTTCTGATAGTGAAGAACAATAAAGATGGTCATCATAAGTCTGTGGGCTCCGTGTGGCGTAGACCGTATCGTT
chr6	294006	294046	Colo320DM probe 7	GTAGTACCTTCTGATAGTGATTTCCTTTGGCTGTTTCTAGTTTTCCCACTTGAGCTGTTCGTGGCGTAGACCGTATCGTT
chr6	294116	294156	Colo320DM probe 7	GTAGTACCTTCTGATAGTGAACAGATGGTTGCCTAAGGGATCAACGTTATTTTCATGCTTGTGGCGTAGACCGTATCGTT
chr6	294267	294307	Colo320DM probe 7	GTAGTACCTTCTGATAGTGAACATGTATAGAGAGATTTAGAGACTTCCCTGCTTCAACACGTGGCGTAGACCGTATCGTT
chr6	294313	294353	Colo320DM probe 7	GTAGTACCTTCTGATAGTGAATTATGTACATACTATGAGCCAGGTGTTGTGCTAGTGGGTGTGGCGTAGACCGTATCGTT
chr6	294361	294401	Colo320DM probe 7	GTAGTACCTTCTGATAGTGAGGCAAAGGGAGTACAGTGGTAAATGACCCAAAGATTCTTCGTGGCGTAGACCGTATCGTT
chr6	294408	294448	Colo320DM probe 7	GTAGTACCTTCTGATAGTGACTTCAGTACAGGTCAGCATTGTCCAGCACTAATATGATGCGTGGCGTAGACCGTATCGTT
chr6	294603	294643	Colo320DM probe 7	GTAGTACCTTCTGATAGTGATTTACTATGTCTTTGTGAAAGGAAAAATCTCGGGACCCCCGTGGCGTAGACCGTATCGTT
chr6	294698	294738	Colo320DM probe 7	GTAGTACCTTCTGATAGTGATTTGGACTAGCCACATTTGGAGTACTCGATAGTCACTGTGGTGGCGTAGACCGTATCGTT
chr6	294786	294826	Colo320DM probe 7	GTAGTACCTTCTGATAGTGAGTGAGAGAGAGAACAAACACAAGGTAGGGAGGAGTAGAGGGTGGCGTAGACCGTATCGTT
chr6	294848	294888	Colo320DM probe 7	GTAGTACCTTCTGATAGTGATTTCAGAAAAGTGGGGAAAGCAGAAGATGGGATGAAAGTGGTGGCGTAGACCGTATCGTT
chr6	294922	294962	Colo320DM probe 7	GTAGTACCTTCTGATAGTGACTGCTGCAGTAAACATGTTTAACGTGAGATCAGGAGGAACGTGGCGTAGACCGTATCGTT
chr6	294968	295008	Colo320DM probe 7	GTAGTACCTTCTGATAGTGAAAATCACAAGGTTCATTAGTGGCAAAGTAGATCGCAGGAGGTGGCGTAGACCGTATCGTT
chr6	295041	295081	Colo320DM probe 7	GTAGTACCTTCTGATAGTGACCATATATTACTGTGTGACTTGGAACGAGGCTTCATCTGTGTGGCGTAGACCGTATCGTT
chr6	295086	295126	Colo320DM probe 7	GTAGTACCTTCTGATAGTGAAAGAAGAATGGTTGATTTGCAGAATCAGCGGAAGGTGCTAGTGGCGTAGACCGTATCGTT
chr6	295178	295218	Colo320DM probe 7	GTAGTACCTTCTGATAGTGAAACTAACATAACTTGGAATGTGTGTGCCCTGAGGTTACTGGTGGCGTAGACCGTATCGTT
chr6	295233	295273	Colo320DM probe 7	GTAGTACCTTCTGATAGTGACCAATCTCGTACACATTGGTCATTTTTGGCAAAAGAGCATGTGGCGTAGACCGTATCGTT
chr6	295296	295336	Colo320DM probe 7	GTAGTACCTTCTGATAGTGAGCATTCTGAGTGCTTTGGGACAGCAGTTTTTATCATTCACGTGGCGTAGACCGTATCGTT
chr6	295398	295438	Colo320DM probe 7	GTAGTACCTTCTGATAGTGACGTTTCCGTTAGGTGTACGCAGCAGATTATACAGAAGATGGTGGCGTAGACCGTATCGTT
chr6	295467	295507	Colo320DM probe 7	GTAGTACCTTCTGATAGTGAAATTAAAGATGAGGAAATAAAGACAGGACTGGGCGTGGTGGTGGCGTAGACCGTATCGTT
chr6	295626	295666	Colo320DM probe 7	GTAGTACCTTCTGATAGTGAAAAAACCCACAAAAACAAAGCAATCAGCCGAGTGTGTGGTGTGGCGTAGACCGTATCGTT
chr6	295848	295888	Colo320DM probe 7	GTAGTACCTTCTGATAGTGATTTTTAACACTTTATAAAATCTCAGCCTCACGGTAGCCCTGTGGCGTAGACCGTATCGTT
chr6	295915	295955	Colo320DM probe 7	GTAGTACCTTCTGATAGTGACAGATTGGGGAATGGAGATTTGGAGAGGTTAGGTAGCATAGTGGCGTAGACCGTATCGTT
chr6	295970	296010	Colo320DM probe 7	GTAGTACCTTCTGATAGTGAGGCAGAACCCAGTCTCCACTGATTTTGAAGATAGGAAAAGGTGGCGTAGACCGTATCGTT
chr6	296089	296129	Colo320DM probe 7	GTAGTACCTTCTGATAGTGAAGCTTCGATTACTTGTCAAATAGCCAAAATCACCTCCTCTGTGGCGTAGACCGTATCGTT
chr6	296137	296177	Colo320DM probe 7	GTAGTACCTTCTGATAGTGAATGTTTGACATTGATAAGGAAGGGGGTAATTACAGGCAAGGTGGCGTAGACCGTATCGTT
chr6	296216	296256	Colo320DM probe 7	GTAGTACCTTCTGATAGTGACAATTCCTAGGTAGATGCCCCACACTGGCCAAAATTATAAGTGGCGTAGACCGTATCGTT
chr6	296271	296311	Colo320DM probe 7	GTAGTACCTTCTGATAGTGATGGTGTGTTTTGAGTACTTTACCACATAGAGTAAGCCACAGTGGCGTAGACCGTATCGTT
chr6	296327	296367	Colo320DM probe 7	GTAGTACCTTCTGATAGTGACCTGTTATTTTCATGCCTGTTTTCTGGTTGTACACAGAGGGTGGCGTAGACCGTATCGTT
chr6	296447	296487	Colo320DM probe 7	GTAGTACCTTCTGATAGTGAAGAGTGCCTCACCACGCTGCTAAGATATTAGTCTAGTAAAGTGGCGTAGACCGTATCGTT
chr6	296493	296533	Colo320DM probe 7	GTAGTACCTTCTGATAGTGATGGTAAGATTAGGGTTAAACTAAACAGGGTGTTGCATGCAGTGGCGTAGACCGTATCGTT
chr6	296540	296580	Colo320DM probe 7	GTAGTACCTTCTGATAGTGATGTTCCTGTGGAGCCTTTGAAAACTCCTAGTTGACTCAAAGTGGCGTAGACCGTATCGTT
chr6	296605	296645	Colo320DM probe 7	GTAGTACCTTCTGATAGTGATCTTTTGGGGGAGAGCCTATAAACAAAACTCCTATCCTCAGTGGCGTAGACCGTATCGTT
chr6	296695	296735	Colo320DM probe 7	GTAGTACCTTCTGATAGTGAAAACGACTAGTCTCTAGCCAAACATTATGTCAGAGAAGGCGTGGCGTAGACCGTATCGTT
chr6	296743	296783	Colo320DM probe 7	GTAGTACCTTCTGATAGTGAATGCTTCTCATGTGCAAGAAGTCTTTATCTTGATCAGCCTGTGGCGTAGACCGTATCGTT
chr6	296804	296844	Colo320DM probe 7	GTAGTACCTTCTGATAGTGAATTCTAGGGCAGGATATGAGGACCCTCTGGTTGGCATCTTGTGGCGTAGACCGTATCGTT
chr6	296849	296889	Colo320DM probe 7	GTAGTACCTTCTGATAGTGACCACTGACTGCCAGGGTTCGTTTAGCTCATCAAGCATCCGGTGGCGTAGACCGTATCGTT
chr6	296910	296950	Colo320DM probe 7	GTAGTACCTTCTGATAGTGACTTCCTTCCTCCCTGCTGTGTGTCCTCTGAAAGCACCCTGGTGGCGTAGACCGTATCGTT
chr6	297049	297089	Colo320DM probe 7	GTAGTACCTTCTGATAGTGACACTGTTGCTAAGAGGGGCTGGCTAACAAAAAGCCTGATCGTGGCGTAGACCGTATCGTT
chr6	297108	297148	Colo320DM probe 7	GTAGTACCTTCTGATAGTGACTGCTTCATGGGTGTGATCCTGAAGAAGTCACTTAAATGTGTGGCGTAGACCGTATCGTT
chr6	297205	297245	Colo320DM probe 7	GTAGTACCTTCTGATAGTGACCTTAGGTGGTTAGCTAATCCAGTCTCCTTACTGGCTGTAGTGGCGTAGACCGTATCGTT
chr6	297265	297305	Colo320DM probe 7	GTAGTACCTTCTGATAGTGATCCCCAATTACTAATTGGGTTATTGGGAGAAGCAAATGGGGTGGCGTAGACCGTATCGTT
chr6	297347	297387	Colo320DM probe 7	GTAGTACCTTCTGATAGTGACAGTCTGTTTTGAGTGTTCTTGGATGTGACTGACACTTGTGTGGCGTAGACCGTATCGTT
chr6	297403	297443	Colo320DM probe 7	GTAGTACCTTCTGATAGTGACCCTGTTAGGAAGATGAGGGAGTATAGTTGGGAAAGGATTGTGGCGTAGACCGTATCGTT
chr6	297453	297493	Colo320DM probe 7	GTAGTACCTTCTGATAGTGAGAGAATATGTTCCCTCTAGGCATAGACCGGTGTTCCTCAAGTGGCGTAGACCGTATCGTT
chr6	297525	297565	Colo320DM probe 7	GTAGTACCTTCTGATAGTGACTTGTGAGACTGCCATGTGGATTATGAGAGGTTTAGCAACGTGGCGTAGACCGTATCGTT
chr6	297668	297708	Colo320DM probe 7	GTAGTACCTTCTGATAGTGACCAGTTGAGAACCACTATTGAGGGTTCTTCCTCTCAGAATGTGGCGTAGACCGTATCGTT
chr6	297738	297778	Colo320DM probe 7	GTAGTACCTTCTGATAGTGAGAGTTATCAAAAGGTGGAGTAGGGCTTACAGGGTTGAGAAGTGGCGTAGACCGTATCGTT
chr6	297877	297917	Colo320DM probe 7	GTAGTACCTTCTGATAGTGATCCAGTCATCCATCCATGCACCTGTTCACCATATTGTTATGTGGCGTAGACCGTATCGTT
chr6	297945	297985	Colo320DM probe 7	GTAGTACCTTCTGATAGTGACCTGTAGTGAGCTGTTAATAGGAAAGACACGAAGACCCTGGTGGCGTAGACCGTATCGTT
chr6	298030	298070	Colo320DM probe 7	GTAGTACCTTCTGATAGTGAGAAATGAACACTCAGCCACTGCTGCAGGACTGACAGACAGGTGGCGTAGACCGTATCGTT
chr6	298114	298154	Colo320DM probe 7	GTAGTACCTTCTGATAGTGACCCCCGAGGGCTCTCTCTTTTCTCCATTTAATATTACATTGTGGCGTAGACCGTATCGTT
chr6	298175	298215	Colo320DM probe 7	GTAGTACCTTCTGATAGTGAGATGTTAAAGGCAGTGTTCTAAGGGCCCAGGAGAGTATTCGTGGCGTAGACCGTATCGTT
chr6	298221	298261	Colo320DM probe 7	GTAGTACCTTCTGATAGTGATCTTCCCTTTTTATATGCAAACTGGTTAAGTCCATGGCCAGTGGCGTAGACCGTATCGTT
chr6	298285	298325	Colo320DM probe 7	GTAGTACCTTCTGATAGTGAACATTTAACCCTTCAAGGAATCCACCAAAGTTTTCCCCTTGTGGCGTAGACCGTATCGTT
chr6	298354	298394	Colo320DM probe 7	GTAGTACCTTCTGATAGTGATTTCTGACATAGAAAGAATTAAGATTCCGCTGCCACCCCCGTGGCGTAGACCGTATCGTT
chr6	298430	298470	Colo320DM probe 7	GTAGTACCTTCTGATAGTGAAGTTTACTTCTCAGCATCAGTTTGGGTGGGGTTCTTAGATGTGGCGTAGACCGTATCGTT
chr6	298538	298578	Colo320DM probe 7	GTAGTACCTTCTGATAGTGACAGTATTCTTTTGTGCTTAAGTGCGTTTTTGTGGCTGAGGGTGGCGTAGACCGTATCGTT
chr6	298585	298625	Colo320DM probe 7	GTAGTACCTTCTGATAGTGATTTTTGCATTTCTGTGAAGCTGTCCATCAGGAGGAACCATGTGGCGTAGACCGTATCGTT
chr6	298671	298711	Colo320DM probe 7	GTAGTACCTTCTGATAGTGAGGATTCTGCCTATATTGTCTATGCCCAGACGGTCTTGTAAGTGGCGTAGACCGTATCGTT
chr6	298766	298806	Colo320DM probe 7	GTAGTACCTTCTGATAGTGACTGTGCTGTTTCGTCACCGTTTATTCAGACTTCCTCTTAGGTGGCGTAGACCGTATCGTT
chr6	298811	298851	Colo320DM probe 7	GTAGTACCTTCTGATAGTGATAGACTCTGGGCAGGTTTTAGGGACACATTAGGAGACAAGGTGGCGTAGACCGTATCGTT
chr6	298861	298901	Colo320DM probe 7	GTAGTACCTTCTGATAGTGACCTCTGCTGCAAGATCAGTCCGAAAGTAAGGAAATGAATAGTGGCGTAGACCGTATCGTT
chr6	298932	298972	Colo320DM probe 7	GTAGTACCTTCTGATAGTGAGAAAATAAAACAAGGCGATATGAGAGAGAGAGTGCCAGGGGTGGCGTAGACCGTATCGTT
chr6	299000	299040	Colo320DM probe 7	GTAGTACCTTCTGATAGTGAGAAATGGTCATCTTGTGGGAGGCCACTCAGGAACAGTGTCGTGGCGTAGACCGTATCGTT
chr6	299076	299116	Colo320DM probe 7	GTAGTACCTTCTGATAGTGAACAGATGCTTAGCACCAATTCTGTGCTTATTACTTCAGCAGTGGCGTAGACCGTATCGTT
chr6	299156	299196	Colo320DM probe 7	GTAGTACCTTCTGATAGTGACCAACTTGTCCTTGCTTTCTACCAGGTGGTAATGATTTCAGTGGCGTAGACCGTATCGTT
chr6	299268	299308	Colo320DM probe 7	GTAGTACCTTCTGATAGTGAGCAGATAAACACCTTGTGGTTCCCAGGTCTCCTCTATAAAGTGGCGTAGACCGTATCGTT
chr6	299354	299394	Colo320DM probe 7	GTAGTACCTTCTGATAGTGATCTCTGTATTCAGGGATTACCAGCAACAAAAATATCGTGAGTGGCGTAGACCGTATCGTT
chr6	299415	299455	Colo320DM probe 7	GTAGTACCTTCTGATAGTGATGGGTTTCAAGTCTGAATTACGAAGCTGACTAGTGTAGAAGTGGCGTAGACCGTATCGTT
chr6	299470	299510	Colo320DM probe 7	GTAGTACCTTCTGATAGTGAGGCCTTTTATTTAGTCTCCTTGAAACCAGCCCTGCTTAATGTGGCGTAGACCGTATCGTT
chr6	299528	299568	Colo320DM probe 7	GTAGTACCTTCTGATAGTGATGGAAGAGAATCATACTGTGACTACAGAGAGGGATTGAGCGTGGCGTAGACCGTATCGTT
chr6	299573	299613	Colo320DM probe 7	GTAGTACCTTCTGATAGTGAGCTTTCCATTTCCAGTCTTGAAACTCTAGCTCAGTCTCCTGTGGCGTAGACCGTATCGTT
chr6	299621	299661	Colo320DM probe 7	GTAGTACCTTCTGATAGTGAACATGAAGTTAAAGGTTGACTGACACAATTTGGTCTTCTCGTGGCGTAGACCGTATCGTT
chr6	299705	299745	Colo320DM probe 7	GTAGTACCTTCTGATAGTGACTTCAATTCCTTTTAAGAAGTTGCCTCCTCAGGTCAGACTGTGGCGTAGACCGTATCGTT
chr6	299870	299910	Colo320DM probe 7	GTAGTACCTTCTGATAGTGACTGGCACAGCTCGTATCAGGCTTCACTCATCATCATTTTTGTGGCGTAGACCGTATCGTT
chr6	299922	299962	Colo320DM probe 7	GTAGTACCTTCTGATAGTGACCTCTCACCCTGTTCACATTGTCTGTTTGTTCACTCATTCGTGGCGTAGACCGTATCGTT
chr6	299969	300009	Colo320DM probe 7	GTAGTACCTTCTGATAGTGAAAATGTTGACTTGAGTACCTACCCAAGGGAGAACCAATCGGTGGCGTAGACCGTATCGTT
chr6	300025	300065	Colo320DM probe 7	GTAGTACCTTCTGATAGTGATACAAAGAAGATACAGGCAGCAGGTAGAGATCGTAGACTGGTGGCGTAGACCGTATCGTT
chr6	300084	300124	Colo320DM probe 7	GTAGTACCTTCTGATAGTGACAGCCCACAGATGGGTTTAGTTTGTCAACCACAGTATTTTGTGGCGTAGACCGTATCGTT
chr6	300152	300192	Colo320DM probe 7	GTAGTACCTTCTGATAGTGATTTGAAAATTGGGCTGTTTCCCATAAAACAGCCTGGAATTGTGGCGTAGACCGTATCGTT
chr6	300244	300284	Colo320DM probe 7	GTAGTACCTTCTGATAGTGAGTCACTTCCTTAGATGTGGGTGAGATTGGAGAATGCCTTCGTGGCGTAGACCGTATCGTT
chr6	300325	300365	Colo320DM probe 7	GTAGTACCTTCTGATAGTGAGAAAGGTCTCCCTTGCCAAGGTGTAGAATTTGGGTTTCATGTGGCGTAGACCGTATCGTT
chr6	300387	300427	Colo320DM probe 7	GTAGTACCTTCTGATAGTGAAAGCTGAAGAGTCACACAATCAACTTTGCACTTGAGATGGGTGGCGTAGACCGTATCGTT
chr6	300494	300534	Colo320DM probe 7	GTAGTACCTTCTGATAGTGAAATTCAGAAGGGAGACGCTAAGAAGCTGAGCCTGAAAGTTGTGGCGTAGACCGTATCGTT
chr6	300569	300609	Colo320DM probe 7	GTAGTACCTTCTGATAGTGAGGAAGTAAATGGCAAATGAGCAGCAGTGAAGTCCAGAAAGGTGGCGTAGACCGTATCGTT
chr6	300718	300758	Colo320DM probe 7	GTAGTACCTTCTGATAGTGACTGTGACTTGCCTCAAGATCTGTGCACTCTTCTGCATTTAGTGGCGTAGACCGTATCGTT
chr6	300802	300842	Colo320DM probe 7	GTAGTACCTTCTGATAGTGAAAGCAACAGCATCCAAATGTGGTTACCTTAGGTAGAACAGGTGGCGTAGACCGTATCGTT
chr6	300890	300930	Colo320DM probe 7	GTAGTACCTTCTGATAGTGACAGGAGCAGATGCTGTAAGTGGTCAGTGAGAGCATTTCTGGTGGCGTAGACCGTATCGTT
chr6	300939	300979	Colo320DM probe 7	GTAGTACCTTCTGATAGTGACAAGATGCTGATGCTACAGCCAGTGGACACTGAATGTGCCGTGGCGTAGACCGTATCGTT
chr6	300992	301032	Colo320DM probe 7	GTAGTACCTTCTGATAGTGACCTCTGTTGCCAAAGAGGACACTCTAGGCTATCCCTGCAGGTGGCGTAGACCGTATCGTT
chr6	301067	301107	Colo320DM probe 7	GTAGTACCTTCTGATAGTGAATGTAGCAGCAAAGGCTTACGTGAGCAGGTATCTGGCATTGTGGCGTAGACCGTATCGTT
chr6	301165	301205	Colo320DM probe 7	GTAGTACCTTCTGATAGTGAGTATCCCCAAACCTAGGAAAGGGTTTCAGAGACTGGAAAAGTGGCGTAGACCGTATCGTT
chr6	301213	301253	Colo320DM probe 7	GTAGTACCTTCTGATAGTGAATAAATGGCCATTACAGGGTTTGTGGTTTTCGAGCATACCGTGGCGTAGACCGTATCGTT
chr6	301266	301306	Colo320DM probe 7	GTAGTACCTTCTGATAGTGAACCCCAAACAGTGGGAACCTCTTCTCTGTTTAGAAAGAATGTGGCGTAGACCGTATCGTT
chr6	301316	301356	Colo320DM probe 7	GTAGTACCTTCTGATAGTGAAAGAAAGTGCTATTGCAAGATGGGACCAGTAAGGGGTATTGTGGCGTAGACCGTATCGTT
chr6	301389	301429	Colo320DM probe 7	GTAGTACCTTCTGATAGTGATAAGAAAGAAGTTGGGGGAAATCCTTCAGAGATCGGTTGGGTGGCGTAGACCGTATCGTT
chr6	301434	301474	Colo320DM probe 7	GTAGTACCTTCTGATAGTGAACCTGCGGAAGCCATGCTGAATATTTAGTTCAATGTTTGGGTGGCGTAGACCGTATCGTT
chr6	301494	301534	Colo320DM probe 7	GTAGTACCTTCTGATAGTGAGGGTTGTTACTGAACATTTTGAGGTAGAAAATCACCCAGGGTGGCGTAGACCGTATCGTT
chr6	301565	301605	Colo320DM probe 7	GTAGTACCTTCTGATAGTGAGGACAGAGGAATGAGTTCAGTGTTTACTACTGTAACCCCTGTGGCGTAGACCGTATCGTT
chr6	301654	301694	Colo320DM probe 7	GTAGTACCTTCTGATAGTGACTTCTAATTCCCGGGAGGAGGGGAGCAGAGAATTGAGAGAGTGGCGTAGACCGTATCGTT
chr6	301773	301813	Colo320DM probe 7	GTAGTACCTTCTGATAGTGATTGACAACGGTGGTGGGAAAACAGTGGTTTGCTTGAGATAGTGGCGTAGACCGTATCGTT
chr6	301829	301869	Colo320DM probe 7	GTAGTACCTTCTGATAGTGAGGCTCCAGACGATGAATTTAGGAGTCAGAACATCATGGTTGTGGCGTAGACCGTATCGTT
chr6	301874	301914	Colo320DM probe 7	GTAGTACCTTCTGATAGTGAACATTAGAATGTAGAGACGGTCTACTCTTATGCCCTCATTGTGGCGTAGACCGTATCGTT
chr6	301986	302026	Colo320DM probe 7	GTAGTACCTTCTGATAGTGAAGCAAAAATGGGCCATAATCTGTTTTCCGAATAATCCCTCGTGGCGTAGACCGTATCGTT
chr6	302035	302075	Colo320DM probe 7	GTAGTACCTTCTGATAGTGAAAAAAGTGCAAATTGGCATAGTGCATGCACAGGACTGGAGGTGGCGTAGACCGTATCGTT
chr6	302174	302214	Colo320DM probe 7	GTAGTACCTTCTGATAGTGATACGTGCACACAGCTGTACCTTTCCTGTTTTTCATACCATGTGGCGTAGACCGTATCGTT
chr6	302224	302264	Colo320DM probe 7	GTAGTACCTTCTGATAGTGATATTAAGTTAAAACGCGTAAGATCGTCTTCCTCACAGCCCGTGGCGTAGACCGTATCGTT
chr6	302269	302309	Colo320DM probe 7	GTAGTACCTTCTGATAGTGAATCTTAGGCGTCGTATTCCATTTCATGGCACCTAACTTGGGTGGCGTAGACCGTATCGTT
chr6	302387	302427	Colo320DM probe 7	GTAGTACCTTCTGATAGTGACTCTCTCCCACTCCCTCCAGTAGAGACAAGACCCTTTCTGGTGGCGTAGACCGTATCGTT
chr6	302522	302562	Colo320DM probe 7	GTAGTACCTTCTGATAGTGACAGAGTGGTCAGGTCACCTCCACTTTCCCTGTGTGAGCTGGTGGCGTAGACCGTATCGTT
chr6	302618	302658	Colo320DM probe 7	GTAGTACCTTCTGATAGTGAATTGTGCCTGAGGAACTTTAGCCACTATGATACGTTCTCTGTGGCGTAGACCGTATCGTT
chr6	302729	302769	Colo320DM probe 7	GTAGTACCTTCTGATAGTGATGTAGAGTCACTGCTGTAAAAAGTGATCCTGACACTTGGTGTGGCGTAGACCGTATCGTT
chr6	302778	302818	Colo320DM probe 7	GTAGTACCTTCTGATAGTGAAAGGAAGACTCTATTCGAGACCATCACAACAGGGGAGGACGTGGCGTAGACCGTATCGTT
chr6	302874	302914	Colo320DM probe 7	GTAGTACCTTCTGATAGTGAAGTGGGTGGAATACCACTCAGGGGAACTGGATTAGACATCGTGGCGTAGACCGTATCGTT
chr6	302920	302960	Colo320DM probe 7	GTAGTACCTTCTGATAGTGAGAGGAACAGGAGCTTGGTGGGGTCTTAGGGGATACGCTTAGTGGCGTAGACCGTATCGTT
chr6	302992	303032	Colo320DM probe 7	GTAGTACCTTCTGATAGTGACAAGGACCAGGCCTTGTTGAGAAAAGGACTCAGAGGAACCGTGGCGTAGACCGTATCGTT
chr6	303088	303128	Colo320DM probe 7	GTAGTACCTTCTGATAGTGAGCAATGATGCTCTCTAGTGTCTACTGCCACATCCTAAAAAGTGGCGTAGACCGTATCGTT
chr6	303147	303187	Colo320DM probe 7	GTAGTACCTTCTGATAGTGAGAATGAGAGACTACACACAGCAAAGCTCTGTGCAGTCAAGGTGGCGTAGACCGTATCGTT
chr6	303222	303262	Colo320DM probe 7	GTAGTACCTTCTGATAGTGAGACGAACTTGCATTGTTCCCGTCTTTCAAGATAGGAATGAGTGGCGTAGACCGTATCGTT
chr6	303272	303312	Colo320DM probe 7	GTAGTACCTTCTGATAGTGAACTGTTGTCTCGGAGTAATGATTAGCAAAGCCTCTTTTCAGTGGCGTAGACCGTATCGTT
chr6	303409	303449	Colo320DM probe 7	GTAGTACCTTCTGATAGTGAGACATGAGCCACAATAGATCCCCTGCAATCACTAGACATGGTGGCGTAGACCGTATCGTT
chr6	303475	303515	Colo320DM probe 7	GTAGTACCTTCTGATAGTGAGGTGGTCAGGAAGATGCTTGAAGAAATCAGCTAACATGAAGTGGCGTAGACCGTATCGTT
chr6	303520	303560	Colo320DM probe 7	GTAGTACCTTCTGATAGTGAGTACTACAGGCTCTTTGGACTTCCTCAGTGGGAGTGAAGGGTGGCGTAGACCGTATCGTT
chr6	303648	303688	Colo320DM probe 7	GTAGTACCTTCTGATAGTGAGTTGTATGTGCTTGGAAATCGTGGCAAGTGATATCGTGAGGTGGCGTAGACCGTATCGTT
chr6	303717	303757	Colo320DM probe 7	GTAGTACCTTCTGATAGTGAATTTAAATTTCAGAGTGTCCATGCAAAGTGCTGGCAAGACGTGGCGTAGACCGTATCGTT
chr6	303801	303841	Colo320DM probe 7	GTAGTACCTTCTGATAGTGACACCCCAATTTCTCATTGCCGACCTGCTAAATCATTCCATGTGGCGTAGACCGTATCGTT
chr6	303889	303929	Colo320DM probe 7	GTAGTACCTTCTGATAGTGATAACAGATTCTGGAGTTCTGATGGGGAGTTTGGTTTGAGAGTGGCGTAGACCGTATCGTT
chr6	303947	303987	Colo320DM probe 7	GTAGTACCTTCTGATAGTGATTGACATTTTGCAACAAAGACGTGTTCTTCTTAACCTGCAGTGGCGTAGACCGTATCGTT
chr6	304007	304047	Colo320DM probe 7	GTAGTACCTTCTGATAGTGATTTATTTAACAACCCATTGTTGACTGTCATCCTGGCCTGGGTGGCGTAGACCGTATCGTT
chr6	304061	304101	Colo320DM probe 7	GTAGTACCTTCTGATAGTGACAGTGAGCAACAGGATTCGTTTGCTGCCCAAGGAGTTTTCGTGGCGTAGACCGTATCGTT
chr6	304146	304186	Colo320DM probe 7	GTAGTACCTTCTGATAGTGACATCGCCACACAGGGGACATAGAGGGCTACTGTCACTGAGGTGGCGTAGACCGTATCGTT
chr6	304211	304251	Colo320DM probe 7	GTAGTACCTTCTGATAGTGACTCAGGACTGGCCAAGGGTGAGGTGGGCGGGAGTGTAACCGTGGCGTAGACCGTATCGTT
chr6	304363	304403	Colo320DM probe 7	GTAGTACCTTCTGATAGTGACAGAATGCCCACCAGCACTGCAGGGCTGCAAATGAGGATGGTGGCGTAGACCGTATCGTT
chr6	304566	304606	Colo320DM probe 7	GTAGTACCTTCTGATAGTGACTTCTGCAATACCATCCACTTAGAGTCTGCCATGCTCATGGTGGCGTAGACCGTATCGTT
chr6	304639	304679	Colo320DM probe 7	GTAGTACCTTCTGATAGTGACCTGTACATCGGCAACTTCAAAGGTGAGTTCTTGCTTTTTGTGGCGTAGACCGTATCGTT
chr6	304735	304775	Colo320DM probe 7	GTAGTACCTTCTGATAGTGATGTATAGGTCAGTGGCTTTAAGTAATTTGCATTGCTGTGCGTGGCGTAGACCGTATCGTT
chr6	304815	304855	Colo320DM probe 7	GTAGTACCTTCTGATAGTGACAAACTGAAACTGTGTCCCTTAAAACACCAACTCCCCATTGTGGCGTAGACCGTATCGTT
chr6	304895	304935	Colo320DM probe 7	GTAGTACCTTCTGATAGTGAGCCTCTATGAATCTCACAACTATCGGAGCCTCCTCTTAGTGTGGCGTAGACCGTATCGTT
chr6	304969	305009	Colo320DM probe 7	GTAGTACCTTCTGATAGTGATTATTTTACTGAGCACAGTGTCACAGTTCATCCGTGTTGCGTGGCGTAGACCGTATCGTT
chr6	305047	305087	Colo320DM probe 7	GTAGTACCTTCTGATAGTGAAATACTCCATTGTGTGCATAGGCCTCATTTTGCTTCCATTGTGGCGTAGACCGTATCGTT
chr6	305141	305181	Colo320DM probe 7	GTAGTACCTTCTGATAGTGAAAGATCAGCTTTAGACTTCTCATGGGTGAGATTGACAGGCGTGGCGTAGACCGTATCGTT
chr6	305315	305355	Colo320DM probe 7	GTAGTACCTTCTGATAGTGACTGGTTCTCCTTTGAACTCTCCACACCTGTTGGAACATTAGTGGCGTAGACCGTATCGTT
chr6	305360	305400	Colo320DM probe 7	GTAGTACCTTCTGATAGTGAAAAAGGTGTTGGACAACAGGCACATTTAGCAATCATGTGAGTGGCGTAGACCGTATCGTT
chr6	305455	305495	Colo320DM probe 7	GTAGTACCTTCTGATAGTGAGAAGCCTGTTCTTTTTAAGTCACCTGGGAAACAAGAGTGAGTGGCGTAGACCGTATCGTT
chr6	305538	305578	Colo320DM probe 7	GTAGTACCTTCTGATAGTGACTCACACATTTCCTGCCACTTGTTCCGTACTGATTGATTTGTGGCGTAGACCGTATCGTT
chr6	305583	305623	Colo320DM probe 7	GTAGTACCTTCTGATAGTGACAGCTATTGACTCTATTTTCACTCAGCTCTGGAGCACGGTGTGGCGTAGACCGTATCGTT
chr6	305668	305708	Colo320DM probe 7	GTAGTACCTTCTGATAGTGACCAGGTGACCTTCAGAGTTTGTGTAAGTGAATCACTGAGAGTGGCGTAGACCGTATCGTT
chr6	305716	305756	Colo320DM probe 7	GTAGTACCTTCTGATAGTGAGAAGATAGAGATGAGGGGCCCTTAATAGGATGGGAGAGACGTGGCGTAGACCGTATCGTT
chr6	305779	305819	Colo320DM probe 7	GTAGTACCTTCTGATAGTGACCACTCATGTTAGGTTGGACAGAGCCAGACCATGTCATAGGTGGCGTAGACCGTATCGTT
chr6	305863	305903	Colo320DM probe 7	GTAGTACCTTCTGATAGTGACTCCTGTTGGCTTTCTGGATGTTGCTGAAATTTCTGAGTTGTGGCGTAGACCGTATCGTT
chr6	305933	305973	Colo320DM probe 7	GTAGTACCTTCTGATAGTGATATTGTTGCTCTATAATGTCTGTTTCCACACACACACCCGGTGGCGTAGACCGTATCGTT
chr6	305984	306024	Colo320DM probe 7	GTAGTACCTTCTGATAGTGACTCACTATTAGGCCTCAAAGAGAATTGAGCACAGAGAGCTGTGGCGTAGACCGTATCGTT
chr6	306089	306129	Colo320DM probe 7	GTAGTACCTTCTGATAGTGATGTAGTTCTGAAAAAGCAGCAAACCCTTTGTGGTGAGTAGGTGGCGTAGACCGTATCGTT
chr6	306181	306221	Colo320DM probe 7	GTAGTACCTTCTGATAGTGATGTTTTCATGGGGAAAGGGAGTGTCTTTGAGAACAGAGTTGTGGCGTAGACCGTATCGTT
chr6	306286	306326	Colo320DM probe 7	GTAGTACCTTCTGATAGTGATGAACCAAATTCAACACTTCTGACAACAGTATGTGAGAGTGTGGCGTAGACCGTATCGTT
chr6	306428	306468	Colo320DM probe 7	GTAGTACCTTCTGATAGTGACAATAACATAGGACTCCTTGCAAGTTCCTGGATCTTGTGCGTGGCGTAGACCGTATCGTT
chr6	306494	306534	Colo320DM probe 7	GTAGTACCTTCTGATAGTGAGTAAACAGCCCACCACCTCTCCTTGTTCATAGGGTTAATGGTGGCGTAGACCGTATCGTT
chr6	306562	306602	Colo320DM probe 7	GTAGTACCTTCTGATAGTGAATTGGTATGAGGTTGTGTTTTATTCACTCGTTAGCCAAATGTGGCGTAGACCGTATCGTT
chr6	306636	306676	Colo320DM probe 7	GTAGTACCTTCTGATAGTGATAAAAGAAAGGAATGAGAGTACAGTGAATTGGCGAGTGGCGTGGCGTAGACCGTATCGTT
chr6	306712	306752	Colo320DM probe 7	GTAGTACCTTCTGATAGTGAGAATTCACTTGTTCATTGCACAAGCTTATCGGGAACACACGTGGCGTAGACCGTATCGTT
chr6	306790	306830	Colo320DM probe 7	GTAGTACCTTCTGATAGTGACTCAGGCTATCAGAGTCCAACAGCAGGTGCAGAACAGGAAGTGGCGTAGACCGTATCGTT
chr6	306871	306911	Colo320DM probe 7	GTAGTACCTTCTGATAGTGATGTAGACTGGGAAGATGGAGTCTGTCTCACAGGGCTGTAGGTGGCGTAGACCGTATCGTT
chr6	306972	307012	Colo320DM probe 7	GTAGTACCTTCTGATAGTGACTGATAAATAAGCACCCACACACTCACTGCTACTGCCATGGTGGCGTAGACCGTATCGTT
chr6	307065	307105	Colo320DM probe 7	GTAGTACCTTCTGATAGTGAAAGGGTGGAAACCCAATGTGGAATGTGGCCTCTTTCTTTTGTGGCGTAGACCGTATCGTT
chr6	307125	307165	Colo320DM probe 7	GTAGTACCTTCTGATAGTGACTGTCATCTGTGCTCTTGCCTGGCATCTCATATAGTCATTGTGGCGTAGACCGTATCGTT
chr6	307214	307254	Colo320DM probe 7	GTAGTACCTTCTGATAGTGAGAACCAGTAGAGTAGAAAGGAACGTAAACAGTCACTCCCTGTGGCGTAGACCGTATCGTT
chr6	307339	307379	Colo320DM probe 7	GTAGTACCTTCTGATAGTGATTCCTTCTCCTCTTCCCTCCTTCCTTTCAGTAGGATCCCTGTGGCGTAGACCGTATCGTT
chr6	307410	307450	Colo320DM probe 7	GTAGTACCTTCTGATAGTGAAAGCTTTGTAATGAATCCACAAATGGTTTTGTAGCGCCTGGTGGCGTAGACCGTATCGTT
chr6	307455	307495	Colo320DM probe 7	GTAGTACCTTCTGATAGTGATTTTGCTCCTGGAGAAGAACCACAAACAAACCCAGCTCTGGTGGCGTAGACCGTATCGTT
chr6	307503	307543	Colo320DM probe 7	GTAGTACCTTCTGATAGTGATCTTTGGGTCTTCGATGCTTTGGTGAGAGCCTCTCTGTTGGTGGCGTAGACCGTATCGTT
chr6	307676	307716	Colo320DM probe 7	GTAGTACCTTCTGATAGTGAGTAGATGTCAGCTGACAGACGAAGCCCTCATTGTTTGAAGGTGGCGTAGACCGTATCGTT
chr6	307728	307768	Colo320DM probe 7	GTAGTACCTTCTGATAGTGATTCTAGAAAAGTGGGAACGCTCTTAGGTACTGTGTGTACGGTGGCGTAGACCGTATCGTT
chr6	307779	307819	Colo320DM probe 7	GTAGTACCTTCTGATAGTGACATTGAGACCATGTTCGCAGTCTTGAGCTTGTGTTTTGTGGTGGCGTAGACCGTATCGTT
chr6	307882	307922	Colo320DM probe 7	GTAGTACCTTCTGATAGTGAGAGGTAGTCTGCTGTCAGCTTACTGAGACAAAATCACCATGTGGCGTAGACCGTATCGTT
chr6	308000	308040	Colo320DM probe 7	GTAGTACCTTCTGATAGTGAATGAATTACTAACCTGTTGCATTTGTGACTGCCAGTTGGGGTGGCGTAGACCGTATCGTT
chr6	308106	308146	Colo320DM probe 7	GTAGTACCTTCTGATAGTGACTTCTGGGGTTCTTCTTAAAGCGCATGTTCTGATCAAGTAGTGGCGTAGACCGTATCGTT
chr6	308221	308261	Colo320DM probe 7	GTAGTACCTTCTGATAGTGACTCTAGGTCTGTGCTCAGGAGGAGCTAGTTTGAAATGTACGTGGCGTAGACCGTATCGTT
chr6	308276	308316	Colo320DM probe 7	GTAGTACCTTCTGATAGTGACACATTAGGAAACTCCACCTTGAGCCTTACAGCTGGATTCGTGGCGTAGACCGTATCGTT
chr6	308350	308390	Colo320DM probe 7	GTAGTACCTTCTGATAGTGACGCCTTCCAGGACAACCAATAGTGTGAAGTCTGTAAGAATGTGGCGTAGACCGTATCGTT
chr6	308397	308437	Colo320DM probe 7	GTAGTACCTTCTGATAGTGACCAGGGTCATCACCCAGCAGGTTTGATTAAGCATTTTATGGTGGCGTAGACCGTATCGTT
chr6	308443	308483	Colo320DM probe 7	GTAGTACCTTCTGATAGTGAGAAGTAAGTGGGCAGAGCCTGTGCCTTATGGGAAAGGATGGTGGCGTAGACCGTATCGTT
chr6	308572	308612	Colo320DM probe 7	GTAGTACCTTCTGATAGTGAGTGGGCTGTCGTGATATCAAGTGGTCTTCTCTATTCAGAAGTGGCGTAGACCGTATCGTT
chr6	308624	308664	Colo320DM probe 7	GTAGTACCTTCTGATAGTGATTCCCCAGGCCACTTTAAAAAGATTCACTCTGTATTATCAGTGGCGTAGACCGTATCGTT
chr6	308711	308751	Colo320DM probe 7	GTAGTACCTTCTGATAGTGAGCTATTGTGCAGCCTTGTGAACGTATGAAACCATTGAATCGTGGCGTAGACCGTATCGTT
chr6	308826	308866	Colo320DM probe 7	GTAGTACCTTCTGATAGTGATTGAAACAAATACGGATGGTTGACATTCAAATGCCAGGTGGTGGCGTAGACCGTATCGTT
chr6	308979	309019	Colo320DM probe 7	GTAGTACCTTCTGATAGTGACTGTGGCTTTGTCTGTTTCACTGCTTTTCTAAAATGTCCCGTGGCGTAGACCGTATCGTT
chr6	309072	309112	Colo320DM probe 7	GTAGTACCTTCTGATAGTGACCTGTGGCTTCCAAAACGATTCTAGCTTCTGCCTAATTAAGTGGCGTAGACCGTATCGTT
chr6	309164	309204	Colo320DM probe 7	GTAGTACCTTCTGATAGTGAGTGAGTCCCCATGTGCTATGTAGATGGCTCTCATCCATAGGTGGCGTAGACCGTATCGTT
chr6	309238	309278	Colo320DM probe 7	GTAGTACCTTCTGATAGTGAAGGGGGAGTGAGAGGACACTGCTATTATATTATAGACGCCGTGGCGTAGACCGTATCGTT
chr6	309284	309324	Colo320DM probe 7	GTAGTACCTTCTGATAGTGAAGCCTGATAACTTAAAGGGCTCATGTTCCTCGTATAAAAAGTGGCGTAGACCGTATCGTT
chr6	309343	309383	Colo320DM probe 7	GTAGTACCTTCTGATAGTGATGGGTCAAAAGATGAGCCAGTCAGAAATAAACTTAGGCAAGTGGCGTAGACCGTATCGTT
chr6	309411	309451	Colo320DM probe 7	GTAGTACCTTCTGATAGTGAGAAGCTCGAAAATTTGAATCTGGGAAAGCAATAGCCTGGAGTGGCGTAGACCGTATCGTT
chr6	309459	309499	Colo320DM probe 7	GTAGTACCTTCTGATAGTGACCTGAGAGGTTGGAGCAATGAAAAGAGTCTTAAAAGTGGTGTGGCGTAGACCGTATCGTT
chr6	309524	309564	Colo320DM probe 7	GTAGTACCTTCTGATAGTGATCCTGACGTTGCTGAATGTTTAGAACAATGTTTCTTGACTGTGGCGTAGACCGTATCGTT
chr6	309569	309609	Colo320DM probe 7	GTAGTACCTTCTGATAGTGATTCATCATCAAGGCTTGTTAGAGATGGAGATTCCTCAGCCGTGGCGTAGACCGTATCGTT
chr6	309640	309680	Colo320DM probe 7	GTAGTACCTTCTGATAGTGACAGTTCCTAGGGTGTTAAACTTCAGAGCCACTCATGTAGAGTGGCGTAGACCGTATCGTT
chr6	309725	309765	Colo320DM probe 7	GTAGTACCTTCTGATAGTGAAAAGAAGGAAGAAAACCCTTGTAATTCCGTCTCTGAGCTGGTGGCGTAGACCGTATCGTT
chr6	309798	309838	Colo320DM probe 7	GTAGTACCTTCTGATAGTGATGCCATGTGTTTGTCTCTGCATTTTTATACGTTGGGTTTGGTGGCGTAGACCGTATCGTT
chr6	309854	309894	Colo320DM probe 7	GTAGTACCTTCTGATAGTGATGGTACCTGCTTTACATTATACCCTGAGCATTTTCCCATGGTGGCGTAGACCGTATCGTT
chr6	309904	309944	Colo320DM probe 7	GTAGTACCTTCTGATAGTGAGTCTCCAGAACCATGATAATTAAACATTTGCCTTTCTTTGGTGGCGTAGACCGTATCGTT
chr6	310255	310295	Colo320DM probe 7	GTAGTACCTTCTGATAGTGACCGGCCTAAACATTTGCCTTCTGATCCATTTCTCCTGTATGTGGCGTAGACCGTATCGTT
chr6	310347	310387	Colo320DM probe 7	GTAGTACCTTCTGATAGTGACTCATTTCCTGCTGGCCCCCTGTTTTGTAGATTAGTAGAAGTGGCGTAGACCGTATCGTT
chr6	310414	310454	Colo320DM probe 7	GTAGTACCTTCTGATAGTGATTGGTCTTCTTTTTGCAGGTAGGGACATTGGAAGGGAATAGTGGCGTAGACCGTATCGTT
chr6	310497	310537	Colo320DM probe 7	GTAGTACCTTCTGATAGTGAGCCAACTGATAGCTGATAGACAGTTCTGTTTGGAATTTCCGTGGCGTAGACCGTATCGTT
chr6	310578	310618	Colo320DM probe 7	GTAGTACCTTCTGATAGTGAAGATGATGTAAACCACAGTCCTGTCTGAATCCAGAACTGTGTGGCGTAGACCGTATCGTT
chr6	310632	310672	Colo320DM probe 7	GTAGTACCTTCTGATAGTGATCTGGGGAAAGAAGTAATGGGCAGTTTCCTTTGTCTTCTAGTGGCGTAGACCGTATCGTT
chr6	310760	310800	Colo320DM probe 7	GTAGTACCTTCTGATAGTGATATGTGTCTCATGCAGAAAGACTGACCTAAGGTCATCTCTGTGGCGTAGACCGTATCGTT
chr6	310820	310860	Colo320DM probe 7	GTAGTACCTTCTGATAGTGATGGTCTCGTAAATTTACCTTCTTGATGATGTAATCCATGTGTGGCGTAGACCGTATCGTT
chr6	310906	310946	Colo320DM probe 7	GTAGTACCTTCTGATAGTGATCTAGATTAACACTTTTGTTGCCTAAAAGGAAGAAGCTGAGTGGCGTAGACCGTATCGTT
chr6	310977	311017	Colo320DM probe 7	GTAGTACCTTCTGATAGTGACAAGCTTGAGGACTGTAGCCTGAAACACACTTTCAGGTTGGTGGCGTAGACCGTATCGTT
chr6	311024	311064	Colo320DM probe 7	GTAGTACCTTCTGATAGTGAGAGTGCCCCGGAGAGTAAAATAGGGGCTCAAGTTTTTAAAGTGGCGTAGACCGTATCGTT
chr6	311138	311178	Colo320DM probe 7	GTAGTACCTTCTGATAGTGAAACATTGGTTAGTGCCTGGCTATACGATATTGAACTATGAGTGGCGTAGACCGTATCGTT
chr6	311210	311250	Colo320DM probe 7	GTAGTACCTTCTGATAGTGACTAGGGACCACATAGCAGATGGCTTCAAGGTAACCATTTAGTGGCGTAGACCGTATCGTT
chr6	311272	311312	Colo320DM probe 7	GTAGTACCTTCTGATAGTGAACTGCTGTTATATTACAGAGGCCTTTCTGCACCTGATCATGTGGCGTAGACCGTATCGTT
chr6	311366	311406	Colo320DM probe 7	GTAGTACCTTCTGATAGTGAAAAGATGAGACAATCAGAAATAAAGTTAGGCAAGGCCGGGGTGGCGTAGACCGTATCGTT
chr6	311719	311759	Colo320DM probe 7	GTAGTACCTTCTGATAGTGAAAAGCAGTAGCCCTAAGTTTCCTACATGTATGGTCAGTTAGTGGCGTAGACCGTATCGTT
chr6	311838	311878	Colo320DM probe 7	GTAGTACCTTCTGATAGTGATGCAAAGATATCAAAATGTCCATCCCCTTTCTTCTCTGACGTGGCGTAGACCGTATCGTT
chr6	311888	311928	Colo320DM probe 7	GTAGTACCTTCTGATAGTGAGACGCGGAACAATTGAGCAAGAACAAGGTGACACATATTCGTGGCGTAGACCGTATCGTT
chr6	311994	312034	Colo320DM probe 7	GTAGTACCTTCTGATAGTGATCCTCATTTGTATTCCGTGGGAGTACCTACGACGTTAATGGTGGCGTAGACCGTATCGTT
chr6	312039	312079	Colo320DM probe 7	GTAGTACCTTCTGATAGTGAAACCAGGTTCTCTCCAATGCGAACGTACTCCTGTGATCTCGTGGCGTAGACCGTATCGTT
chr6	312092	312132	Colo320DM probe 7	GTAGTACCTTCTGATAGTGAATTGTGTTCAGGCCGTGTTGATGTTAACACGCTGTCTGTAGTGGCGTAGACCGTATCGTT
chr6	312183	312223	Colo320DM probe 7	GTAGTACCTTCTGATAGTGAACTTTGGCTTTCGTGGCTAAATGCCTAGGAATAAGCTGAGGTGGCGTAGACCGTATCGTT
chr6	312229	312269	Colo320DM probe 7	GTAGTACCTTCTGATAGTGATTTCCCTCTGGACCTTAAGGACATTTAAACCCCATTTTCAGTGGCGTAGACCGTATCGTT
chr6	312310	312350	Colo320DM probe 7	GTAGTACCTTCTGATAGTGATCAGCCTGCTCATTTCCTGATTTTGTCCCATTTAAACTCAGTGGCGTAGACCGTATCGTT
chr6	312422	312462	Colo320DM probe 7	GTAGTACCTTCTGATAGTGATCTAATGTGGAGACTCTCGGTGTAGAAGCTGTTGTGTTTTGTGGCGTAGACCGTATCGTT
chr6	312481	312521	Colo320DM probe 7	GTAGTACCTTCTGATAGTGAGGTGTGTCTGCTTGTGCACTGATTCCAAAAACATCTTTAAGTGGCGTAGACCGTATCGTT
chr6	312527	312567	Colo320DM probe 7	GTAGTACCTTCTGATAGTGACCTAATGGACGGTTTGAGCTGTTGGCTAGAGGTAAAATCTGTGGCGTAGACCGTATCGTT
chr6	312577	312617	Colo320DM probe 7	GTAGTACCTTCTGATAGTGAATTAGCCTTGACAGAGCCCGAGTTACCTCCTTTTAGAAAAGTGGCGTAGACCGTATCGTT
chr6	312641	312681	Colo320DM probe 7	GTAGTACCTTCTGATAGTGAATGTGTTTTTCTATTTTAGGGTGGGGTGTTGGAAAGGGAGGTGGCGTAGACCGTATCGTT
chr6	312686	312726	Colo320DM probe 7	GTAGTACCTTCTGATAGTGAGCTTGTTCTGAAAGAAAGAATCCTGGTTCAGGCTGTTTTCGTGGCGTAGACCGTATCGTT
chr6	312790	312830	Colo320DM probe 7	GTAGTACCTTCTGATAGTGAGCCATTAGGGCTGCCAGATTTTAGTTAGTATAAAGTAAGCGTGGCGTAGACCGTATCGTT
chr6	312871	312911	Colo320DM probe 7	GTAGTACCTTCTGATAGTGAACATTGTAGTACCAGAGAATCATAGGTGGTGAACAAACCTGTGGCGTAGACCGTATCGTT
chr6	312921	312961	Colo320DM probe 7	GTAGTACCTTCTGATAGTGACTCCAGATCTCCGAGCTCCTACTTCCTTGTATTGTTTAGCGTGGCGTAGACCGTATCGTT
chr6	312978	313018	Colo320DM probe 7	GTAGTACCTTCTGATAGTGATTTTTGCTAAGGTGCTGTAATTTGTGTTCCAGCATGATTTGTGGCGTAGACCGTATCGTT
chr6	313048	313088	Colo320DM probe 7	GTAGTACCTTCTGATAGTGATTTTTGGAGCCTAACAGTTCCTTTGAAAATAACCACTCCAGTGGCGTAGACCGTATCGTT
chr6	313129	313169	Colo320DM probe 7	GTAGTACCTTCTGATAGTGACAAGCTATGGCCAAGATGCTAAGTTAAACTGCAAACTGGTGTGGCGTAGACCGTATCGTT
chr6	313175	313215	Colo320DM probe 7	GTAGTACCTTCTGATAGTGATGACTTCCTCTTAAATCACAAGATGAGGCTTGAGGTTTCCGTGGCGTAGACCGTATCGTT
chr6	313267	313307	Colo320DM probe 7	GTAGTACCTTCTGATAGTGACCTCCCTGCTTCATACTCCATTAAATGGAACACACTGTCAGTGGCGTAGACCGTATCGTT
chr6	313312	313352	Colo320DM probe 7	GTAGTACCTTCTGATAGTGAGCACATGACCCTTAAATCTGCTCACATTGTAACTTCTGTGGTGGCGTAGACCGTATCGTT
chr6	313372	313412	Colo320DM probe 7	GTAGTACCTTCTGATAGTGAGTTAGAAATCAAAGAGCTCCAGCCCTTATCACTTGGGAAAGTGGCGTAGACCGTATCGTT
chr6	313441	313481	Colo320DM probe 7	GTAGTACCTTCTGATAGTGATTGTAACCCAGGTATAAAGAGCCCGCTGATTGTGTAAAACGTGGCGTAGACCGTATCGTT
chr6	313502	313542	Colo320DM probe 7	GTAGTACCTTCTGATAGTGATGTTCCCGACACAACACACTACACATTCTTTTTATTCCCTGTGGCGTAGACCGTATCGTT
chr6	313579	313619	Colo320DM probe 7	GTAGTACCTTCTGATAGTGAAAAAAGAGAGAGAGAAGTGCTACCCCTTTTCTTCACTGGGGTGGCGTAGACCGTATCGTT
chr6	313632	313672	Colo320DM probe 7	GTAGTACCTTCTGATAGTGAGGAGACACCCTATTGTAGTCTCCGGGTGCTATTATTATCTGTGGCGTAGACCGTATCGTT
chr6	313717	313757	Colo320DM probe 7	GTAGTACCTTCTGATAGTGATGCCACTGTTTTGTAGCATAATGTATTAGTATTGCCCCTCGTGGCGTAGACCGTATCGTT
chr6	313817	313857	Colo320DM probe 7	GTAGTACCTTCTGATAGTGATTAAAACAATAGCCTCTGATTGCACAGTGGGGAAAAGTGAGTGGCGTAGACCGTATCGTT
chr6	313877	313917	Colo320DM probe 7	GTAGTACCTTCTGATAGTGATTGGTGGTGCCCACATTAAGTTATAGTCTCAGAAGTTCCAGTGGCGTAGACCGTATCGTT
chr6	313959	313999	Colo320DM probe 7	GTAGTACCTTCTGATAGTGACTGTCTTGAGTTTCAAATCCAGATCCATAAGCTGTGTCCTGTGGCGTAGACCGTATCGTT
chr6	314014	314054	Colo320DM probe 7	GTAGTACCTTCTGATAGTGAGAGTCAGGGAAATGATGTGTTTGGAGTCGGTGGGGAATTAGTGGCGTAGACCGTATCGTT
chr6	314097	314137	Colo320DM probe 7	GTAGTACCTTCTGATAGTGACTGATCCCGGGAGAGAAATGGGGCAGGGAATGAAGGTGAGGTGGCGTAGACCGTATCGTT
chr6	314210	314250	Colo320DM probe 7	GTAGTACCTTCTGATAGTGAATAAATGGTGGGAGAGGAGAGAGCTGGGCCTCATTTATTTGTGGCGTAGACCGTATCGTT
chr6	314260	314300	Colo320DM probe 7	GTAGTACCTTCTGATAGTGATCAAAACCATACGTATTTATTGAATGGCCGCTGGCTTCTCGTGGCGTAGACCGTATCGTT
chr6	314324	314364	Colo320DM probe 7	GTAGTACCTTCTGATAGTGAGTAGGAAGTGGGAAGGTAGCTACTGTCTAAAATGGAAGGGGTGGCGTAGACCGTATCGTT
chr6	314422	314462	Colo320DM probe 7	GTAGTACCTTCTGATAGTGATATTGGGCACTACACTGTGGATACTTCTTTGGGTCATTTCGTGGCGTAGACCGTATCGTT
chr6	314488	314528	Colo320DM probe 7	GTAGTACCTTCTGATAGTGACTCTGGGTTACTTAGCATCAGTTACAAAGGGCTTTTGGAAGTGGCGTAGACCGTATCGTT
chr6	314534	314574	Colo320DM probe 7	GTAGTACCTTCTGATAGTGAGTTCTGCCTTTATTGTGATGGAGACTAAGTGAGAGAGGGTGTGGCGTAGACCGTATCGTT
chr6	314607	314647	Colo320DM probe 7	GTAGTACCTTCTGATAGTGAGAAAACTTAGCACACTTTATTCCCCTCTGGAAGGTTCACAGTGGCGTAGACCGTATCGTT
chr6	314668	314708	Colo320DM probe 7	GTAGTACCTTCTGATAGTGACTTGAGAGCCCTATTGTGCAGACATGTATCAGCCTTTGTGGTGGCGTAGACCGTATCGTT
chr6	314718	314758	Colo320DM probe 7	GTAGTACCTTCTGATAGTGACATTGTATGTGCTTGCTTATGTGATGTGCCTCCTACTGAGGTGGCGTAGACCGTATCGTT
chr6	314779	314819	Colo320DM probe 7	GTAGTACCTTCTGATAGTGATGAAATCCAGGGGATGTAAGTAAGGAGGCTCCCATTTTTAGTGGCGTAGACCGTATCGTT
chr6	314838	314878	Colo320DM probe 7	GTAGTACCTTCTGATAGTGAACTTGTGACTTGGTTGCTTTTGGTTGGATTAGATTGGACCGTGGCGTAGACCGTATCGTT
chr6	314919	314959	Colo320DM probe 7	GTAGTACCTTCTGATAGTGAATAGCATTCATAGCATCTTGTACTCTTCCTAGCAGCCTGGGTGGCGTAGACCGTATCGTT
chr6	314970	315010	Colo320DM probe 7	GTAGTACCTTCTGATAGTGAAAATAGAAGGTACTGTTATCAGGCCTTCAGAGTGGCTGTGGTGGCGTAGACCGTATCGTT
chr6	315043	315083	Colo320DM probe 7	GTAGTACCTTCTGATAGTGATCTGATGCGTCTTGGGTGGATGAGAGAAGATGTGTTTATCGTGGCGTAGACCGTATCGTT
chr6	315115	315155	Colo320DM probe 7	GTAGTACCTTCTGATAGTGAAGGGAAAAAGGCCTATGTCTCCAATTACTACCTCTTCAGAGTGGCGTAGACCGTATCGTT
chr6	315190	315230	Colo320DM probe 7	GTAGTACCTTCTGATAGTGATCTTAGAAACGTAATAGAAACCTGGGGACCTTCAAGCTCTGTGGCGTAGACCGTATCGTT
chr6	315242	315282	Colo320DM probe 7	GTAGTACCTTCTGATAGTGAAAATTCACATCTGAGATTCTGAGGAGCTCTGACCCGTTTCGTGGCGTAGACCGTATCGTT
chr6	315317	315357	Colo320DM probe 7	GTAGTACCTTCTGATAGTGACAGCTAAACAGGGTCTAGAGATCAGCAAGCCTAACTCTATGTGGCGTAGACCGTATCGTT
chr6	315363	315403	Colo320DM probe 7	GTAGTACCTTCTGATAGTGAGTGGACAAAAACCTGGACGTTGGGAGACAGGAAAGGACTTGTGGCGTAGACCGTATCGTT
chr6	315490	315530	Colo320DM probe 7	GTAGTACCTTCTGATAGTGAGCCTCTGTTCTCTCCTAGCACGACTGATGTTTCTGATATCGTGGCGTAGACCGTATCGTT
chr6	315552	315592	Colo320DM probe 7	GTAGTACCTTCTGATAGTGAACCAGATCACCTTTGAAAAAGGTTGTGCTATTTGTGCTTGGTGGCGTAGACCGTATCGTT
chr6	315628	315668	Colo320DM probe 7	GTAGTACCTTCTGATAGTGACCATCACCAGCACAGAGCTTTGCTCTTCTTTCCTTTTAATGTGGCGTAGACCGTATCGTT
chr6	315682	315722	Colo320DM probe 7	GTAGTACCTTCTGATAGTGACTGTTATTTGCTGCAAATACCCTCTTCACACATCCCGTCCGTGGCGTAGACCGTATCGTT
chr6	315749	315789	Colo320DM probe 7	GTAGTACCTTCTGATAGTGAACAAAGGGTTACTGATTTATTCATTTCTTGAGCTCCTCCTGTGGCGTAGACCGTATCGTT
chr6	315820	315860	Colo320DM probe 7	GTAGTACCTTCTGATAGTGATAACAGAAGTGAGTTCATCCCAAGATCTTCCCTGGCAGAGGTGGCGTAGACCGTATCGTT
chr6	315881	315921	Colo320DM probe 7	GTAGTACCTTCTGATAGTGAACGCGTTGTAGCTGCTTTATAAATATTGGTGACAGTGAGAGTGGCGTAGACCGTATCGTT
chr6	315982	316022	Colo320DM probe 7	GTAGTACCTTCTGATAGTGAAGAATGAGATCCTTCTTCTGCCGTTGAATCTGGAGACATTGTGGCGTAGACCGTATCGTT
chr6	316031	316071	Colo320DM probe 7	GTAGTACCTTCTGATAGTGACTTTGGCGATGCCTAAGAATTCAGAAAATGTGATCCCTGGGTGGCGTAGACCGTATCGTT
chr6	316110	316150	Colo320DM probe 7	GTAGTACCTTCTGATAGTGATGAGAACTCTGAGTCCAGCAAGGTGGATGGTGTTATTTAGGTGGCGTAGACCGTATCGTT
chr6	316155	316195	Colo320DM probe 7	GTAGTACCTTCTGATAGTGACTATGGCTTAACCAGGCTGGTTCTCACATCATCTGTCAGCGTGGCGTAGACCGTATCGTT
chr6	316266	316306	Colo320DM probe 7	GTAGTACCTTCTGATAGTGACCTTCAGGACTACACTTTTGGTATCAAAACTTCGGAGCACGTGGCGTAGACCGTATCGTT
chr6	316361	316401	Colo320DM probe 7	GTAGTACCTTCTGATAGTGAAGTAAGCCCAGACCTGTTTAAGAGGAAAAAGCAAAATCCTGTGGCGTAGACCGTATCGTT
chr6	316436	316476	Colo320DM probe 7	GTAGTACCTTCTGATAGTGAGAGTTGCCCCTGTGTGCTGAAAAGTGTTTCCTTATTTGTGGTGGCGTAGACCGTATCGTT
chr6	316526	316566	Colo320DM probe 7	GTAGTACCTTCTGATAGTGAAGGGCTGGTGAAAACTCCTATTGCAAAGACAGTGATTTTTGTGGCGTAGACCGTATCGTT
chr6	316603	316643	Colo320DM probe 7	GTAGTACCTTCTGATAGTGAAACTAATATTGAGCAATGAAAGGTTTCTCCCTTCCCCTGAGTGGCGTAGACCGTATCGTT
chr6	316691	316731	Colo320DM probe 7	GTAGTACCTTCTGATAGTGATTTCATTTTGTGTATTTAAGCAGAGCACCTGCAGGAAACAGTGGCGTAGACCGTATCGTT
chr6	316777	316817	Colo320DM probe 7	GTAGTACCTTCTGATAGTGATCATGCCTTCACTAAGCTTCTAACATGAAGAACCTTACCTGTGGCGTAGACCGTATCGTT
chr6	316826	316866	Colo320DM probe 7	GTAGTACCTTCTGATAGTGATGACACATACTGTAAGATGACAGTGTAGGATCAAGTAGAGGTGGCGTAGACCGTATCGTT
chr6	316936	316976	Colo320DM probe 7	GTAGTACCTTCTGATAGTGAAGAGTTCAGCTTGGATATTTTCTGTTTTCAGTGTGAACCAGTGGCGTAGACCGTATCGTT
chr6	316997	317037	Colo320DM probe 7	GTAGTACCTTCTGATAGTGATGGGATGTTTTCATATGCAGACATTTATTCTTGGTGATTCGTGGCGTAGACCGTATCGTT
chr6	317094	317134	Colo320DM probe 7	GTAGTACCTTCTGATAGTGAACTTGTGTTAGTTTTGTTTGTAGTTGGCTTCTTCCTCTGGGTGGCGTAGACCGTATCGTT
chr6	317140	317180	Colo320DM probe 7	GTAGTACCTTCTGATAGTGAACTGTGTGCCTGTACTTCTGTCTTTATTTACCTGCTTATTGTGGCGTAGACCGTATCGTT
chr6	317313	317353	Colo320DM probe 7	GTAGTACCTTCTGATAGTGAGTTCCTCTTGCTGATCCACCCCATTTCTCTTGAACAAAAGGTGGCGTAGACCGTATCGTT
chr6	317366	317406	Colo320DM probe 7	GTAGTACCTTCTGATAGTGACCAAATGTAAAGCAAGCCAGAAGCAAGATGATAAAGGGTGGTGGCGTAGACCGTATCGTT
chr6	317413	317453	Colo320DM probe 7	GTAGTACCTTCTGATAGTGATTGAAGAAGGCATGTGTGTATTCTCTTTCCTCTCTTCCCAGTGGCGTAGACCGTATCGTT
chr6	317563	317603	Colo320DM probe 7	GTAGTACCTTCTGATAGTGATCTGTAATGTCTTCAGTTTGTACTCTCAGTTGGGCCATGAGTGGCGTAGACCGTATCGTT
chr6	317611	317651	Colo320DM probe 7	GTAGTACCTTCTGATAGTGATGCACTGTCCCTGCTTCTGTAGGATATTAAGCATCCATTTGTGGCGTAGACCGTATCGTT
chr6	317659	317699	Colo320DM probe 7	GTAGTACCTTCTGATAGTGACTTTATGACGTAAGTGTTCATGGCCCACATCGGGCTCCTGGTGGCGTAGACCGTATCGTT
chr6	317794	317834	Colo320DM probe 7	GTAGTACCTTCTGATAGTGACAGATGTCTGCTGATGAAAGGCGAGATTTGCACCATTTAGGTGGCGTAGACCGTATCGTT
chr6	317849	317889	Colo320DM probe 7	GTAGTACCTTCTGATAGTGAAGAAATCATGTCTTATCACGCATTTAGCCCCGTTCCAAAGGTGGCGTAGACCGTATCGTT
chr6	317921	317961	Colo320DM probe 7	GTAGTACCTTCTGATAGTGACTTGTGGCTCATTAGGATGTGAAAGTAGAGTGGGGTCAAGGTGGCGTAGACCGTATCGTT
chr6	317971	318011	Colo320DM probe 7	GTAGTACCTTCTGATAGTGATTATCATGAGCAATTTGTGAAGCCAGAGGATCGGTTAGTGGTGGCGTAGACCGTATCGTT
chr6	318027	318067	Colo320DM probe 7	GTAGTACCTTCTGATAGTGAATATGGGCAGTCTGTGTAGTTCCTCACTTCCTTAGTAAGCGTGGCGTAGACCGTATCGTT
chr6	318102	318142	Colo320DM probe 7	GTAGTACCTTCTGATAGTGACTGTGGCCTCTGGTTCAGAATGATCTTTTCCTAAGTTGTTGTGGCGTAGACCGTATCGTT
chr6	318156	318196	Colo320DM probe 7	GTAGTACCTTCTGATAGTGACCTGTGCAGCTCCTGTGACTTTCTGATTGAAATCTAGAGAGTGGCGTAGACCGTATCGTT
chr6	318205	318245	Colo320DM probe 7	GTAGTACCTTCTGATAGTGAGCTTGTCATTAAAAGCTTGGCTCTACAAAGAGGACCATGCGTGGCGTAGACCGTATCGTT
chr6	318258	318298	Colo320DM probe 7	GTAGTACCTTCTGATAGTGAACAGTGACAGTCAATTAAAGGAGGATTTGCCATGGTCAAGGTGGCGTAGACCGTATCGTT
chr6	318327	318367	Colo320DM probe 7	GTAGTACCTTCTGATAGTGAGGAAACGCTGTCACAGACTTCATGGAGCTTATCCTCATTAGTGGCGTAGACCGTATCGTT
chr6	318394	318434	Colo320DM probe 7	GTAGTACCTTCTGATAGTGACAGGGACTTGTGTTCTGGTTGTAAAGGGAGAGCCTCATTGGTGGCGTAGACCGTATCGTT
chr6	318476	318516	Colo320DM probe 7	GTAGTACCTTCTGATAGTGACCATCACCTCCAGCCCTACCTTTTCCCTAGGTGACCACAGGTGGCGTAGACCGTATCGTT
chr6	318630	318670	Colo320DM probe 7	GTAGTACCTTCTGATAGTGACTTTCCTGTCCAGAACCTGCAAGTCACAGAAGCTATAGGTGTGGCGTAGACCGTATCGTT
chr6	318691	318731	Colo320DM probe 7	GTAGTACCTTCTGATAGTGAAGGATAAACCCCCAAAGCCACACATCTCATACACACAGATGTGGCGTAGACCGTATCGTT
chr6	318772	318812	Colo320DM probe 7	GTAGTACCTTCTGATAGTGAGTTTGTAATGGCAACAAATTGGAGCCAACCCACATATTCAGTGGCGTAGACCGTATCGTT
chr6	318819	318859	Colo320DM probe 7	GTAGTACCTTCTGATAGTGAGGGAGTGGTCAGTGCTGGTTCATCCATATTAAGGAATACTGTGGCGTAGACCGTATCGTT
chr6	318893	318933	Colo320DM probe 7	GTAGTACCTTCTGATAGTGATGTGTTCACAGGGTTAAGTCCACTGTTAAGAAAAGGAAGCGTGGCGTAGACCGTATCGTT
chr6	319017	319057	Colo320DM probe 7	GTAGTACCTTCTGATAGTGAATGATAATGCACAGATAAGGGTTTGAAAGGACCAGGCCAGGTGGCGTAGACCGTATCGTT
chr6	319062	319102	Colo320DM probe 7	GTAGTACCTTCTGATAGTGATCAAACTGGTGATTTCCTAGAGAACTAGAATGGGAGGGGAGTGGCGTAGACCGTATCGTT
chr6	319176	319216	Colo320DM probe 7	GTAGTACCTTCTGATAGTGAAGATCATGTCCAAGTATCTATTCGAGTGAAGACAGTGGGAGTGGCGTAGACCGTATCGTT
chr6	319244	319284	Colo320DM probe 7	GTAGTACCTTCTGATAGTGATGCTCTGGGTGTCTGGTAATGACAGGTAGATTTCATTTGAGTGGCGTAGACCGTATCGTT
chr6	319327	319367	Colo320DM probe 7	GTAGTACCTTCTGATAGTGAGTGTTCATAGATGCATGTGTGATGCATGATGTCAGGCAAGGTGGCGTAGACCGTATCGTT
chr6	319384	319424	Colo320DM probe 7	GTAGTACCTTCTGATAGTGACGGCCGATTGGTACAAAGCAAAGTATGTCATCCACTTTATGTGGCGTAGACCGTATCGTT
chr6	319446	319486	Colo320DM probe 7	GTAGTACCTTCTGATAGTGACTTCAAAGGGAGAAGATGGCCCAAGACATGTATTTACTGGGTGGCGTAGACCGTATCGTT
chr6	319514	319554	Colo320DM probe 7	GTAGTACCTTCTGATAGTGATTCTACCTGAATGATTGGACACAAAATGAATCTGTGCCCTGTGGCGTAGACCGTATCGTT
chr6	319625	319665	Colo320DM probe 7	GTAGTACCTTCTGATAGTGAATTGTTTCCAGCGTGGGTGAATTCAGCTATCTTACCGAAAGTGGCGTAGACCGTATCGTT
chr6	319671	319711	Colo320DM probe 7	GTAGTACCTTCTGATAGTGAGTGGGTGTCAAGTTGCTAGAAAGGTCCAAGTCTTTTGAAAGTGGCGTAGACCGTATCGTT
chr6	319740	319780	Colo320DM probe 7	GTAGTACCTTCTGATAGTGATCAGATTGACAGTTGTTTCCAGCACACCTCAGTTGTTTTCGTGGCGTAGACCGTATCGTT
chr6	319790	319830	Colo320DM probe 7	GTAGTACCTTCTGATAGTGAGAAAACCTCTTTGAAGCCACCCAGAATCAGTGGTACTTTGGTGGCGTAGACCGTATCGTT
chr6	319842	319882	Colo320DM probe 7	GTAGTACCTTCTGATAGTGACTTACAGCAGCTTTCGTGTGTTGAGGCAAATTTGTTTGAAGTGGCGTAGACCGTATCGTT
chr6	319928	319968	Colo320DM probe 7	GTAGTACCTTCTGATAGTGAAGCAGGGATCGAAAACTGTCTAGTAATCGCTCTTTCTTGAGTGGCGTAGACCGTATCGTT
chr6	319974	320014	Colo320DM probe 7	GTAGTACCTTCTGATAGTGACTGTATCTAGGTTTCTCGTGTGGCAGTCGGGTGTGTAAGAGTGGCGTAGACCGTATCGTT
chr6	320039	320079	Colo320DM probe 7	GTAGTACCTTCTGATAGTGACTACCACAGACTCACTTGCAAATGGAGCCCTAGAACTCCTGTGGCGTAGACCGTATCGTT
chr6	320097	320137	Colo320DM probe 7	GTAGTACCTTCTGATAGTGAGGCTTGAGATCTTCCAGTACTTAACTGAGTCTAGGGAGGAGTGGCGTAGACCGTATCGTT
chr6	320153	320193	Colo320DM probe 7	GTAGTACCTTCTGATAGTGATCTAAATCAAAGAACTCTTTTGGCCTGGCTTCCTAGAGGTGTGGCGTAGACCGTATCGTT
chr6	320247	320287	Colo320DM probe 7	GTAGTACCTTCTGATAGTGACTCTCCTTACAACTGAAGACTTTTGCAGGACACTCTTCCTGTGGCGTAGACCGTATCGTT
chr6	320296	320336	Colo320DM probe 7	GTAGTACCTTCTGATAGTGACTTCATGTTGAGTCCCGGTGTCTGAGCATTTCCTCCTGACGTGGCGTAGACCGTATCGTT
chr6	320433	320473	Colo320DM probe 7	GTAGTACCTTCTGATAGTGAAATGTGTGAAGGGCAAGATCTGCCAGGATATCGAAACCAAGTGGCGTAGACCGTATCGTT
chr6	320509	320549	Colo320DM probe 7	GTAGTACCTTCTGATAGTGAGTGTTCGGACTGAGTGTAGTGTGCATAGACACCACTGCAGGTGGCGTAGACCGTATCGTT
chr6	320634	320674	Colo320DM probe 7	GTAGTACCTTCTGATAGTGAGGAGATTTGGGGAAGACTTTGTAAAGAGAGGGGTGTTGAGGTGGCGTAGACCGTATCGTT
chr6	320715	320755	Colo320DM probe 7	GTAGTACCTTCTGATAGTGAGAGGGTGAGGGGTGTGTCTTCTGTAGGTTTAGTGCTTCAGGTGGCGTAGACCGTATCGTT
chr6	320832	320872	Colo320DM probe 7	GTAGTACCTTCTGATAGTGATGTCTTCAGTTCTCCTTTTGGCTACGTTGGAAGTTGTTACGTGGCGTAGACCGTATCGTT
chr6	320907	320947	Colo320DM probe 7	GTAGTACCTTCTGATAGTGACCTTGCAGCAGGGATTGGGGATAAAATACAAAGAGAAGTGGTGGCGTAGACCGTATCGTT
chr6	320969	321009	Colo320DM probe 7	GTAGTACCTTCTGATAGTGATTGACAGGCGTGTAAATCCTTAAAAATGCATACCAGAGGCGTGGCGTAGACCGTATCGTT
chr6	321077	321117	Colo320DM probe 7	GTAGTACCTTCTGATAGTGAAGGTGAAAATCTGGTGTGGTCCTAAATGATCATAGAGGTTGTGGCGTAGACCGTATCGTT
chr6	321134	321174	Colo320DM probe 7	GTAGTACCTTCTGATAGTGAGATGACAGGTGAGTTGGAGGTGGGATTCTGGGTAGAGAAAGTGGCGTAGACCGTATCGTT
chr6	321270	321310	Colo320DM probe 7	GTAGTACCTTCTGATAGTGAGAAAAGCAGGCTCAGAGCAGATTAGCAAAGACATTGTTTGGTGGCGTAGACCGTATCGTT
chr6	321326	321366	Colo320DM probe 7	GTAGTACCTTCTGATAGTGAGAACTTCATCTTGCAGTAAGCAGAGACCCAGCAAAGATTCGTGGCGTAGACCGTATCGTT
chr6	321383	321423	Colo320DM probe 7	GTAGTACCTTCTGATAGTGAACACATTCCGATTTCTTTTGCAGGATGTTGTCTCAAGGTTGTGGCGTAGACCGTATCGTT
chr6	321452	321492	Colo320DM probe 7	GTAGTACCTTCTGATAGTGAGAGACCCTCGAAAGCTCTTGAAGTAATCCTCGTTAGAAGTGTGGCGTAGACCGTATCGTT
chr6	321601	321641	Colo320DM probe 7	GTAGTACCTTCTGATAGTGAAGAAGGGGAAAGATTCTCTAGCAAGAATCAAGCAAAAGGAGTGGCGTAGACCGTATCGTT
chr6	321748	321788	Colo320DM probe 7	GTAGTACCTTCTGATAGTGATCCATTGAGAAGTTACAACAGCCATAAACTCATCAGACGTGTGGCGTAGACCGTATCGTT
chr6	321795	321835	Colo320DM probe 7	GTAGTACCTTCTGATAGTGAATACAGAAAGAGAGTCATTTCTCAGACTGGGGAGTCAGGGGTGGCGTAGACCGTATCGTT
chr6	321845	321885	Colo320DM probe 7	GTAGTACCTTCTGATAGTGAGTACAGCTAATTAGGCTATAAGTACCCATGGCTCTGCCATGTGGCGTAGACCGTATCGTT
chr6	321931	321971	Colo320DM probe 7	GTAGTACCTTCTGATAGTGAGACCAAGCTCAGTCATGGGTGGAATGTTCATGTGATATTCGTGGCGTAGACCGTATCGTT
chr6	322018	322058	Colo320DM probe 7	GTAGTACCTTCTGATAGTGACTGGACGTGAAGATTTGGGCATCACAGTATCACAGTGTATGTGGCGTAGACCGTATCGTT
chr6	322168	322208	Colo320DM probe 7	GTAGTACCTTCTGATAGTGAAGTGTATCTAAGCCATTGCTCTTAAATAAAACCATGGGAGGTGGCGTAGACCGTATCGTT
chr6	322257	322297	Colo320DM probe 7	GTAGTACCTTCTGATAGTGAGCGTCTTGCTTTTATGTGGTGTTATGCAATGGAATTCACAGTGGCGTAGACCGTATCGTT
chr6	322326	322366	Colo320DM probe 7	GTAGTACCTTCTGATAGTGAACATCTTTGTTACTCCTGTAACCCCTTGTGTGGGTTCTAGGTGGCGTAGACCGTATCGTT
chr6	322436	322476	Colo320DM probe 7	GTAGTACCTTCTGATAGTGAGTGTAGAGCTTGAGTTTTGCTTCCCCCAAGCTGAGATTTTGTGGCGTAGACCGTATCGTT
chr6	322483	322523	Colo320DM probe 7	GTAGTACCTTCTGATAGTGACTCATTCACAGATTCCAACCCAAGAAGACCCTCGTGTTTGGTGGCGTAGACCGTATCGTT
chr6	322548	322588	Colo320DM probe 7	GTAGTACCTTCTGATAGTGAGAAAGGGGAGACTAGGTGACGTGAATAGCAAGTCTGAAATGTGGCGTAGACCGTATCGTT
chr6	322595	322635	Colo320DM probe 7	GTAGTACCTTCTGATAGTGAGAGGAGATGCAATTCTGTAAGGCGTTTGAAAGAGAAGACAGTGGCGTAGACCGTATCGTT
chr6	322646	322686	Colo320DM probe 7	GTAGTACCTTCTGATAGTGAGTAGAAACAACCAAGGAGAATATCCGTGGAGAGCATCCACGTGGCGTAGACCGTATCGTT
chr6	322739	322779	Colo320DM probe 7	GTAGTACCTTCTGATAGTGACTGACTAGCAGAAAGCTTAAGCATCATGGTGGTGGTGGTGGTGGCGTAGACCGTATCGTT
chr6	322844	322884	Colo320DM probe 7	GTAGTACCTTCTGATAGTGAGCCTTCGAGTCTGCAATAGGAAGTTTGAATGGGAAGTTAAGTGGCGTAGACCGTATCGTT
chr6	322932	322972	Colo320DM probe 7	GTAGTACCTTCTGATAGTGAGCACCATTGTTGTTTTTAGCCATAAGAAAATGCGCCCTAGGTGGCGTAGACCGTATCGTT
chr6	322977	323017	Colo320DM probe 7	GTAGTACCTTCTGATAGTGACAAAGACTGGTTTAAGCAAATCTGCTGTTTTCAGGTGCTCGTGGCGTAGACCGTATCGTT
chr6	323063	323103	Colo320DM probe 7	GTAGTACCTTCTGATAGTGACCCACACCTGCAAGGGAAGTGCTCCAATCTTATTTTAAAAGTGGCGTAGACCGTATCGTT
chr6	323122	323162	Colo320DM probe 7	GTAGTACCTTCTGATAGTGAGCACCTAGCTAGTTTCATCACCTTATTACAGGCTGTGAACGTGGCGTAGACCGTATCGTT
chr6	323173	323213	Colo320DM probe 7	GTAGTACCTTCTGATAGTGAATGCTTTTAAAAATGTGTTCCCCTCTGTGTGGCCAGACTCGTGGCGTAGACCGTATCGTT
chr6	323254	323294	Colo320DM probe 7	GTAGTACCTTCTGATAGTGAGTGTGTGTGTTGAGGTGGACAGTATCAAACCCTAGGTTTGGTGGCGTAGACCGTATCGTT
chr6	323299	323339	Colo320DM probe 7	GTAGTACCTTCTGATAGTGAAGAAGTTATTTCCCTCCTTTCAGTTATCACCGCAGCTACTGTGGCGTAGACCGTATCGTT
chr6	323387	323427	Colo320DM probe 7	GTAGTACCTTCTGATAGTGATAGCTCTGGCCTTCTTTTCCCATGGGAAAGCAAATGAAATGTGGCGTAGACCGTATCGTT
chr6	323449	323489	Colo320DM probe 7	GTAGTACCTTCTGATAGTGAGGGAACGAAGTAGGTGCATCTGAAATCTGAGTTAGAGCTTGTGGCGTAGACCGTATCGTT
chr6	323496	323536	Colo320DM probe 7	GTAGTACCTTCTGATAGTGATTGAGGTCCAACTTTTTGTTCTCAGGTTTTTCCCCGGCTAGTGGCGTAGACCGTATCGTT
chr21	10328054	10328094	Colo320DM probe 6	GAGTGGAACATACAACTACCGTTTTTCTCAGAGTCTTTGGAATAGATTCCTCCCTCCATGGTGGCGTAGACCGTATCGTT
chr21	10328100	10328140	Colo320DM probe 6	GAGTGGAACATACAACTACCAGAACTTACAATGTTCACTGCAGTGTCTTTAAATGTAGCAGTGGCGTAGACCGTATCGTT
chr21	10328152	10328192	Colo320DM probe 6	GAGTGGAACATACAACTACCGGTTGAGAACACAAGTCTTCCACTTTTCCTTTTAGAGCCAGTGGCGTAGACCGTATCGTT
chr21	10328197	10328237	Colo320DM probe 6	GAGTGGAACATACAACTACCTCATGGTGCTCTGTGTTCTTATTCAGCATTGGGTAGGGGCGTGGCGTAGACCGTATCGTT
chr21	10328242	10328282	Colo320DM probe 6	GAGTGGAACATACAACTACCGGTGCTGGGCATAGCACCAGTGCCCCATGGAGGAGGGAGGGTGGCGTAGACCGTATCGTT
chr21	10328380	10328420	Colo320DM probe 6	GAGTGGAACATACAACTACCACATTTTGACAGATCTACTGACAGCAAATTTGTGTTTCTCGTGGCGTAGACCGTATCGTT
chr21	10328524	10328564	Colo320DM probe 6	GAGTGGAACATACAACTACCTGATGCAATTTTTATTCTTATTCTAACAGGTGTTAGGCCCGTGGCGTAGACCGTATCGTT
chr21	10328569	10328609	Colo320DM probe 6	GAGTGGAACATACAACTACCAAGCCCAAGGTGGTTAGACTCTTGTGAAATGGTTTCCCTGGTGGCGTAGACCGTATCGTT
chr21	10328616	10328656	Colo320DM probe 6	GAGTGGAACATACAACTACCCTTTTGCTAAGGAGAACGGAACACCCAGGGCATATTTCAAGTGGCGTAGACCGTATCGTT
chr21	10328738	10328778	Colo320DM probe 6	GAGTGGAACATACAACTACCGAGGTTCATGAAAGTGTAGGGCCCCCTAAGACTGGGCTCCGTGGCGTAGACCGTATCGTT
chr21	10328785	10328825	Colo320DM probe 6	GAGTGGAACATACAACTACCCTTAATTCTCAAGTTTATGTGCATGGAGCCTCCAGCGATTGTGGCGTAGACCGTATCGTT
chr21	10328840	10328880	Colo320DM probe 6	GAGTGGAACATACAACTACCAGTCTTCCCACCGTGGTTCTGGCTCCAGTGGCCAGCCTCCGTGGCGTAGACCGTATCGTT
chr21	10328894	10328934	Colo320DM probe 6	GAGTGGAACATACAACTACCGGGACTCACTGCCTCTCCAATTTGGGGGATAACGGTTTTCGTGGCGTAGACCGTATCGTT
chr21	10328998	10329038	Colo320DM probe 6	GAGTGGAACATACAACTACCTTTTTGTTGTCGTTGTGAGGACAGGAGTGACAGCTTCCAAGTGGCGTAGACCGTATCGTT
chr21	10329106	10329146	Colo320DM probe 6	GAGTGGAACATACAACTACCCACACATTTCCATAGATGTCTTTTGATGCAGATGTGCATGGTGGCGTAGACCGTATCGTT
chr21	10329152	10329192	Colo320DM probe 6	GAGTGGAACATACAACTACCTGTTATCCTAAGAGTGAAATACCTGAGTCCTAAATGTGCTGTGGCGTAGACCGTATCGTT
chr21	10329257	10329297	Colo320DM probe 6	GAGTGGAACATACAACTACCTGCTCCAGATTCTCTCCAACACTTGGTGTTCTATCTTTTAGTGGCGTAGACCGTATCGTT
chr21	10329459	10329499	Colo320DM probe 6	GAGTGGAACATACAACTACCCATATTGTTGATGTGAGCCCTCTGTCAGTTCTGTGTTCATGTGGCGTAGACCGTATCGTT
chr21	10329504	10329544	Colo320DM probe 6	GAGTGGAACATACAACTACCTGTTTCCACTCTGCAACTTGTCTTGTCACTTTCTTAGTGGGTGGCGTAGACCGTATCGTT
chr21	10329590	10329630	Colo320DM probe 6	GAGTGGAACATACAACTACCATCAACTTATTCCCTTAAAACTATGGCTCATTGTGATCTGGTGGCGTAGACCGTATCGTT
chr21	10329635	10329675	Colo320DM probe 6	GAGTGGAACATACAACTACCGAAATCTGTCCCCATTCATGGTCATAAAAATCGTCTGGGCGTGGCGTAGACCGTATCGTT
chr21	10329964	10330004	Colo320DM probe 6	GAGTGGAACATACAACTACCGTAAATCTGATGAGCTCTAGGATTTCTAATTTGAAGACAGGTGGCGTAGACCGTATCGTT
chr21	10330018	10330058	Colo320DM probe 6	GAGTGGAACATACAACTACCATGAGAAACCAAAATACATTCGTTTTGATTAAAGCCGAGGGTGGCGTAGACCGTATCGTT
chr21	10330077	10330117	Colo320DM probe 6	GAGTGGAACATACAACTACCTAAAAAGGAGGTCACCTGAAGCAGCTGTGAGTGAGCAGGGGTGGCGTAGACCGTATCGTT
chr21	10330386	10330426	Colo320DM probe 6	GAGTGGAACATACAACTACCTTTGCACAGTGAACAGCACTACAACTGCTCATCTCTTTCAGTGGCGTAGACCGTATCGTT
chr21	10330436	10330476	Colo320DM probe 6	GAGTGGAACATACAACTACCCACATGGAATGACTGAGATACTCCTGTGTTCCACACATAGGTGGCGTAGACCGTATCGTT
chr21	10330482	10330522	Colo320DM probe 6	GAGTGGAACATACAACTACCCTGCCCCTACTGAATAGAGAAACCCAATTTCACCTTGGCTGTGGCGTAGACCGTATCGTT
chr21	10330529	10330569	Colo320DM probe 6	GAGTGGAACATACAACTACCGATCAATTACCTGTTAATAGGTCTGCTGTTTTCTTTACCGGTGGCGTAGACCGTATCGTT
chr21	10330576	10330616	Colo320DM probe 6	GAGTGGAACATACAACTACCCAAGAAGAACTAAATATCCCCAAATGGTATTTCAGCTTCCGTGGCGTAGACCGTATCGTT
chr21	10330621	10330661	Colo320DM probe 6	GAGTGGAACATACAACTACCATGAAACCTGTCATCTTAAGCCAGACCCTGGCCTCAGCACGTGGCGTAGACCGTATCGTT
chr21	10330669	10330709	Colo320DM probe 6	GAGTGGAACATACAACTACCGCGCAGACCCCAGCAACCGCTCTGCCTGGTCCTGTTCTTCGTGGCGTAGACCGTATCGTT
chr21	10330716	10330756	Colo320DM probe 6	GAGTGGAACATACAACTACCCTTCCCTGGTGGCCGTGTGGTCAGGCTGCACCCAGTCATTGTGGCGTAGACCGTATCGTT
chr21	10330761	10330801	Colo320DM probe 6	GAGTGGAACATACAACTACCCTCCACTGTGGACAGCTACGAGAGACGCAACAAGGGTGCTGTGGCGTAGACCGTATCGTT
chr21	10330807	10330847	Colo320DM probe 6	GAGTGGAACATACAACTACCGTTATCGGGACCCTGTTGGGAACTGTCAACAAACACTCAGGTGGCGTAGACCGTATCGTT
chr21	10330852	10330892	Colo320DM probe 6	GAGTGGAACATACAACTACCGTCACCAGTTGCTTTTCAGTGTCACACAATGAGTCAGATGGTGGCGTAGACCGTATCGTT
chr21	10330899	10330939	Colo320DM probe 6	GAGTGGAACATACAACTACCTGTTGACATGGAATTTGCTAAGAACATGTATGAACTGCCTGTGGCGTAGACCGTATCGTT
chr21	10330945	10330985	Colo320DM probe 6	GAGTGGAACATACAACTACCTTTCTCCAAATGAGCTCATCTTGGGGTGGTACGCTGCAGGGTGGCGTAGACCGTATCGTT
chr21	10331054	10331094	Colo320DM probe 6	GAGTGGAACATACAACTACCCCTCACTGTGGACACAAGTCTCCAGAACGGCCATATGAGCGTGGCGTAGACCGTATCGTT
chr21	10331105	10331145	Colo320DM probe 6	GAGTGGAACATACAACTACCTGTCAGCACTTTAATGGGTGTCCCTGGGAGGATCGTGGGAGTGGCGTAGACCGTATCGTT
chr21	10331156	10331196	Colo320DM probe 6	GAGTGGAACATACAACTACCTCTGACAGTGAAATACGCATTCTATGACACTGAATGCATCGTGGCGTAGACCGTATCGTT
chr21	10331209	10331249	Colo320DM probe 6	GAGTGGAACATACAACTACCTCATGAAGACCTGCTTTAGCCCCAACAGAGTGGTTGGACTGTGGCGTAGACCGTATCGTT
chr21	10331266	10331306	Colo320DM probe 6	GAGTGGAACATACAACTACCAAGTAGGAGGGGCATCAGCTCGCATCCAGGATACCCTGAGGTGGCGTAGACCGTATCGTT
chr21	10331311	10331351	Colo320DM probe 6	GAGTGGAACATACAACTACCTGTTGCAATATGCAGAGGATATACTATCTGGAAAGGTGTCGTGGCGTAGACCGTATCGTT
chr21	10331357	10331397	Colo320DM probe 6	GAGTGGAACATACAACTACCCAATACCATCAGGAAGGTGGGCCACTTCCTGATGAGCCTGGTGGCGTAGACCGTATCGTT
chr21	10331402	10331442	Colo320DM probe 6	GAGTGGAACATACAACTACCCCAAGTACCAAAAATAGTTCCCGATGACTTCGAGACCATGGTGGCGTAGACCGTATCGTT
chr21	10331447	10331487	Colo320DM probe 6	GAGTGGAACATACAACTACCCAGCAACATCAATGACCTGTTGATGGTGACCTAACTGGCCGTGGCGTAGACCGTATCGTT
chr21	10331507	10331547	Colo320DM probe 6	GAGTGGAACATACAACTACCTGCCCTCAATGAAAAACTTGTAAACCTGTGAAGGGACCCCGTGGCGTAGACCGTATCGTT
chr21	10331552	10331592	Colo320DM probe 6	GAGTGGAACATACAACTACCGTACGCTTGCTGGTCTAGGTCTTAACCCCAGGACTCAGAAGTGGCGTAGACCGTATCGTT
chr21	10331617	10331657	Colo320DM probe 6	GAGTGGAACATACAACTACCGTCTTGAGTCACACTGAGACAGTCAACTGTGTATGACTCTGTGGCGTAGACCGTATCGTT
chr21	10331691	10331731	Colo320DM probe 6	GAGTGGAACATACAACTACCAAAAAGAAGTTAGTTTCCTCCCTGGGGAATCATTATCTCTGTGGCGTAGACCGTATCGTT
chr21	10331736	10331776	Colo320DM probe 6	GAGTGGAACATACAACTACCAGGAGAACCCAAAGTTTCACAAAAGGGAAGAAAAAGTCTGGTGGCGTAGACCGTATCGTT
chr21	10331782	10331822	Colo320DM probe 6	GAGTGGAACATACAACTACCCAAATTAGGCATAATAGTGCAGGGAGCCCCCTCCCCTTGAGTGGCGTAGACCGTATCGTT
chr21	10331832	10331872	Colo320DM probe 6	GAGTGGAACATACAACTACCCATGTGTTTTTGTTGTAAGATAAATAACACTACACGGTGGGTGGCGTAGACCGTATCGTT
chr21	10331889	10331929	Colo320DM probe 6	GAGTGGAACATACAACTACCATACCACACACTGTAGGACAACATCCCAACCTCACTATGTGTGGCGTAGACCGTATCGTT
chr21	10331943	10331983	Colo320DM probe 6	GAGTGGAACATACAACTACCGGGAGCATTAACTGAGTTACATGATTCCATTCCATCATGTGTGGCGTAGACCGTATCGTT
chr21	10331991	10332031	Colo320DM probe 6	GAGTGGAACATACAACTACCTCTAGGTGATAGGGATTATGTTGTAAATCCAATGAATTGCGTGGCGTAGACCGTATCGTT
chr21	10332076	10332116	Colo320DM probe 6	GAGTGGAACATACAACTACCTCCTTAGTCAAAAACAATGTTGTATGGGATATCATGATGGGTGGCGTAGACCGTATCGTT
chr21	10332128	10332168	Colo320DM probe 6	GAGTGGAACATACAACTACCTATTTAAGTTCACTCATGGTAGTACCAGCAGAAAAATTGCGTGGCGTAGACCGTATCGTT
chr21	10332173	10332213	Colo320DM probe 6	GAGTGGAACATACAACTACCTAAAAGGTGAGTTCGTACCCAGAATAAGTGTCTATTTCAGGTGGCGTAGACCGTATCGTT
chr21	10332218	10332258	Colo320DM probe 6	GAGTGGAACATACAACTACCACAAAATCCCTGAGGGATGGGTTTCAATGTCATCAATCTGGTGGCGTAGACCGTATCGTT
chr21	10332265	10332305	Colo320DM probe 6	GAGTGGAACATACAACTACCACTGGGTAGCCCCTGAGGGAAGGCTGTCATATTAGCCTTAGTGGCGTAGACCGTATCGTT
chr21	10332317	10332357	Colo320DM probe 6	GAGTGGAACATACAACTACCTGGTCCAGATACAATTTGATTATGTAAAGTCGTGAATACCGTGGCGTAGACCGTATCGTT
chr21	10332362	10332402	Colo320DM probe 6	GAGTGGAACATACAACTACCTCCTTAATATTATGTGCATCTGTTCATGAGCCCATTGAACGTGGCGTAGACCGTATCGTT
chr21	10332428	10332468	Colo320DM probe 6	GAGTGGAACATACAACTACCTATAACATGTCATTGTATGCATACGATTACTCCTCTTCAGGTGGCGTAGACCGTATCGTT
chr21	10332484	10332524	Colo320DM probe 6	GAGTGGAACATACAACTACCAGAATTTACTTGGGCTACAAGTATTTTCATACTTCGTGTCGTGGCGTAGACCGTATCGTT
chr21	10332736	10332776	Colo320DM probe 6	GAGTGGAACATACAACTACCGAATGGCGTGAACCCAGAAGGTAGAGCTTGCGAGCTTGCAGTGGCGTAGACCGTATCGTT
chr21	10332868	10332908	Colo320DM probe 6	GAGTGGAACATACAACTACCAAAAATATGTCAATCCACCATGTGTCCACTGCACACCATCGTGGCGTAGACCGTATCGTT
chr21	10332914	10332954	Colo320DM probe 6	GAGTGGAACATACAACTACCTTTAAACCATGCATGAGCTCACATTTTGAATAGAAGGATCGTGGCGTAGACCGTATCGTT
chr21	10332959	10332999	Colo320DM probe 6	GAGTGGAACATACAACTACCGACAGGGGACACTAAAAGCCCCAAATATGGTCCTGTGTGGGTGGCGTAGACCGTATCGTT
chr21	10333008	10333048	Colo320DM probe 6	GAGTGGAACATACAACTACCTTTTTGGTAAATGCTACACTGCATACAATGGTGGTCGCTTGTGGCGTAGACCGTATCGTT
chr21	10333054	10333094	Colo320DM probe 6	GAGTGGAACATACAACTACCACAGAGCTGAAAAATTCTTACCATCTAGTAACACTGTGGCGTGGCGTAGACCGTATCGTT
chr21	10333124	10333164	Colo320DM probe 6	GAGTGGAACATACAACTACCCATGTGTTTGCAGTGAGGCTGGTATAAGCAAACCCACTACGTGGCGTAGACCGTATCGTT
chr21	10333174	10333214	Colo320DM probe 6	GAGTGGAACATACAACTACCGGCATTAAAGGTTAGCACATCTAATTATGTACCATATGTCGTGGCGTAGACCGTATCGTT
chr21	10333228	10333268	Colo320DM probe 6	GAGTGGAACATACAACTACCTAATAAATGACCATGTGACTAGTTTATGTACAGTTGCTCCGTGGCGTAGACCGTATCGTT
chr21	10333273	10333313	Colo320DM probe 6	GAGTGGAACATACAACTACCCAGCATGGATTTGAAATGCACAAGTTCACTTATATGCAAAGTGGCGTAGACCGTATCGTT
chr21	10333318	10333358	Colo320DM probe 6	GAGTGGAACATACAACTACCTTCTGTTTCTCCCACCCCTGAGACAACAGGATCAACTTCTGTGGCGTAGACCGTATCGTT
chr21	10333363	10333403	Colo320DM probe 6	GAGTGGAACATACAACTACCTCTCTTCCTCAGGCTGCTCAACATGAATATGCAGACGAAGGTGGCGTAGACCGTATCGTT
chr21	10333532	10333572	Colo320DM probe 6	GAGTGGAACATACAACTACCTTGTTTATTTGATCAGCAAAGCTTGCAGTTAAGAATAGGCGTGGCGTAGACCGTATCGTT
chr21	10333577	10333617	Colo320DM probe 6	GAGTGGAACATACAACTACCGTAGTTAAGTTTGGGGATAGCCCAGAGTTATATATGGATTGTGGCGTAGACCGTATCGTT
chr21	10333642	10333682	Colo320DM probe 6	GAGTGGAACATACAACTACCTAACCCTTGCACTGTTCAAGGATCAACAGTATTTACAATAGTGGCGTAGACCGTATCGTT
chr21	10333721	10333761	Colo320DM probe 6	GAGTGGAACATACAACTACCCTCATGAAAAATAATTAACTATAAAACAGCGTCGGGAAGGGTGGCGTAGACCGTATCGTT
chr21	10333808	10333848	Colo320DM probe 6	GAGTGGAACATACAACTACCACAGCTGCATATATGTTATTGCCCTTGAAGACCCTGAAGAGTGGCGTAGACCGTATCGTT
chr21	10334268	10334308	Colo320DM probe 6	GAGTGGAACATACAACTACCAACCTCTGTTCATGCTAGGTGTCCTATACTGGTGTACCACGTGGCGTAGACCGTATCGTT
chr21	10334584	10334624	Colo320DM probe 6	GAGTGGAACATACAACTACCTCCGCCTGCCTCGGTCTCCCAATGTACTATGTTTTTACTGGTGGCGTAGACCGTATCGTT
chr21	10334638	10334678	Colo320DM probe 6	GAGTGGAACATACAACTACCTTAGATATTACTATTGTGATATAACTGCCTACAGCAGTGGGTGGCGTAGACCGTATCGTT
chr21	10334704	10334744	Colo320DM probe 6	GAGTGGAACATACAACTACCGGTTTTGTGAAAGATAATTTTTCCGCGGAGTGGGGATGGCGTGGCGTAGACCGTATCGTT
chr21	10334985	10335025	Colo320DM probe 6	GAGTGGAACATACAACTACCGAGACGGGGTTTCCATGTTGGCCAGCAGTGTCTTGACCTTGTGGCGTAGACCGTATCGTT
chr21	10335069	10335109	Colo320DM probe 6	GAGTGGAACATACAACTACCATGAGCCACAGCACCCAGCCTAGTTAGATTCTTATAAGGAGTGGCGTAGACCGTATCGTT
chr21	10335192	10335232	Colo320DM probe 6	GAGTGGAACATACAACTACCAGGAGGTGGAGCTCAGGAAGTAATGCTCAGCTGGCCAGCCGTGGCGTAGACCGTATCGTT
chr21	10335275	10335315	Colo320DM probe 6	GAGTGGAACATACAACTACCCGGTGCTGGTCCATGGCTTGGGTGTTGGGGACTACTGGCCGTGGCGTAGACCGTATCGTT
chr21	10335387	10335427	Colo320DM probe 6	GAGTGGAACATACAACTACCGGTATGTTGTAGGCTACACTGTCTAGGTTTGTATAAACTAGTGGCGTAGACCGTATCGTT
chr21	10335432	10335472	Colo320DM probe 6	GAGTGGAACATACAACTACCTATGGTGTCTGCACAGCCACAAAATCACGTAATGATGCATGTGGCGTAGACCGTATCGTT
chr21	10335556	10335596	Colo320DM probe 6	GAGTGGAACATACAACTACCGTATATTCTTTCCCAGACACATCATCATACTCCGGTGCATGTGGCGTAGACCGTATCGTT
chr21	10335604	10335644	Colo320DM probe 6	GAGTGGAACATACAACTACCTTTATTCCCTAGACCCATTCTTAATTTTTCTACGTTCTGCGTGGCGTAGACCGTATCGTT
chr21	10335650	10335690	Colo320DM probe 6	GAGTGGAACATACAACTACCCCTTAGGAGGCTCACCTGAATTGGATACTGCAGAGATCTCGTGGCGTAGACCGTATCGTT
chr21	10335832	10335872	Colo320DM probe 6	GAGTGGAACATACAACTACCTCTGTCTGGTGCCTTCTTGGCAAGCTGGCACTCTCTCTAGGTGGCGTAGACCGTATCGTT
chr21	10335895	10335935	Colo320DM probe 6	GAGTGGAACATACAACTACCCTACTTACACTCTTCTGTCTGGTTTCTTTGTGTCTTTCCTGTGGCGTAGACCGTATCGTT
chr21	10335995	10336035	Colo320DM probe 6	GAGTGGAACATACAACTACCAAATAGTTGGTCACTGATCTAGTTCACTCCCTAAGAATCAGTGGCGTAGACCGTATCGTT
chr21	10336040	10336080	Colo320DM probe 6	GAGTGGAACATACAACTACCCATCAAAGATCCCTAGCAGTCAGATATTCTGTTGGCCGCTGTGGCGTAGACCGTATCGTT
chr21	10336098	10336138	Colo320DM probe 6	GAGTGGAACATACAACTACCATTCTAGTTGTGTCTTCCTTGTCTCTAGTGCAATCACAAAGTGGCGTAGACCGTATCGTT
chr21	10336143	10336183	Colo320DM probe 6	GAGTGGAACATACAACTACCAGCGCCTCCACTGTCACTTGTTCTAGGATCACATCATTCCGTGGCGTAGACCGTATCGTT
chr21	10336188	10336228	Colo320DM probe 6	GAGTGGAACATACAACTACCAAATCAGAGAACCCACAATCTCCCCAAGCCCACAAAATTCGTGGCGTAGACCGTATCGTT
chr21	10336234	10336274	Colo320DM probe 6	GAGTGGAACATACAACTACCCACAGTACTTTTCAAACATGCCAGCAGCCCTCCCCAACAAGTGGCGTAGACCGTATCGTT
chr21	10336280	10336320	Colo320DM probe 6	GAGTGGAACATACAACTACCCCTTAATTTCTTAGAGAAACATCTTCTGGGGCTTCCTGTGGTGGCGTAGACCGTATCGTT
chr21	10336460	10336500	Colo320DM probe 6	GAGTGGAACATACAACTACCCAGTGTGGATTCACAGTTTCTGTCAGACAAACTTGAGCACGTGGCGTAGACCGTATCGTT
chr21	10336529	10336569	Colo320DM probe 6	GAGTGGAACATACAACTACCACTTCAGAATCTCTATGTATCCATGTTGATAAACTTAGCCGTGGCGTAGACCGTATCGTT
chr21	10336997	10337037	Colo320DM probe 6	GAGTGGAACATACAACTACCAGGCGTGAGCCACCACGCCGGGCCGACTCCATTGCACTCTGTGGCGTAGACCGTATCGTT
chr21	10337069	10337109	Colo320DM probe 6	GAGTGGAACATACAACTACCCAGTCAACTACAATAGCAATTTTACCTCTCATATACCACTGTGGCGTAGACCGTATCGTT
chr21	10337130	10337170	Colo320DM probe 6	GAGTGGAACATACAACTACCATAACCACATTTGATGATTTAAGTAATCACGATACCACCGGTGGCGTAGACCGTATCGTT
chr21	10337176	10337216	Colo320DM probe 6	GAGTGGAACATACAACTACCACAGATGATCAGGTTTCTGTCTCCTCCTGACAAGAAGGTCGTGGCGTAGACCGTATCGTT
chr21	10337221	10337261	Colo320DM probe 6	GAGTGGAACATACAACTACCTTCATTCCGACTAAAACGGGTCAGCAAACCAGTTCCAGGTGTGGCGTAGACCGTATCGTT
chr21	10337266	10337306	Colo320DM probe 6	GAGTGGAACATACAACTACCTCTGTAAAGATCTACTTCTAGAGGTGTCCACCTGGAGCCTGTGGCGTAGACCGTATCGTT
chr21	10337311	10337351	Colo320DM probe 6	GAGTGGAACATACAACTACCACATTGGACATCAAACACCAGGTTGACACTATTTCTTCATGTGGCGTAGACCGTATCGTT
chr21	10337356	10337396	Colo320DM probe 6	GAGTGGAACATACAACTACCACAAAAACCACACAAACAAGCTTTGGAGAAAGAACTCCCTGTGGCGTAGACCGTATCGTT
chr21	10337402	10337442	Colo320DM probe 6	GAGTGGAACATACAACTACCAATAGATGGTGCTGGGATAAAACGGCTAGCCAGTTGCAGAGTGGCGTAGACCGTATCGTT
chr21	10337447	10337487	Colo320DM probe 6	GAGTGGAACATACAACTACCAACAGTGGGCCCCTGTGTCTCACCATGTACAGAAATTAACGTGGCGTAGACCGTATCGTT
chr21	10337503	10337543	Colo320DM probe 6	GAGTGGAACATACAACTACCCTGTAAATGCAAGACCTCAAACTATTAAAAGCCTGCAAGGGTGGCGTAGACCGTATCGTT
chr21	10337548	10337588	Colo320DM probe 6	GAGTGGAACATACAACTACCTAGGAAATACACTTCCTGACAGAGGATTTGGCACAGCATGGTGGCGTAGACCGTATCGTT
chr21	10337625	10337665	Colo320DM probe 6	GAGTGGAACATACAACTACCCAATTATTGACAAGTGGGACCTAATATATAAAAGAGCTGCGTGGCGTAGACCGTATCGTT
chr21	10337695	10337735	Colo320DM probe 6	GAGTGGAACATACAACTACCAACAGAAAGCCTACACAATGGGAGAAAATGTCCCCACATAGTGGCGTAGACCGTATCGTT
chr21	10337740	10337780	Colo320DM probe 6	GAGTGGAACATACAACTACCCTCATGAAGTCTGATTTCCAGGATCTACCTCAAAAATGTTGTGGCGTAGACCGTATCGTT
chr21	10337787	10337827	Colo320DM probe 6	GAGTGGAACATACAACTACCTAAATCAGCAAAACAAAAACTCAGTGAAGAAAGGGCAAAGGTGGCGTAGACCGTATCGTT
chr21	10337833	10337873	Colo320DM probe 6	GAGTGGAACATACAACTACCAAAACACACATCTCAAAGGAAGGTTTATAGCAACCAACGGGTGGCGTAGACCGTATCGTT
chr21	10337914	10337954	Colo320DM probe 6	GAGTGGAACATACAACTACCAAGCAAAAGGCCCATGAGATAGTATTTCACACTGGTCGGAGTGGCGTAGACCGTATCGTT
chr21	10337960	10338000	Colo320DM probe 6	GAGTGGAACATACAACTACCATTATGACACAGTCCACAAGAATGAATGCCAGCGAGGCAGGTGGCGTAGACCGTATCGTT
chr21	10338005	10338045	Colo320DM probe 6	GAGTGGAACATACAACTACCGAGAGGATGCTGGTCTGCTGTTGGTAGAAATGCAAACTAGGTGGCGTAGACCGTATCGTT
chr21	10338050	10338090	Colo320DM probe 6	GAGTGGAACATACAACTACCACACCATGGAAAACGATGTGGGGATTTCTCAAATAACTTTGTGGCGTAGACCGTATCGTT
chr21	10338095	10338135	Colo320DM probe 6	GAGTGGAACATACAACTACCCATCACCAATCCTCACAAAAATGTCCACAAAAACCACACTGTGGCGTAGACCGTATCGTT
chr21	10338140	10338180	Colo320DM probe 6	GAGTGGAACATACAACTACCTCCATCTCATTCCACTCAGAATGAATACTACCAAAGACAAGTGGCGTAGACCGTATCGTT
chr21	10338185	10338225	Colo320DM probe 6	GAGTGGAACATACAACTACCACACAAATTTTTAAAGGTGACAGCCAGTGTAGACTTACAGGTGGCGTAGACCGTATCGTT
chr21	10338233	10338273	Colo320DM probe 6	GAGTGGAACATACAACTACCCCTCTTAAATGCTATTGGTGGGGATGTAAATTAGTATACAGTGGCGTAGACCGTATCGTT
chr21	10338302	10338342	Colo320DM probe 6	GAGTGGAACATACAACTACCAAAAATTCACAGTACAACTACCATGTCAGCTAGAAGCCCCGTGGCGTAGACCGTATCGTT
chr21	10338347	10338387	Colo320DM probe 6	GAGTGGAACATACAACTACCTGGTTCCACAATTAAAGCACTTGAAATCCCTAGGTTGAAGGTGGCGTAGACCGTATCGTT
chr21	10338392	10338432	Colo320DM probe 6	GAGTGGAACATACAACTACCTACCTGCCTTCCCATGGGTACTAAAGCACCCCTAACTGTGGTGGCGTAGACCGTATCGTT
chr21	10338438	10338478	Colo320DM probe 6	GAGTGGAACATACAACTACCGTACAAAACCAACCTACCTGTCCGTACACAGCTTCAGGGAGTGGCGTAGACCGTATCGTT
chr21	10338483	10338523	Colo320DM probe 6	GAGTGGAACATACAACTACCAAACTGCCATACAGATACACCACGGAATATGTTTCAGCCAGTGGCGTAGACCGTATCGTT
chr21	10338539	10338579	Colo320DM probe 6	GAGTGGAACATACAACTACCCCTGCCATCTGCAGCCACATGAAGAAACCTGGAGAACATCGTGGCGTAGACCGTATCGTT
chr21	10338584	10338624	Colo320DM probe 6	GAGTGGAACATACAACTACCCAACAAATGAGCCTGGCAGAGAAAGTCCCATGCCACGTGAGTGGCGTAGACCGTATCGTT
chr21	10338647	10338687	Colo320DM probe 6	GAGTGGAACATACAACTACCAGCTTTATCTCCTAGAAGTAGAAAGTTCAATAGGGATTACGTGGCGTAGACCGTATCGTT
chr21	10338693	10338733	Colo320DM probe 6	GAGTGGAACATACAACTACCCTGCTGGGGAGGTGGAGAGGGTCGGGGAAGGAATCAGTAAGTGGCGTAGACCGTATCGTT
chr21	10338739	10338779	Colo320DM probe 6	GAGTGGAACATACAACTACCCAAAGTTACTCTTAGATGACAGTAATCAATTCTGGTCTTCGTGGCGTAGACCGTATCGTT
chr21	10338785	10338825	Colo320DM probe 6	GAGTGGAACATACAACTACCACAGCAGGGTGACTAGCCTTAATACAAATGTATCATATATGTGGCGTAGACCGTATCGTT
chr21	10338849	10338889	Colo320DM probe 6	GAGTGGAACATACAACTACCTCTGAATGTTGTTACCACTCAAAAAGTAGTAACTATGAGGGTGGCGTAGACCGTATCGTT
chr21	10338920	10338960	Colo320DM probe 6	GAGTGGAACATACAACTACCTTACTCAACATATACATGTATCGAAATCTTCCTTGTACCCGTGGCGTAGACCGTATCGTT
chr21	10339011	10339051	Colo320DM probe 6	GAGTGGAACATACAACTACCGAAACAATGCCAAAATTTATGTGGAAATACGAAACACCCTGTGGCGTAGACCGTATCGTT
chr21	10339056	10339096	Colo320DM probe 6	GAGTGGAACATACAACTACCTCTAAAGCAATCCTGAGAAATACAAACCATATGGGCTGCAGTGGCGTAGACCGTATCGTT
chr21	10339101	10339141	Colo320DM probe 6	GAGTGGAACATACAACTACCTTCCCTGAGTTCGAATTAAACGAAAATCCCTAGTTAACCAGTGGCGTAGACCGTATCGTT
chr21	10339161	10339201	Colo320DM probe 6	GAGTGGAACATACAACTACCCACAGAGAAACACAGACCAGTGAGCAAAATGAGAGCGCTCGTGGCGTAGACCGTATCGTT
chr21	10339212	10339252	Colo320DM probe 6	GAGTGGAACATACAACTACCCAAATTTACACAGAGTGAACACATTTTTCAAAACACCACCGTGGCGTAGACCGTATCGTT
chr21	10339258	10339298	Colo320DM probe 6	GAGTGGAACATACAACTACCACACAATGGGGAAGGTTTCCAAAACTAGATATCCATATGCGTGGCGTAGACCGTATCGTT
chr21	10339307	10339347	Colo320DM probe 6	GAGTGGAACATACAACTACCATACAGGACTCTTGTGGTACTAAATAATACAGGACTCTTGGTGGCGTAGACCGTATCGTT
chr21	10339423	10339463	Colo320DM probe 6	GAGTGGAACATACAACTACCACACAACCTCGAGTGTGTGTATATTTAGGGAAGCTTGGATGTGGCGTAGACCGTATCGTT
chr21	10339666	10339706	Colo320DM probe 6	GAGTGGAACATACAACTACCACACAACCTCGAGTGTGTGTATATTTAGGGAAACTTGGATGTGGCGTAGACCGTATCGTT
chr21	10339728	10339768	Colo320DM probe 6	GAGTGGAACATACAACTACCGTAACAAAAATACAAGGGAAAAATCACTGACAATGGACTGGTGGCGTAGACCGTATCGTT
chr21	10339803	10339843	Colo320DM probe 6	GAGTGGAACATACAACTACCACAATAGCACACTAACCAAGAAATTATACACATGTGGTACGTGGCGTAGACCGTATCGTT
chr21	10339910	10339950	Colo320DM probe 6	GAGTGGAACATACAACTACCCTTATAAGAAAAGTTTGGGCAAACATACAGTGGATAACAGGTGGCGTAGACCGTATCGTT
chr21	10339958	10339998	Colo320DM probe 6	GAGTGGAACATACAACTACCTGAAAAGGCACAAGCCAGTAACACTAACAGCTGGCAAAAAGTGGCGTAGACCGTATCGTT
chr21	10340004	10340044	Colo320DM probe 6	GAGTGGAACATACAACTACCACAACAGAGAAATAACCAGACCAAAATTGGGCAAATAACCGTGGCGTAGACCGTATCGTT
chr21	10340113	10340153	Colo320DM probe 6	GAGTGGAACATACAACTACCACTCATGAGAAAAATGTAGATCAAAACCACTCTCAGATCTGTGGCGTAGACCGTATCGTT
chr21	10340200	10340240	Colo320DM probe 6	GAGTGGAACATACAACTACCAAAAAGAAAATTCCTAGTATGAATTTCCAGAAAGGGGGACGTGGCGTAGACCGTATCGTT
chr21	10340325	10340365	Colo320DM probe 6	GAGTGGAACATACAACTACCATACCATCTAGCAGTCCCACTACTGGCTATACATTCAACCGTGGCGTAGACCGTATCGTT
chr21	10340385	10340425	Colo320DM probe 6	GAGTGGAACATACAACTACCAAGAGATCAAGAAACTCTCATATACATACACTGGGGAATAGTGGCGTAGACCGTATCGTT
chr21	10340430	10340470	Colo320DM probe 6	GAGTGGAACATACAACTACCCGGCTATCAGAATAATCAAACAGTGTCATTTAGAGCAACCGTGGCGTAGACCGTATCGTT
chr21	10340476	10340516	Colo320DM probe 6	GAGTGGAACATACAACTACCAACCTGGAAAACATTATGTTAAATGTGATGAGCTAGGCCTGTGGCGTAGACCGTATCGTT
chr21	10340567	10340607	Colo320DM probe 6	GAGTGGAACATACAACTACCTCTTAAAGAAGTAGAAAGCACAATATTGGTTACCAGAGTCGTGGCGTAGACCGTATCGTT
chr21	10340612	10340652	Colo320DM probe 6	GAGTGGAACATACAACTACCGACAGAAGGGGAATGGAGAAGGATTGGTTATGGAAACAAAGTGGCGTAGACCGTATCGTT
chr21	10340660	10340700	Colo320DM probe 6	GAGTGGAACATACAACTACCAACATTAAAAGAATAAATCTGAGTGTTCTCCTCAGCCTGGGTGGCGTAGACCGTATCGTT
chr21	10340705	10340745	Colo320DM probe 6	GAGTGGAACATACAACTACCGGACTTAACCGTATTACATTTTTCTAAAGAGCAAGGAGAAGTGGCGTAGACCGTATCGTT
chr21	10340763	10340803	Colo320DM probe 6	GAGTGGAACATACAACTACCCACAAAAATAATACCTGTATGAGGGAATAGAGATCCTAAGGTGGCGTAGACCGTATCGTT
chr21	10340884	10340924	Colo320DM probe 6	GAGTGGAACATACAACTACCCAGAAATAAATACATAGTGCTAAAAATCACAGGGAACCACGTGGCGTAGACCGTATCGTT
chr21	10340938	10340978	Colo320DM probe 6	GAGTGGAACATACAACTACCTCTAAAGGAATCTTGAGAAATACAATCAAAGTGAGAACCCGTGGCGTAGACCGTATCGTT
chr21	10341000	10341040	Colo320DM probe 6	GAGTGGAACATACAACTACCATTGCCAAGTTGTAGTTATGCAGTAGATATATGGTACTTGGTGGCGTAGACCGTATCGTT
chr21	10341045	10341085	Colo320DM probe 6	GAGTGGAACATACAACTACCAAAGAAATACCTAGAACTATGGACAAAAACAGGGAGGACAGTGGCGTAGACCGTATCGTT
chr21	10341101	10341141	Colo320DM probe 6	GAGTGGAACATACAACTACCGGACACAGTCAACTGACTTTGATAAAGAACACCACAACGTGTGGCGTAGACCGTATCGTT
chr21	10341149	10341189	Colo320DM probe 6	GAGTGGAACATACAACTACCGAGTCTGATCAATGAATAGCTTTGAGAAAAATGATATCCGGTGGCGTAGACCGTATCGTT
chr21	10341194	10341234	Colo320DM probe 6	GAGTGGAACATACAACTACCAAAAGCGAGAAACAGGACCCTTATTTTACACGATGTATGAGTGGCGTAGACCGTATCGTT
chr21	10341247	10341287	Colo320DM probe 6	GAGTGGAACATACAACTACCCCCCCATCAACTGAAGGCCAAAACAAAATACCATAAACCAGTGGCGTAGACCGTATCGTT
chr21	10341317	10341357	Colo320DM probe 6	GAGTGGAACATACAACTACCACTTAAGTAAAACACAGGTTGAGCATATATTTTGGGTCACGTGGCGTAGACCGTATCGTT
chr21	10341363	10341403	Colo320DM probe 6	GAGTGGAACATACAACTACCCTCTGTTAACCTTTGCAAAGAGGAAAAGAAACAAACACCCGTGGCGTAGACCGTATCGTT
chr21	10341408	10341448	Colo320DM probe 6	GAGTGGAACATACAACTACCGAAAAACCTCACTGACAATTAAATGCTTTGTTACTGATGCGTGGCGTAGACCGTATCGTT
chr21	10341453	10341493	Colo320DM probe 6	GAGTGGAACATACAACTACCTTCTAATATGGGTGACCATTATGACACGCATAAAACGCAAGTGGCGTAGACCGTATCGTT
chr21	10341517	10341557	Colo320DM probe 6	GAGTGGAACATACAACTACCCAACGTGAAAAGTTTCTGCATAGCAAAGAAAACTACTTTCGTGGCGTAGACCGTATCGTT
chr21	10341566	10341606	Colo320DM probe 6	GAGTGGAACATACAACTACCAAGCATCCCATAGATTATGCAAAAATTTCAGGCAATCATGGTGGCGTAGACCGTATCGTT
chr21	10341672	10341712	Colo320DM probe 6	GAGTGGAACATACAACTACCTCTAATATTTCGCAAATAACCTGAAGAGACAATTCTGCACGTGGCGTAGACCGTATCGTT
chr21	10341768	10341808	Colo320DM probe 6	GAGTGGAACATACAACTACCAGAATACTGTAATTCAAAACCACACGCAGATAGTCTCACAGTGGCGTAGACCGTATCGTT
chr21	10341832	10341872	Colo320DM probe 6	GAGTGGAACATACAACTACCTTTTTAAAAATAGGAGGGTCTGGGAGCCGTGGCTCACGTCGTGGCGTAGACCGTATCGTT
chr21	10342130	10342170	Colo320DM probe 6	GAGTGGAACATACAACTACCACAAAAACAAAAACAAATTGGAATGGGGGTTTGGTTTTGGGTGGCGTAGACCGTATCGTT
chr21	10342202	10342242	Colo320DM probe 6	GAGTGGAACATACAACTACCTGAAAATTAGGGTACACACCATGGAAAACAGTTAAATAGCGTGGCGTAGACCGTATCGTT
chr21	10342247	10342287	Colo320DM probe 6	GAGTGGAACATACAACTACCACTCCTCAAAGAATTGAAACTACAGATGTCCCCTGCTCTAGTGGCGTAGACCGTATCGTT
chr21	10342319	10342359	Colo320DM probe 6	GAGTGGAACATACAACTACCAAAAATAACCCTAGACCCCAGCTCAGAGGCCCGTGGGGCTGTGGCGTAGACCGTATCGTT
chr21	10342364	10342404	Colo320DM probe 6	GAGTGGAACATACAACTACCGGACCCAGTCCAGCGCTTCACCGCCGGCTCTGGGCCAGGGGTGGCGTAGACCGTATCGTT
chr21	10342409	10342449	Colo320DM probe 6	GAGTGGAACATACAACTACCCTATAGGCTGGACGTGGGTCGGACAGGGGCATAGCCTTCCGTGGCGTAGACCGTATCGTT
chr21	10342454	10342494	Colo320DM probe 6	GAGTGGAACATACAACTACCGGGGTGTGGACGCTGCCGAGGCCCGGATCCCACAACCGCCGTGGCGTAGACCGTATCGTT
chr21	10342502	10342542	Colo320DM probe 6	GAGTGGAACATACAACTACCGACGACTCGGGCCCAGATGCCCACTTAGAAGTGAGGGCCCGTGGCGTAGACCGTATCGTT
chr21	10342547	10342587	Colo320DM probe 6	GAGTGGAACATACAACTACCCAGGGAGCGGCCGGGAAGGAGTAGGGAGACCCAGAGGGTTGTGGCGTAGACCGTATCGTT
chr21	10342703	10342743	Colo320DM probe 6	GAGTGGAACATACAACTACCCGGGCCTCGCACGAAGCGCAGTCTCGGCTTCCGTCGGGGCGTGGCGTAGACCGTATCGTT
chr21	10342839	10342879	Colo320DM probe 6	GAGTGGAACATACAACTACCAGGCTGAGCGTCTGCCCAGCCCCAGGGGTGGACGAAAGGCGTGGCGTAGACCGTATCGTT
chr21	10342897	10342937	Colo320DM probe 6	GAGTGGAACATACAACTACCCCGGGCTCTAGGGCCCTAGAGGTCGCAGAAGCCCCTCCTGGTGGCGTAGACCGTATCGTT
chr21	10342992	10343032	Colo320DM probe 6	GAGTGGAACATACAACTACCCTGCCCTCCTCGGGACCTCAGCTTCACCATCCTCAAAGAAGTGGCGTAGACCGTATCGTT
chr21	10343091	10343131	Colo320DM probe 6	GAGTGGAACATACAACTACCCTCCCCTGCCCCTCTGCAGAGGGGGCCCAATAGCCACGGAGTGGCGTAGACCGTATCGTT
chr21	10343182	10343222	Colo320DM probe 6	GAGTGGAACATACAACTACCCACCGTCTACATTCGTCCTGTGGGAGCCCGGGTGCGTCGCGTGGCGTAGACCGTATCGTT
chr21	10343259	10343299	Colo320DM probe 6	GAGTGGAACATACAACTACCGGGTCACCGGGCTCCCCAGGAGGCAGGCAGGGACCCTGGGGTGGCGTAGACCGTATCGTT
chr21	10343310	10343350	Colo320DM probe 6	GAGTGGAACATACAACTACCCCCCCACCTCAACTCCATTCAGCGTCAGCATCCGCGAGGGGTGGCGTAGACCGTATCGTT
chr21	10343366	10343406	Colo320DM probe 6	GAGTGGAACATACAACTACCCCCAGACCCACTCCTTCCCGGGGAGCGGGACCCGCATCGGGTGGCGTAGACCGTATCGTT
chr21	10343411	10343451	Colo320DM probe 6	GAGTGGAACATACAACTACCGTGACACCCAAGGGAGGGGCCGTGCTGACCTCTCCCGGGGGTGGCGTAGACCGTATCGTT
chr21	10343502	10343542	Colo320DM probe 6	GAGTGGAACATACAACTACCCCCCCACCCCAGAGAGCGCTCAGGAGCAAAGGAAAGGACGGTGGCGTAGACCGTATCGTT
chr21	10343589	10343629	Colo320DM probe 6	GAGTGGAACATACAACTACCCCCCCTCCAAAATGAAAGACGTGTGTAGCTTTGTCCCCTGGTGGCGTAGACCGTATCGTT
chr21	10343634	10343674	Colo320DM probe 6	GAGTGGAACATACAACTACCCATCCATTTCCCAGGGCCGCTGTGCGGATCCAGCCCGCTGGTGGCGTAGACCGTATCGTT
chr21	10343679	10343719	Colo320DM probe 6	GAGTGGAACATACAACTACCCTCTAGAGTCCTGGGCGCCCGGCGGTCCGCATGCAGCCCGGTGGCGTAGACCGTATCGTT
chr21	10343735	10343775	Colo320DM probe 6	GAGTGGAACATACAACTACCGGTCTGCGGCCGCCACAGCGCTGAGGTCCCGCTTGGCCGGGTGGCGTAGACCGTATCGTT
chr21	10343785	10343825	Colo320DM probe 6	GAGTGGAACATACAACTACCCCGCTGGGGATGCTGGCTGCGAGGCTCCGGGGAGGTGGAGGTGGCGTAGACCGTATCGTT
chr21	10343842	10343882	Colo320DM probe 6	GAGTGGAACATACAACTACCCCCTGGCTGCAGAGCTCTTGATGTCACGCCTGACACCCTCGTGGCGTAGACCGTATCGTT
chr21	10343909	10343949	Colo320DM probe 6	GAGTGGAACATACAACTACCGAGCCCCGGCAGAGGCAAGAAGTCGATCACTTCGTTCTTCGTGGCGTAGACCGTATCGTT
chr21	10343955	10343995	Colo320DM probe 6	GAGTGGAACATACAACTACCTGGAAAAATGGAAAAGCACATTATAATCCCTGGAACAACCGTGGCGTAGACCGTATCGTT
chr21	10344323	10344363	Colo320DM probe 6	GAGTGGAACATACAACTACCAGCTATAAAATTAAATGCCAACTTTCCCCTTTACCCAAACGTGGCGTAGACCGTATCGTT
chr21	10344392	10344432	Colo320DM probe 6	GAGTGGAACATACAACTACCCAAGCCCATGCTTCTCACTGTGGGCTCCAGGACCTAGGTGGTGGCGTAGACCGTATCGTT
chr21	10344438	10344478	Colo320DM probe 6	GAGTGGAACATACAACTACCCCAATGCACACCCTATCACGATCTCCTCCTCTGCCCACTTGTGGCGTAGACCGTATCGTT
chr21	10344484	10344524	Colo320DM probe 6	GAGTGGAACATACAACTACCGCTGTCCAGTCACACACACTCTTTATTTTTGCAAATGCCAGTGGCGTAGACCGTATCGTT
chr21	10344529	10344569	Colo320DM probe 6	GAGTGGAACATACAACTACCCTGATCACCGCTGGGCCTTTGCCACTGCAGTTCCGCCTGCGTGGCGTAGACCGTATCGTT
chr21	10344599	10344639	Colo320DM probe 6	GAGTGGAACATACAACTACCTCCTGCCTCTTCCTGGCTTGGCTGCCTCTTTCTGGTGCTTGTGGCGTAGACCGTATCGTT
chr21	10344647	10344687	Colo320DM probe 6	GAGTGGAACATACAACTACCAGATCAAATGTCACCTCTTCAGAGAGGACTTCATTGAAATGTGGCGTAGACCGTATCGTT
chr21	10344692	10344732	Colo320DM probe 6	GAGTGGAACATACAACTACCCCTAACACAGCCCGTATCAAGGTCAACACTTTTCTCTTTTGTGGCGTAGACCGTATCGTT
chr21	10344793	10344833	Colo320DM probe 6	GAGTGGAACATACAACTACCTAAAAGGTCTGACTTTGTTGAAATAATTTGGGCTTTCCTGGTGGCGTAGACCGTATCGTT
chr21	10344927	10344967	Colo320DM probe 6	GAGTGGAACATACAACTACCATTCTGTCTCCCAGGCTGGAACACAGTTGCTCGTAGCTCAGTGGCGTAGACCGTATCGTT
chr21	10345062	10345102	Colo320DM probe 6	GAGTGGAACATACAACTACCGAGGTCAGCTTAGCTCAGTGGTTAGCACAAGTTGCTAATAGTGGCGTAGACCGTATCGTT
chr21	10345118	10345158	Colo320DM probe 6	GAGTGGAACATACAACTACCGGTGCAAAGAAAGGGGTAGGGAGGTGCAAGACCCTTGGCTGTGGCGTAGACCGTATCGTT
chr21	10345176	10345216	Colo320DM probe 6	GAGTGGAACATACAACTACCACTCATCTGCTCAGGCCCCTGTCTAGCCTCTGTATCTAAGGTGGCGTAGACCGTATCGTT
chr21	10345235	10345275	Colo320DM probe 6	GAGTGGAACATACAACTACCCCCTGAGAAGCCCTCTTGGATTTCTCCTGTCCCGTCTTCCGTGGCGTAGACCGTATCGTT
chr21	10345280	10345320	Colo320DM probe 6	GAGTGGAACATACAACTACCCTATCCTCGGGTGAGTGGATCCATCCATCTGCCTCTGTGCGTGGCGTAGACCGTATCGTT
chr21	10345325	10345365	Colo320DM probe 6	GAGTGGAACATACAACTACCAGATGCCACTGCTCTCTGCTTTCTGGCTGGACGAGGCAAGGTGGCGTAGACCGTATCGTT
chr21	10345390	10345430	Colo320DM probe 6	GAGTGGAACATACAACTACCCCCTAAACCTTGGCCTTTGCCTCATGCCTGGCACATTCAAGTGGCGTAGACCGTATCGTT
chr21	10345435	10345475	Colo320DM probe 6	GAGTGGAACATACAACTACCGCTGACACCTCCACAGAAATACCAACCTCACCAACATCTGGTGGCGTAGACCGTATCGTT
chr21	10345511	10345551	Colo320DM probe 6	GAGTGGAACATACAACTACCGGGATTTTCACTTGACTACAAATACACACACATACACCCTGTGGCGTAGACCGTATCGTT
chr21	10345556	10345596	Colo320DM probe 6	GAGTGGAACATACAACTACCTCCAGGTCTGCATTCTTGGCTGACTCTTCACACTTGAGTCGTGGCGTAGACCGTATCGTT
chr21	10345611	10345651	Colo320DM probe 6	GAGTGGAACATACAACTACCGTTAGTGGCTGGATTTGCAAGCATGTGTGTTTTTGGGCAGGTGGCGTAGACCGTATCGTT
chr21	10345660	10345700	Colo320DM probe 6	GAGTGGAACATACAACTACCTGGGGCAGTCTGAGAGGAAGTTGTCAAGGGAAGCTAAAGAGTGGCGTAGACCGTATCGTT
chr21	10345876	10345916	Colo320DM probe 6	GAGTGGAACATACAACTACCAACAACAGGGAGGGCTTCTTGGAGGAATGCTTTTTCTTGAGTGGCGTAGACCGTATCGTT
chr21	10345983	10346023	Colo320DM probe 6	GAGTGGAACATACAACTACCTGACCTTCCATGCTCAATTGATCCTCCTACTTCAGGGTGGGTGGCGTAGACCGTATCGTT
chr21	10346156	10346196	Colo320DM probe 6	GAGTGGAACATACAACTACCGGAATTGCAGGCATGAACCACCTCATCTGACCTGAGCTGAGTGGCGTAGACCGTATCGTT
chr21	10346201	10346241	Colo320DM probe 6	GAGTGGAACATACAACTACCGAAGTGTGAATAGGAGTTGGCTAGGTGAAGAAGGGAAAAAGTGGCGTAGACCGTATCGTT
chr21	10346251	10346291	Colo320DM probe 6	GAGTGGAACATACAACTACCAGACAGAAATATTTGTCAAAGATAGAGAGAAGTAGGCAGGGTGGCGTAGACCGTATCGTT
chr21	10346296	10346336	Colo320DM probe 6	GAGTGGAACATACAACTACCATTAGGGCAAGGTGTTTGAATGTCAGGCTGGATGCAGAAAGTGGCGTAGACCGTATCGTT
chr21	10346341	10346381	Colo320DM probe 6	GAGTGGAACATACAACTACCTCACAAGGCCAATGTGGAACCATGGAGAATGTGTGAGCAAGTGGCGTAGACCGTATCGTT
chr21	10346408	10346448	Colo320DM probe 6	GAGTGGAACATACAACTACCTCAGGGGCAGAGTGGGGGACAGCTTGGTTCTTCGGTGATGGTGGCGTAGACCGTATCGTT
chr21	10346473	10346513	Colo320DM probe 6	GAGTGGAACATACAACTACCGGGGGTCAGGAGAGTTAAGCCCTGCATCAACTCATCTGCAGTGGCGTAGACCGTATCGTT
chr21	10346702	10346742	Colo320DM probe 6	GAGTGGAACATACAACTACCTAGTCCTGCTTTCCATGGTAGCCATGAGCTGCATGTTAAAGTGGCGTAGACCGTATCGTT
chr21	10346773	10346813	Colo320DM probe 6	GAGTGGAACATACAACTACCAAAACCCTCTCATAGCTCGTCTTTGCTCTTAGACTAAAACGTGGCGTAGACCGTATCGTT
chr21	10346818	10346858	Colo320DM probe 6	GAGTGGAACATACAACTACCGCCTCCTGCAGCTCAGAAGGCCCAGTGTGGCCCAGCCTCTGTGGCGTAGACCGTATCGTT
chr21	10346887	10346927	Colo320DM probe 6	GAGTGGAACATACAACTACCACCTCACTGCTGTTTCTCTCCCCCTTGGGATCCTTGTACCGTGGCGTAGACCGTATCGTT
chr21	10346971	10347011	Colo320DM probe 6	GAGTGGAACATACAACTACCGACATCAGTCCAGAAAGGCCCCCAACTTCCTGTCTCTCGGGTGGCGTAGACCGTATCGTT
chr21	10347016	10347056	Colo320DM probe 6	GAGTGGAACATACAACTACCCCCTGTCACGTGACCTCTGCACTAGCCATAGTGTCCCTATGTGGCGTAGACCGTATCGTT
chr21	10347061	10347101	Colo320DM probe 6	GAGTGGAACATACAACTACCAAATTGAGACAGATTGAGAAAGGGCTTAGTTGAGCCTTCTGTGGCGTAGACCGTATCGTT
chr21	10347107	10347147	Colo320DM probe 6	GAGTGGAACATACAACTACCAAGAGACTCAGGCCCAAGATCAGCCCCAGTCCCTGCTCTCGTGGCGTAGACCGTATCGTT
chr21	10347152	10347192	Colo320DM probe 6	GAGTGGAACATACAACTACCACCACATGCATAGGGGTCATTTGGGGGATTATCTTGGCACGTGGCGTAGACCGTATCGTT
chr21	10347197	10347237	Colo320DM probe 6	GAGTGGAACATACAACTACCCCTGTGGGTTGGTGTCACCTCCAGCCTCCAGGGACTCATCGTGGCGTAGACCGTATCGTT
chr21	10347243	10347283	Colo320DM probe 6	GAGTGGAACATACAACTACCATGGGAATGTGTCCAATTCCTGCCCAGGATTAAAATTAGCGTGGCGTAGACCGTATCGTT
chr21	10347289	10347329	Colo320DM probe 6	GAGTGGAACATACAACTACCGATTACATTTAGTAAGTCAAGCTGGAGGTCAGGGGCTGGAGTGGCGTAGACCGTATCGTT
chr21	10347337	10347377	Colo320DM probe 6	GAGTGGAACATACAACTACCCCTGGGCTCTGCAGAGCTGTGGCGGCTCAGAAACTCAGCCGTGGCGTAGACCGTATCGTT
chr21	10347382	10347422	Colo320DM probe 6	GAGTGGAACATACAACTACCAACATGGAGGTATGCTTAGGGTCACACAGTGGGCCACAAGGTGGCGTAGACCGTATCGTT
chr21	10347452	10347492	Colo320DM probe 6	GAGTGGAACATACAACTACCCTGGGACACCTGGATGATGAAGGGTCCAGCATGGGCTGGAGTGGCGTAGACCGTATCGTT
chr21	10347498	10347538	Colo320DM probe 6	GAGTGGAACATACAACTACCCCAGGGATTGGGGTTCTGAGAAGCATCTGTGGCCACTCCCGTGGCGTAGACCGTATCGTT
chr21	10347543	10347583	Colo320DM probe 6	GAGTGGAACATACAACTACCATGACCTGAATTTCCTGAGAGTTTGTTGCCAGGCCTTGTGGTGGCGTAGACCGTATCGTT
chr21	10347588	10347628	Colo320DM probe 6	GAGTGGAACATACAACTACCAGCTTGGCATTTCATGCCTGCCATAGAGGTCTGTTACCTGGTGGCGTAGACCGTATCGTT
chr21	10347633	10347673	Colo320DM probe 6	GAGTGGAACATACAACTACCTTCACAGAACAGCACATAGAGGCCTAGAAATCAGCCTCCTGTGGCGTAGACCGTATCGTT
chr21	10347755	10347795	Colo320DM probe 6	GAGTGGAACATACAACTACCAAGCCTCAAGTCATCTGTGACATGGCAGAGGCCGGGAGGTGTGGCGTAGACCGTATCGTT
chr21	10347800	10347840	Colo320DM probe 6	GAGTGGAACATACAACTACCGTATTCACACGGTTGGCAGAGCGGGGATGTCCCCTGGGGGGTGGCGTAGACCGTATCGTT
chr21	10347861	10347901	Colo320DM probe 6	GAGTGGAACATACAACTACCTGCCTGCTGCGGAACGGGCAACATGATTTCTTTCTATGGAGTGGCGTAGACCGTATCGTT
chr21	10347906	10347946	Colo320DM probe 6	GAGTGGAACATACAACTACCCTTGCATGGGGGTGCCAGAGAAAGCCTTGTCCCTGCCGTGGTGGCGTAGACCGTATCGTT
chr21	10347955	10347995	Colo320DM probe 6	GAGTGGAACATACAACTACCCCTCCTGCTTCTGAGACCCCCACCGGGGGATCCAAGATTCGTGGCGTAGACCGTATCGTT
chr21	10348026	10348066	Colo320DM probe 6	GAGTGGAACATACAACTACCCACCAAGTGGACCCCTGGACCTAAACTCTGGTCTGAGGGCGTGGCGTAGACCGTATCGTT
chr21	10348087	10348127	Colo320DM probe 6	GAGTGGAACATACAACTACCGGAATCCCTGTACTCTCCCACTGGAACAGGGTGGGTTTCCGTGGCGTAGACCGTATCGTT
chr21	10348186	10348226	Colo320DM probe 6	GAGTGGAACATACAACTACCGGGGGAATTGGAAGATTGAGATAATCAAAGAGTTAAAACAGTGGCGTAGACCGTATCGTT
chr21	10348575	10348615	Colo320DM probe 6	GAGTGGAACATACAACTACCGCCAACATGCCAATTCAAGAAATTTAGAGTACCTTTGTGAGTGGCGTAGACCGTATCGTT
chr21	10348660	10348700	Colo320DM probe 6	GAGTGGAACATACAACTACCTCCAAGGTCAACATGAAAATAAAAGCCTTAACGGAGTTAGGTGGCGTAGACCGTATCGTT
chr21	10348919	10348959	Colo320DM probe 6	GAGTGGAACATACAACTACCCATTACACTAGCCTTACAAGAGGTTCTTTAGGAAAATGAAGTGGCGTAGACCGTATCGTT
chr21	10348966	10349006	Colo320DM probe 6	GAGTGGAACATACAACTACCACCTGCTAACATAAAACACACTTAAATACATAGCCCAAAGGTGGCGTAGACCGTATCGTT
chr21	10349020	10349060	Colo320DM probe 6	GAGTGGAACATACAACTACCCTACACAGTTGAATCTACAAAACAACCAGCTAACAAAACAGTGGCGTAGACCGTATCGTT
chr21	10349100	10349140	Colo320DM probe 6	GAGTGGAACATACAACTACCATGTAAATGGTCCAAACACCCCACTTAAGAGGGACAGGTGGTGGCGTAGACCGTATCGTT
chr21	10349178	10349218	Colo320DM probe 6	GAGTGGAACATACAACTACCACCTATCTAATATGTAATGCCATCCATGGGATGAAAGGAAGTGGCGTAGACCGTATCGTT
chr21	10349231	10349271	Colo320DM probe 6	GAGTGGAACATACAACTACCGATCTCTCATACAAATGAAAAACAAAAAGACCAGAGGTTGGTGGCGTAGACCGTATCGTT
chr8	129265946	129265986	Colo320DM probe 8	TTAGTCTGTGTAAATACCTCCACTAATGCAATGCACACTAAACCAAGAGTCAGCTTGGTGGTGGCGTAGACCGTATCGTT
chr8	129265994	129266034	Colo320DM probe 8	TTAGTCTGTGTAAATACCTCTCGAGTTAGTATTACCTGTCAGAGTATCCCTCAGTGACCCGTGGCGTAGACCGTATCGTT
chr8	129266040	129266080	Colo320DM probe 8	TTAGTCTGTGTAAATACCTCAGCGGTTTTTATGCCCTTACCTCACTTTGTTATAAGATGTGTGGCGTAGACCGTATCGTT
chr8	129266087	129266127	Colo320DM probe 8	TTAGTCTGTGTAAATACCTCCCAAGGAAGAATGAGACCTCAGGTCAGGTGGTTCCTTGACGTGGCGTAGACCGTATCGTT
chr8	129266133	129266173	Colo320DM probe 8	TTAGTCTGTGTAAATACCTCGTAGATCCTGAAGAAGCTGATGGCTGGAGGATGTCTGCTGGTGGCGTAGACCGTATCGTT
chr8	129266184	129266224	Colo320DM probe 8	TTAGTCTGTGTAAATACCTCCTGTAGTCGGTAGCAAGTCCTTCCTGAAGGGTAATCTCAAGTGGCGTAGACCGTATCGTT
chr8	129266231	129266271	Colo320DM probe 8	TTAGTCTGTGTAAATACCTCTCTCTCTGTCTACCAATCCTTTTCTTAACACAATGCCTGGGTGGCGTAGACCGTATCGTT
chr8	129266290	129266330	Colo320DM probe 8	TTAGTCTGTGTAAATACCTCGTGTATTTCTTTTCTAAGAAACACAAAAACATGGCCACAGGTGGCGTAGACCGTATCGTT
chr8	129266354	129266394	Colo320DM probe 8	TTAGTCTGTGTAAATACCTCGAAAAGATCTCTAAAGTTAAGTGGTTACTTGTGTTGGTTCGTGGCGTAGACCGTATCGTT
chr8	129266408	129266448	Colo320DM probe 8	TTAGTCTGTGTAAATACCTCATCTACAACTTTCTTGACATTATCCTCATGGTTGCAAAGTGTGGCGTAGACCGTATCGTT
chr8	129266455	129266495	Colo320DM probe 8	TTAGTCTGTGTAAATACCTCATCACATTCCAGGCAGGAATGAGAAAGTGATTGCTTATGTGTGGCGTAGACCGTATCGTT
chr8	129266507	129266547	Colo320DM probe 8	TTAGTCTGTGTAAATACCTCTCAATAGTGTCTTTAACTTTCTTGCCATTATCCTCATGGTGTGGCGTAGACCGTATCGTT
chr8	129266552	129266592	Colo320DM probe 8	TTAGTCTGTGTAAATACCTCGTTGGCAACTATCACATTCCAGACAAGAATGAGAAAGGGCGTGGCGTAGACCGTATCGTT
chr8	129267060	129267100	Colo320DM probe 8	TTAGTCTGTGTAAATACCTCAAAAAGAATTCTGCAGGAAAACTTCCTTTTCTTAGGCCTCGTGGCGTAGACCGTATCGTT
chr8	129267105	129267145	Colo320DM probe 8	TTAGTCTGTGTAAATACCTCGCAGAACTAAGATACACTAGAGCTTCCAAGAATGCTGAGAGTGGCGTAGACCGTATCGTT
chr8	129267170	129267210	Colo320DM probe 8	TTAGTCTGTGTAAATACCTCCCAATAAAAATTTATTGCTTGGATGTGGATACAATGCTCCGTGGCGTAGACCGTATCGTT
chr8	129267264	129267304	Colo320DM probe 8	TTAGTCTGTGTAAATACCTCAGGAAGTTGAACATTAGGTAGAATACTAACAATATCTGCCGTGGCGTAGACCGTATCGTT
chr8	129267337	129267377	Colo320DM probe 8	TTAGTCTGTGTAAATACCTCTTTTTGTTGTCATGCAAATAATTCCTCCAACAGGAACAAGGTGGCGTAGACCGTATCGTT
chr8	129267387	129267427	Colo320DM probe 8	TTAGTCTGTGTAAATACCTCTCATTCTGAGGTCATTTCAACCTCAGTCTTGAACTAAAGGGTGGCGTAGACCGTATCGTT
chr8	129267457	129267497	Colo320DM probe 8	TTAGTCTGTGTAAATACCTCAAGAAATATCTTAATTATGGCAAACCATCAAGACAGCCAGGTGGCGTAGACCGTATCGTT
chr8	129267505	129267545	Colo320DM probe 8	TTAGTCTGTGTAAATACCTCAGAGAAAAATTATTTAGCGTCATAGCCAGACTCATTTGGTGTGGCGTAGACCGTATCGTT
chr8	129267550	129267590	Colo320DM probe 8	TTAGTCTGTGTAAATACCTCCAGAGGAATCTTCAGGCAGCCATTGACTTTCTGAGCAGAGGTGGCGTAGACCGTATCGTT
chr8	129267598	129267638	Colo320DM probe 8	TTAGTCTGTGTAAATACCTCGCAAGGGTAAGCCAAAGAGGAATAATAACCACTCTGTCCTGTGGCGTAGACCGTATCGTT
chr8	129267647	129267687	Colo320DM probe 8	TTAGTCTGTGTAAATACCTCTCAGGAAAATAATGATCAGCTGTAGGGTCTATGAAAAGCCGTGGCGTAGACCGTATCGTT
chr8	129267692	129267732	Colo320DM probe 8	TTAGTCTGTGTAAATACCTCCTTACCACCTTTAACGACCCACCCCCGCCTTCCTCCCCACGTGGCGTAGACCGTATCGTT
chr8	129267737	129267777	Colo320DM probe 8	TTAGTCTGTGTAAATACCTCACGGATTCCCCTACTCAAAATCTGACGTAAATTGTTTCCTGTGGCGTAGACCGTATCGTT
chr8	129267783	129267823	Colo320DM probe 8	TTAGTCTGTGTAAATACCTCGGCAAGCTGCCCAAGATTTCTGGGAAGTATGTTTAAACAGGTGGCGTAGACCGTATCGTT
chr8	129267836	129267876	Colo320DM probe 8	TTAGTCTGTGTAAATACCTCGCTGAAATCAGCAGTGCTTCTGTGTAGCCTGCAATGTAAGGTGGCGTAGACCGTATCGTT
chr8	129267885	129267925	Colo320DM probe 8	TTAGTCTGTGTAAATACCTCGGGATATTGAGATCCCTGAATTTGTAGGCCAAGTAAGTGTGTGGCGTAGACCGTATCGTT
chr8	129267933	129267973	Colo320DM probe 8	TTAGTCTGTGTAAATACCTCAGGGTGGGTGTATAAACACACACACATTATTATGTGTGTGGTGGCGTAGACCGTATCGTT
chr8	129268090	129268130	Colo320DM probe 8	TTAGTCTGTGTAAATACCTCACAAAGAAAACAAAAGACTTTGTTAGTTTGATGGAGGGTGGTGGCGTAGACCGTATCGTT
chr8	129268135	129268175	Colo320DM probe 8	TTAGTCTGTGTAAATACCTCCTTCCCAAGTCTGTTTTCTTTCTCCTCTATTTTCAATCATGTGGCGTAGACCGTATCGTT
chr8	129268190	129268230	Colo320DM probe 8	TTAGTCTGTGTAAATACCTCTGCATTCTTTCCATTAAAGAACTATTCTTGGGTCAAGAGAGTGGCGTAGACCGTATCGTT
chr8	129268235	129268275	Colo320DM probe 8	TTAGTCTGTGTAAATACCTCGCAAGATAAATACGGACTGCATCCTCACAGAGCTTATAGTGTGGCGTAGACCGTATCGTT
chr8	129268301	129268341	Colo320DM probe 8	TTAGTCTGTGTAAATACCTCAACATCATTTTTCGATGACATCTACTCTTTTTCCTCCTTCGTGGCGTAGACCGTATCGTT
chr8	129268355	129268395	Colo320DM probe 8	TTAGTCTGTGTAAATACCTCTTCACTATTTCAGGGTTGAAGTAAAATATTGCCTGCTGGGGTGGCGTAGACCGTATCGTT
chr8	129268402	129268442	Colo320DM probe 8	TTAGTCTGTGTAAATACCTCAGTTGAAGAAGCAGGAGCTAGGGAATAAAACGATTTTGATGTGGCGTAGACCGTATCGTT
chr8	129268449	129268489	Colo320DM probe 8	TTAGTCTGTGTAAATACCTCCCAGCTGAACCACTTGCAAACTATTGGACCTTCAGAAATTGTGGCGTAGACCGTATCGTT
chr8	129268512	129268552	Colo320DM probe 8	TTAGTCTGTGTAAATACCTCTTTATTTTTCATCTGAGCAGGTGCCCAGTGGTCTATTCACGTGGCGTAGACCGTATCGTT
chr8	129268570	129268610	Colo320DM probe 8	TTAGTCTGTGTAAATACCTCTTCATTCTTCATTTCCTCAGCTGTACTTTCTTAAGCCACCGTGGCGTAGACCGTATCGTT
chr8	129268617	129268657	Colo320DM probe 8	TTAGTCTGTGTAAATACCTCTTGTTGGTAATTTCTCATGAAGTCATCTCTCTTCTTGGCAGTGGCGTAGACCGTATCGTT
chr8	129268662	129268702	Colo320DM probe 8	TTAGTCTGTGTAAATACCTCAGATATTCCTTGTGTCCTAATGACTCCGTTCTTTATTTGTGTGGCGTAGACCGTATCGTT
chr8	129268776	129268816	Colo320DM probe 8	TTAGTCTGTGTAAATACCTCGGATTTTCATAAACTTGAACAAACCTGTATAACCAGCATCGTGGCGTAGACCGTATCGTT
chr8	129268824	129268864	Colo320DM probe 8	TTAGTCTGTGTAAATACCTCAAAATTGAACATTATCGGCTTCCCAGAATCCCTTGTACCCGTGGCGTAGACCGTATCGTT
chr8	129268875	129268915	Colo320DM probe 8	TTAGTCTGTGTAAATACCTCCTGCACCCGAAAAGTAACTATTATTCTAATTTCTATCACCGTGGCGTAGACCGTATCGTT
chr8	129268929	129268969	Colo320DM probe 8	TTAGTCTGTGTAAATACCTCCTCTTGCTAAAATCTGTATTAACAGGATTATACTCTAGGCGTGGCGTAGACCGTATCGTT
chr8	129268974	129269014	Colo320DM probe 8	TTAGTCTGTGTAAATACCTCTTTGCTTAGGGCTTCTCTCACTAACTCAATGTTTATAAGAGTGGCGTAGACCGTATCGTT
chr8	129269020	129269060	Colo320DM probe 8	TTAGTCTGTGTAAATACCTCAATGTTGCTGACTACAGTTGCGTCTTTCATTCTCATTGCTGTGGCGTAGACCGTATCGTT
chr8	129269075	129269115	Colo320DM probe 8	TTAGTCTGTGTAAATACCTCATATAAACACATCACAGTTTGCCTATCTGTCCTTCTGTGGGTGGCGTAGACCGTATCGTT
chr8	129269188	129269228	Colo320DM probe 8	TTAGTCTGTGTAAATACCTCTGTTGATATATGTTGACAAGTGTTCATTTAGGTACCTAGGGTGGCGTAGACCGTATCGTT
chr8	129269236	129269276	Colo320DM probe 8	TTAGTCTGTGTAAATACCTCACTGGGTCATAGGATATGAAAATGTCCAACTTTAGTCAACGTGGCGTAGACCGTATCGTT
chr8	129269282	129269322	Colo320DM probe 8	TTAGTCTGTGTAAATACCTCAAACAGTTTCCCAAAGTGTTTGCAACAACATATGCTCCTGGTGGCGTAGACCGTATCGTT
chr8	129269337	129269377	Colo320DM probe 8	TTAGTCTGTGTAAATACCTCAGTTTCTGTTGCTCAACATGGTCACTAACTTTAGATATGTGTGGCGTAGACCGTATCGTT
chr8	129269391	129269431	Colo320DM probe 8	TTAGTCTGTGTAAATACCTCTGAATCATTCTGGTTAATGCATAGTGACATTGCATTGTGAGTGGCGTAGACCGTATCGTT
chr8	129269442	129269482	Colo320DM probe 8	TTAGTCTGTGTAAATACCTCACTTCCCTGATGACTAATGGAGCTGAACAACTTTTCTTAAGTGGCGTAGACCGTATCGTT
chr8	129269501	129269541	Colo320DM probe 8	TTAGTCTGTGTAAATACCTCATACTCTTATGAAGTTTCTATTCAGGCTTTTTGCCCAAGTGTGGCGTAGACCGTATCGTT
chr8	129269546	129269586	Colo320DM probe 8	TTAGTCTGTGTAAATACCTCTGTTGAGTTGTCTGTCTTGTACTTATTGACTAGTAGCAGTGTGGCGTAGACCGTATCGTT
chr8	129269609	129269649	Colo320DM probe 8	TTAGTCTGTGTAAATACCTCTCCTTTGTTAGCATGTGTATTGCAATTATCTACCCTTACCGTGGCGTAGACCGTATCGTT
chr8	129269704	129269744	Colo320DM probe 8	TTAGTCTGTGTAAATACCTCATCCTGATGTTGTGAAAACATCAGTAAAATCATGACTCTGGTGGCGTAGACCGTATCGTT
chr8	129269763	129269803	Colo320DM probe 8	TTAGTCTGTGTAAATACCTCATTCAAATGTGTTCATCATCTTCTCTAAATCTCAGCTCCCGTGGCGTAGACCGTATCGTT
chr8	129269820	129269860	Colo320DM probe 8	TTAGTCTGTGTAAATACCTCTAATGACCTCTGCATAACCTACGTGATATTGTTTTTGGGAGTGGCGTAGACCGTATCGTT
chr8	129269971	129270011	Colo320DM probe 8	TTAGTCTGTGTAAATACCTCAGTCATTGTCTCCAGAGAAAGAAATAATCAAGTTTTGTGCGTGGCGTAGACCGTATCGTT
chr8	129270024	129270064	Colo320DM probe 8	TTAGTCTGTGTAAATACCTCAGAATAGGTAGAAATCCTGTGAGAGTGATATCCTTGTTCGGTGGCGTAGACCGTATCGTT
chr8	129270069	129270109	Colo320DM probe 8	TTAGTCTGTGTAAATACCTCGTGGGACAAAGAACTTTTAGTTATGGCACCTATACAGGAAGTGGCGTAGACCGTATCGTT
chr8	129270117	129270157	Colo320DM probe 8	TTAGTCTGTGTAAATACCTCCGTAAGACTGATATAATTCTCCCAGATATGAGCCTCAGCAGTGGCGTAGACCGTATCGTT
chr8	129270178	129270218	Colo320DM probe 8	TTAGTCTGTGTAAATACCTCGAACCTGATATTCTTTATTTCTCATTTCTTCTAGGTCCTCGTGGCGTAGACCGTATCGTT
chr8	129270234	129270274	Colo320DM probe 8	TTAGTCTGTGTAAATACCTCATATCCAATTAGGCAAAAATATCTTCCCCGAGAAAGTGGTGTGGCGTAGACCGTATCGTT
chr8	129270279	129270319	Colo320DM probe 8	TTAGTCTGTGTAAATACCTCTCTCCAGGAACCTCGAATGGACCTATATCAGAATAAGGTTGTGGCGTAGACCGTATCGTT
chr8	129270328	129270368	Colo320DM probe 8	TTAGTCTGTGTAAATACCTCTTTTATTCCCACAAGGCAAGTAGCAATTGACTTTTCTTGAGTGGCGTAGACCGTATCGTT
chr8	129270409	129270449	Colo320DM probe 8	TTAGTCTGTGTAAATACCTCTAATTAATAAGAGGTCAGATGCTGACACTTTGGGATAATCGTGGCGTAGACCGTATCGTT
chr8	129270457	129270497	Colo320DM probe 8	TTAGTCTGTGTAAATACCTCCCTCCTACTTTCATACCTGGGAAAACTGAGGCTATGAGAGGTGGCGTAGACCGTATCGTT
chr8	129270503	129270543	Colo320DM probe 8	TTAGTCTGTGTAAATACCTCACATACGTAAAGAGGTACCTGAAGTAAGGGAAGGACAAAAGTGGCGTAGACCGTATCGTT
chr8	129270549	129270589	Colo320DM probe 8	TTAGTCTGTGTAAATACCTCAATTATGCTTTAGATATTCTGGAGGCAGCCTCTGCATCTGGTGGCGTAGACCGTATCGTT
chr8	129270600	129270640	Colo320DM probe 8	TTAGTCTGTGTAAATACCTCTGTATCTGTTTTATTCACAGCTATAGTATGTGGTGCACCAGTGGCGTAGACCGTATCGTT
chr8	129270645	129270685	Colo320DM probe 8	TTAGTCTGTGTAAATACCTCATACCTGTCCATCAGCCTGCCTGCTACTTTTTAAACACAAGTGGCGTAGACCGTATCGTT
chr8	129270692	129270732	Colo320DM probe 8	TTAGTCTGTGTAAATACCTCTCCCATCTTCAAGGAGAACCAACTTAATAAACACTTAGCTGTGGCGTAGACCGTATCGTT
[truncated: 12,583 more rows]
