# Supplementary material for: scCircle-seq unveils the diversity and complexity of extrachromosomal circular DNAs in single cells
Source: Nat Commun. 2024 Feb 27;15:1768. doi: 10.1038/s41467-024-45972-y (PMC10897160; doi:10.1038/s41467-024-45972-y)
Supplement: Supplementary file 6 — Supplementary Data 3 [file 41467_2024_45972_MOESM6_ESM.xlsx]

## Sheet: Suppl Data 3
Supplementary Data 3. Summary of ACT sequencing data described in this study.
Sample	Library	#QCFail	QCFailFraction	#DuplicateMarked	DuplicateFraction	#Unmapped	UnmappedFraction	#Mapped	MappedFraction	#MappedRead1	#MappedRead2	RatioMapped2vsMapped1	#MappedForward	MappedForwardFraction	#MappedReverse	MappedReverseFraction	#SecondaryAlignments	SecondaryAlignmentFraction	#SupplementaryAlignments	SupplementaryAlignmentFraction	#SplicedAlignments	SplicedAlignmentFraction	#Pairs	#MappedPairs	MappedPairsFraction	#MappedSameChr	MappedSameChrFraction	#MappedProperPair	MappedProperFraction	#ReferenceBp	#ReferenceNs	#AlignedBases	#MatchedBases	MatchRate	#MismatchedBases	MismatchRate	#DeletionsCigarD	DeletionRate	HomopolymerContextDel	#InsertionsCigarI	InsertionRate	HomopolymerContextIns	#SoftClippedCigarS	SoftClipRate	#HardClippedCigarH	HardClipRate	ErrorRate	MedianReadLength	DefaultLibraryLayout
ACT0036_BICRO__cell_100_S100	ACT0036_BICRO__cell_100_S100	0	0	2708226	0.314594	12271	0.00142543	5888147	0.683981	2945028	2943119	0.999352	2944875	0.500136	2943272	0.499864	29346	0.00498391	0	0	0	0	4318995	4308767	0.997632	4282163	0.991472	4263250	0.987093	3271691949	161368691	746865324	744015455	0.996184	2849869	0.00381577	72263	9.67551e-05	0.50694	66131	8.85447e-05	0.46925	198025	0.000265142	0	0	0.00426621	149:149	2
ACT0036_BICRO__cell_101_S101	ACT0036_BICRO__cell_101_S101	0	0	1833299	0.290854	8065	0.00127952	4461792	0.707866	2231583	2230209	0.999384	2231706	0.500182	2230086	0.499818	28150	0.00630912	0	0	0	0	3165653	3158889	0.997863	3133183	0.989743	3117529	0.984798	3271699266	161334628	569217064	566758570	0.995681	2458494	0.00431908	58805	0.000103309	0.468617	55101	9.68014e-05	0.426744	172519	0.000303081	0	0	0.00482227	149:149	2
ACT0036_BICRO__cell_102_S102	ACT0036_BICRO__cell_102_S102	0	0	3315072	0.319986	14279	0.00137828	7030697	0.678636	3516620	3514077	0.999277	3516498	0.500163	3514199	0.499837	47601	0.00677045	0	0	0	0	5203824	5192163	0.997759	5149812	0.989621	5120393	0.983967	3271865337	161368694	880213023	876510660	0.995794	3702363	0.00420621	98378	0.000111766	0.510683	92440	0.00010502	0.471344	279358	0.000317375	0	0	0.00474037	149:149	2
ACT0036_BICRO__cell_103_S103	ACT0036_BICRO__cell_103_S103	0	0	98541	0.34326	3932	0.0136968	184601	0.643043	92340	92261	0.999144	92342	0.500225	92259	0.499775	1171	0.00634341	0	0	0	0	144122	142008	0.985332	140852	0.977311	140155	0.972475	3240970290	158764220	23000434	22893483	0.99535	106951	0.00464996	2662	0.000115737	0.521037	2506	0.000108954	0.472865	10910	0.000474339	0	0	0.00534899	148:148	2
ACT0036_BICRO__cell_104_S104	ACT0036_BICRO__cell_104_S104	0	0	12188	0.242721	1886	0.0375592	36140	0.71972	18069	18071	1.00011	18073	0.500083	18067	0.499917	191	0.005285	0	0	0	0	25202	24246	0.962067	24079	0.95544	23975	0.951313	3205341456	157632913	4266418	4241002	0.994043	25416	0.00595722	378	8.85989e-05	0.486772	401	9.39899e-05	0.461347	3231	0.00075731	0	0	0.00689712	136:132	2
ACT0036_BICRO__cell_105_S105	ACT0036_BICRO__cell_105_S105	0	0	5306	0.19348	2716	0.0990373	19402	0.707482	9713	9689	0.997529	9703	0.500103	9699	0.499897	122	0.00628801	0	0	0	0	13773	12400	0.900312	12296	0.892761	12218	0.887098	3188467988	157746567	2162153	2151253	0.994959	10900	0.00504127	228	0.00010545	0.491228	212	9.80504e-05	0.457547	3177	0.00146937	0	0	0.00671414	128:128	2
ACT0036_BICRO__cell_106_S106	ACT0036_BICRO__cell_106_S106	0	0	3258878	0.365809	13363	0.0015	5636439	0.632691	2818900	2817539	0.999517	2819187	0.500172	2817252	0.499828	40605	0.00720402	0	0	0	0	4474642	4463963	0.997613	4427481	0.98946	4406543	0.984781	3271417905	161368692	710533072	707541326	0.995789	2991746	0.00421057	75494	0.00010625	0.495019	72389	0.00010188	0.443741	227356	0.000319979	0	0	0.00473867	148:148	2
ACT0036_BICRO__cell_107_S107	ACT0036_BICRO__cell_107_S107	0	0	17362	0.292339	5203	0.0876073	36825	0.620054	18573	18252	0.982717	18428	0.500421	18397	0.499579	352	0.00955872	0	0	0	0	29871	27060	0.905895	26736	0.895049	26506	0.887349	3216046024	158601809	4394151	4365718	0.993529	28433	0.00647065	577	0.000131311	0.533795	620	0.000141097	0.422581	5897	0.00134201	0	0	0.00808507	149:149	2
ACT0036_BICRO__cell_108_S108	ACT0036_BICRO__cell_108_S108	0	0	2463766	0.279487	7638	0.000866448	6343898	0.719646	3171940	3171958	1.00001	3172769	0.500129	3171129	0.499871	37226	0.005868	0	0	0	0	4426264	4420268	0.998645	4387255	0.991187	4363234	0.98576	3271977934	161368694	786380783	782212933	0.9947	4167850	0.00530004	84357	0.000107272	0.506988	78322	9.95981e-05	0.465348	271093	0.000344735	0	0	0.00585165	147:145	2
ACT0036_BICRO__cell_109_S109	ACT0036_BICRO__cell_109_S109	0	0	45431	0.403336	5787	0.051377	61420	0.545287	30719	30701	0.999414	30723	0.500212	30697	0.499788	326	0.00530772	0	0	0	0	56482	53538	0.947877	53270	0.943132	52886	0.936334	3217583516	158485646	7066008	7038416	0.996095	27592	0.00390489	713	0.000100906	0.612903	613	8.67534e-05	0.597064	6300	0.000891593	0	0	0.00498414	135:134	2
ACT0036_BICRO__cell_10_S10	ACT0036_BICRO__cell_10_S10	0	0	3421266	0.317746	990432	0.0919853	6355592	0.590268	3180068	3175524	0.998571	3178779	0.500155	3176813	0.499845	47256	0.00743534	0	0	0	0	5407273	4904750	0.907065	4861604	0.899086	4835118	0.894188	3271408346	161368686	763816622	759951754	0.99494	3864868	0.00505994	87845	0.000115008	0.489817	83714	0.0001096	0.447727	1013271	0.00132659	0	0	0.00661114	149:149	2
ACT0036_BICRO__cell_110_S110	ACT0036_BICRO__cell_110_S110	0	0	2952686	0.33608	12624	0.00143689	5820344	0.662483	2911177	2909167	0.99931	2910884	0.500122	2909460	0.499878	30218	0.00519179	0	0	0	0	4407936	4398024	0.997751	4371807	0.991804	4346172	0.985988	3271812357	161368693	702471776	699808671	0.996209	2663105	0.00379105	78074	0.000111142	0.577913	71652	0.000102	0.538324	199988	0.000284692	0	0	0.00428888	133:133	2
ACT0036_BICRO__cell_111_S111	ACT0036_BICRO__cell_111_S111	0	0	2747414	0.352342	10400	0.00133375	5039768	0.646324	2520703	2519065	0.99935	2520586	0.500139	2519182	0.499861	34221	0.00679019	0	0	0	0	3915901	3907570	0.997873	3877704	0.990246	3858638	0.985377	3271576586	161368692	634778278	632162583	0.995879	2615695	0.00412064	65758	0.000103592	0.503406	63103	9.94095e-05	0.451928	193959	0.000305554	0	0	0.0046292	147:147	2
ACT0036_BICRO__cell_112_S112	ACT0036_BICRO__cell_112_S112	0	0	2474365	0.333569	8648	0.00116584	4934845	0.665265	2467932	2466913	0.999587	2467991	0.500115	2466854	0.499885	31474	0.00637791	0	0	0	0	3724666	3717950	0.998197	3691386	0.991065	3673862	0.98636	3271786094	161368694	599884795	597401535	0.99586	2483260	0.00413956	61656	0.00010278	0.4855	59194	9.86756e-05	0.43523	191590	0.000319378	0	0	0.00466039	137:137	2
ACT0036_BICRO__cell_113_S113	ACT0036_BICRO__cell_113_S113	0	0	2628353	0.340464	16266	0.00210702	5075295	0.657429	2538744	2536551	0.999136	2538159	0.500101	2537136	0.499899	33757	0.00665124	0	0	0	0	3876835	3863955	0.996678	3833090	0.988716	3815243	0.984113	3271487794	161368694	649163264	646335071	0.995643	2828193	0.00435667	72060	0.000111004	0.510602	66986	0.000103188	0.470501	205300	0.000316253	0	0	0.00488712	149:149	2
ACT0036_BICRO__cell_114_S114	ACT0036_BICRO__cell_114_S114	0	0	2035775	0.315983	10633	0.0016504	4396270	0.682367	2199257	2197013	0.99898	2198682	0.500124	2197588	0.499876	29298	0.00666429	0	0	0	0	3235988	3227302	0.997316	3200808	0.989129	3186254	0.984631	3270769945	161368694	556378421	553896073	0.995538	2482348	0.00446162	59662	0.000107233	0.507492	55957	0.000100574	0.455796	180672	0.000324729	0	0	0.00499415	149:149	2
ACT0036_BICRO__cell_115_S115	ACT0036_BICRO__cell_115_S115	0	0	2009430	0.255919	18071	0.00230151	5824309	0.741779	2912837	2911472	0.999531	2913039	0.500152	2911270	0.499848	20399	0.00350239	0	0	0	0	3936104	3922562	0.99656	3904124	0.991875	3879967	0.985738	3271950974	161368694	677346620	674710133	0.996108	2636487	0.00389237	72687	0.000107311	0.595155	65031	9.60085e-05	0.569744	192961	0.000284878	0	0	0.00438057	125:125	2
ACT0036_BICRO__cell_116_S116	ACT0036_BICRO__cell_116_S116	0	0	1598747	0.296631	9340	0.00173294	3781595	0.701636	1891316	1890279	0.999452	1891252	0.50012	1890343	0.49988	25548	0.00675588	0	0	0	0	2707615	2700295	0.997297	2678247	0.989154	2665501	0.984446	3270673871	161368693	468074831	466149365	0.995886	1925466	0.00411359	49065	0.000104823	0.477856	47742	0.000101997	0.434314	149926	0.000320303	0	0	0.00464071	144:144	2
ACT0036_BICRO__cell_117_S117	ACT0036_BICRO__cell_117_S117	0	0	2359092	0.355694	12716	0.00191727	4260548	0.642388	2130710	2129838	0.999591	2131001	0.500171	2129547	0.499829	24247	0.00569105	0	0	0	0	3328301	3318503	0.997056	3297258	0.990673	3283739	0.986611	3269019614	161368694	523428289	521299423	0.995933	2128866	0.00406716	55751	0.000106511	0.522233	49406	9.43892e-05	0.484921	159329	0.000304395	0	0	0.00457245	142:142	2
ACT0036_BICRO__cell_118_S118	ACT0036_BICRO__cell_118_S118	0	0	2680166	0.310161	12256	0.00141832	5948800	0.688421	2974379	2974421	1.00001	2975134	0.500123	2973666	0.499877	27661	0.00464985	0	0	0	0	4334441	4324941	0.997808	4300292	0.992121	4280556	0.987568	3271585130	161368694	746312429	743449085	0.996163	2863344	0.00383666	71832	9.62492e-05	0.520785	65538	8.78158e-05	0.476731	191418	0.000256485	0	0	0.00427721	148:147	2
ACT0036_BICRO__cell_119_S119	ACT0036_BICRO__cell_119_S119	0	0	12147	0.259807	3847	0.0822817	30760	0.657912	15387	15373	0.99909	15391	0.500358	15369	0.499642	99	0.00321847	0	0	0	0	23426	21474	0.916674	21378	0.912576	21293	0.908947	3207515452	158562987	3478208	3462091	0.995366	16117	0.00463371	337	9.6889e-05	0.566766	300	8.62513e-05	0.49	3670	0.00105514	0	0	0.00587199	129:129	2
ACT0036_BICRO__cell_11_S11	ACT0036_BICRO__cell_11_S11	0	0	3490843	0.345989	23636	0.00234264	6574995	0.651669	3288755	3286240	0.999235	3288327	0.500126	3286668	0.499874	48715	0.00740913	0	0	0	0	5069094	5050700	0.996371	5006103	0.987574	4977984	0.982026	3271773896	161368694	841530478	837846330	0.995622	3684148	0.00437791	95383	0.000113345	0.506306	89434	0.000106275	0.460887	277687	0.000329979	0	0	0.00492751	149:149	2
ACT0036_BICRO__cell_120_S120	ACT0036_BICRO__cell_120_S120	0	0	1707714	0.325497	9287	0.00177014	3529483	0.672733	1765202	1764281	0.999478	1765192	0.500128	1764291	0.499872	23290	0.0065987	0	0	0	0	2634887	2628555	0.997597	2608160	0.989856	2596927	0.985593	3271395053	161368694	438965925	437207205	0.995993	1758720	0.00400651	45971	0.000104726	0.495921	44798	0.000102053	0.442855	139304	0.000317346	0	0	0.00453063	144:144	2
ACT0036_BICRO__cell_121_S121	ACT0036_BICRO__cell_121_S121	0	0	6956	0.213283	3737	0.114583	21921	0.672135	10962	10959	0.999726	10964	0.50016	10957	0.49984	84	0.00383194	0	0	0	0	16349	14465	0.884764	14393	0.88036	14206	0.868922	3202776114	158367129	2452842	2440257	0.994869	12585	0.00513078	271	0.000110484	0.557196	241	9.82534e-05	0.493776	3933	0.00160345	0	0	0.00694297	130:130	2
ACT0036_BICRO__cell_122_S122	ACT0036_BICRO__cell_122_S122	0	0	2939789	0.354763	17213	0.0020772	5329626	0.64316	2665795	2663831	0.999263	2665562	0.500141	2664064	0.499859	36831	0.00691062	0	0	0	0	4161729	4148363	0.996788	4115659	0.98893	4096872	0.984416	3271960917	161368694	661331373	658552719	0.995798	2778654	0.00420161	69607	0.000105253	0.478228	67639	0.000102277	0.434572	217361	0.000328672	0	0	0.00473781	144:144	2
ACT0036_BICRO__cell_123_S123	ACT0036_BICRO__cell_123_S123	0	0	206654	0.405919	4969	0.00976032	297479	0.584321	148887	148592	0.998019	148773	0.500113	148706	0.499887	2165	0.00727782	0	0	0	0	255633	252683	0.98846	250510	0.97996	249421	0.9757	3252760058	161269335	36805420	36636706	0.995416	168714	0.00458394	4327	0.000117564	0.537093	3904	0.000106071	0.46875	16721	0.000454308	0	0	0.00526189	147:147	2
ACT0036_BICRO__cell_124_S124	ACT0036_BICRO__cell_124_S124	0	0	1685498	0.364362	8889	0.00192158	2931505	0.633717	1466238	1465267	0.999338	1466065	0.500107	1465440	0.499893	14994	0.00511478	0	0	0	0	2320443	2313536	0.997023	2299917	0.991154	2289341	0.986597	3269876894	161334626	371418923	369982593	0.996133	1436330	0.00386714	35696	9.61071e-05	0.519694	31332	8.43576e-05	0.483148	97460	0.000262399	0	0	0.00431001	149:148	2
ACT0036_BICRO__cell_125_S125	ACT0036_BICRO__cell_125_S125	0	0	2215635	0.331608	8463	0.00126663	4457386	0.667125	2229195	2228191	0.99955	2229103	0.500092	2228283	0.499908	31550	0.00707814	0	0	0	0	3356517	3349795	0.997997	3322427	0.989844	3306816	0.985193	3271369604	161368694	559757729	557453477	0.995883	2304252	0.00411652	59091	0.000105565	0.491513	57465	0.00010266	0.441817	174693	0.000312087	0	0	0.00463683	148:148	2
ACT0036_BICRO__cell_126_S126	ACT0036_BICRO__cell_126_S126	0	0	2296873	0.340143	12384	0.00183394	4443403	0.658023	2222366	2221037	0.999402	2222226	0.500118	2221177	0.499882	28384	0.0063879	0	0	0	0	3390522	3381088	0.997218	3356468	0.989956	3342271	0.985769	3271445130	161368691	553721875	551523062	0.996029	2198813	0.00397097	55258	9.97938e-05	0.484889	54186	9.78578e-05	0.432658	164886	0.000297778	0	0	0.0044664	145:145	2
ACT0036_BICRO__cell_127_S127	ACT0036_BICRO__cell_127_S127	0	0	3208676	0.358031	15778	0.00176055	5737540	0.640208	2870023	2867517	0.999127	2869549	0.500136	2867991	0.499864	39682	0.0069162	0	0	0	0	4500838	4488360	0.997228	4451698	0.989082	4425698	0.983305	3271971161	161368694	741726703	738412246	0.995531	3314457	0.00446857	85789	0.000115661	0.529928	78684	0.000106082	0.484203	235801	0.000317908	0	0	0.00500822	149:149	2
ACT0036_BICRO__cell_128_S128	ACT0036_BICRO__cell_128_S128	0	0	2162477	0.320996	9350	0.00138791	4564939	0.677616	2283023	2281916	0.999515	2283068	0.500131	2281871	0.499869	26166	0.00573195	0	0	0	0	3381466	3374200	0.997851	3352583	0.991458	3339778	0.987672	3270801660	161368688	557035496	554937761	0.996234	2097735	0.00376589	54766	9.83169e-05	0.47241	51801	9.29941e-05	0.435474	162564	0.000291838	0	0	0.00424904	138:137	2
ACT0036_BICRO__cell_129_S129	ACT0036_BICRO__cell_129_S129	0	0	2085895	0.339386	8266	0.00134492	4051923	0.659269	2026178	2025745	0.999786	2026669	0.500175	2025254	0.499825	28178	0.00695423	0	0	0	0	3087131	3080330	0.997797	3054142	0.989314	3040273	0.984822	3269636939	161368686	519206226	516799301	0.995364	2406925	0.00463578	55791	0.000107454	0.490688	53142	0.000102352	0.44637	167887	0.000323353	0	0	0.00516894	149:149	2
ACT0036_BICRO__cell_12_S12	ACT0036_BICRO__cell_12_S12	0	0	3418013	0.280874	18512	0.00152122	8732691	0.717605	4367936	4364755	0.999272	4367507	0.500133	4365184	0.499867	60474	0.00692501	0	0	0	0	6114845	6099672	0.997519	6042849	0.988226	6000352	0.981276	3271759759	161368694	1109287639	1104224553	0.995436	5063086	0.00456427	120254	0.000108407	0.465764	114880	0.000103562	0.4248	367376	0.000331182	0	0	0.00510742	149:149	2
ACT0036_BICRO__cell_130_S130	ACT0036_BICRO__cell_130_S130	0	0	2523494	0.250016	13027	0.00129066	7556793	0.748693	3779974	3776819	0.999165	3779693	0.500172	3777100	0.499828	38213	0.00505677	0	0	0	0	5065763	5054816	0.997839	5021149	0.991193	4984725	0.984003	3271336888	161368694	910748320	906347346	0.995168	4400974	0.00483226	98714	0.000108388	0.554045	92373	0.000101425	0.509218	301563	0.000331116	0	0	0.00537319	133:133	2
ACT0036_BICRO__cell_131_S131	ACT0036_BICRO__cell_131_S131	0	0	3628358	0.432474	23447	0.00279471	4737963	0.564731	2370223	2367740	0.998952	2369841	0.500181	2368122	0.499819	28409	0.00599604	0	0	0	0	4209088	4191215	0.995754	4166780	0.989948	4145122	0.984803	3265236237	161309136	569017136	566437359	0.995466	2579777	0.00453374	72398	0.000127233	0.575596	55432	9.74171e-05	0.589587	194422	0.00034168	0	0	0.00510007	137:137	2
ACT0036_BICRO__cell_132_S132	ACT0036_BICRO__cell_132_S132	0	0	202167	0.392998	5239	0.0101842	307016	0.596817	153537	153479	0.999622	153549	0.500134	153467	0.499866	1275	0.00415288	0	0	0	0	257848	255025	0.989052	253912	0.984735	252544	0.97943	3256983826	161338751	35947975	35820329	0.996449	127646	0.00355085	3852	0.000107155	0.56568	3050	8.48448e-05	0.562295	12999	0.000361606	0	0	0.00410446	130:129	2
ACT0036_BICRO__cell_133_S133	ACT0036_BICRO__cell_133_S133	0	0	2769404	0.31869	9956	0.00114569	5910606	0.680164	2955737	2954869	0.999706	2956483	0.5002	2954123	0.4998	33365	0.00564494	0	0	0	0	4361665	4353335	0.99809	4322335	0.990983	4299730	0.9858	3271780789	161368694	754354382	751081380	0.995661	3273002	0.00433881	74972	9.93856e-05	0.500133	70544	9.35157e-05	0.45461	216748	0.000287329	0	0	0.00481904	149:149	2
ACT0036_BICRO__cell_134_S134	ACT0036_BICRO__cell_134_S134	0	0	1392296	0.358485	4204	0.00108244	2487332	0.640432	1243565	1243767	1.00016	1244027	0.500145	1243305	0.499855	16720	0.00672206	0	0	0	0	1950276	1947088	0.998365	1932543	0.990907	1923953	0.986503	3270533590	161368685	312116711	310653374	0.995312	1463337	0.00468843	33614	0.000107697	0.513715	31735	0.000101677	0.467276	101998	0.000326794	0	0	0.0052246	148:148	2
ACT0036_BICRO__cell_135_S135	ACT0036_BICRO__cell_135_S135	0	0	44037	0.349644	3638	0.0288849	78273	0.621471	39157	39116	0.998953	39131	0.49993	39142	0.50007	542	0.00692448	0	0	0	0	63245	61354	0.9701	60853	0.962179	60525	0.956993	3233000084	159507428	9511877	9466922	0.995274	44955	0.0047262	1010	0.000106183	0.569307	983	0.000103344	0.478128	6148	0.00064635	0	0	0.00558207	143:143	2
ACT0036_BICRO__cell_136_S136	ACT0036_BICRO__cell_136_S136	0	0	2807582	0.353363	8895	0.00111953	5128835	0.645517	2565251	2563584	0.99935	2565288	0.50017	2563547	0.49983	36022	0.00702343	0	0	0	0	3990667	3983478	0.998199	3951440	0.99017	3932058	0.985313	3271429556	161368694	649621841	646788841	0.995639	2833000	0.004361	69232	0.000106573	0.506543	66502	0.00010237	0.453445	209826	0.000322997	0	0	0.00489294	149:149	2
ACT0036_BICRO__cell_137_S137	ACT0036_BICRO__cell_137_S137	0	0	2027443	0.30997	6388	0.000976643	4506939	0.689053	2253960	2252979	0.999565	2253897	0.500095	2253042	0.499905	25492	0.00565617	0	0	0	0	3283131	3278111	0.998471	3256612	0.991923	3242689	0.987682	3271448890	161334628	555106166	552986432	0.996181	2119734	0.00381861	55041	9.9154e-05	0.491597	52195	9.40271e-05	0.449775	159151	0.000286704	0	0	0.00429849	140:140	2
ACT0036_BICRO__cell_138_S138	ACT0036_BICRO__cell_138_S138	0	0	3086320	0.361639	15018	0.00175973	5432912	0.636601	2717376	2715536	0.999323	2717665	0.500223	2715247	0.499777	33070	0.00608698	0	0	0	0	4283660	4271644	0.997195	4241278	0.990106	4221729	0.985543	3271564850	161368694	682638503	679441535	0.995317	3196968	0.00468325	67542	9.89426e-05	0.493293	64150	9.39736e-05	0.440998	216075	0.000316529	0	0	0.0051927	147:147	2
ACT0036_BICRO__cell_139_S139	ACT0036_BICRO__cell_139_S139	0	0	2787582	0.343038	17012	0.00209348	5321578	0.654869	2661731	2659847	0.999292	2661520	0.500137	2660058	0.499863	36769	0.00690942	0	0	0	0	4081470	4068027	0.996706	4035878	0.98883	4016404	0.984058	3271016023	161368694	663957056	661253395	0.995928	2703661	0.00407204	69456	0.000104609	0.49283	67034	0.000100961	0.447101	209387	0.000315362	0	0	0.00459297	146:146	2
ACT0036_BICRO__cell_13_S13	ACT0036_BICRO__cell_13_S13	0	0	2831965	0.335996	11068	0.00131315	5585529	0.662691	2793617	2791912	0.99939	2793417	0.500117	2792112	0.499883	42217	0.00755828	0	0	0	0	4235389	4226595	0.997924	4190005	0.989285	4168574	0.984225	3271354074	161368692	714613543	711544978	0.995706	3068565	0.00429402	79105	0.000110696	0.500423	75442	0.00010557	0.450876	229812	0.000321589	0	0	0.00483188	149:149	2
ACT0036_BICRO__cell_140_S140	ACT0036_BICRO__cell_140_S140	0	0	2517770	0.347989	8233	0.00113791	4709207	0.650874	2354874	2354333	0.99977	2355226	0.500132	2353981	0.499868	31740	0.00673999	0	0	0	0	3633475	3627031	0.998226	3599971	0.990779	3584093	0.986409	3271307118	161368694	584141399	581739365	0.995888	2402034	0.00411208	59327	0.000101563	0.485159	57838	9.90137e-05	0.435942	181795	0.000311217	0	0	0.00462387	143:142	2
ACT0036_BICRO__cell_141_S141	ACT0036_BICRO__cell_141_S141	0	0	7021	0.245816	3713	0.129998	17828	0.624186	8920	8908	0.998655	8913	0.499944	8915	0.500056	94	0.0052726	0	0	0	0	14328	12456	0.869347	12377	0.863833	12274	0.856644	3190457849	158337781	1897930	1888420	0.994989	9510	0.00501072	187	9.85284e-05	0.475936	195	0.000102744	0.482051	3352	0.00176613	0	0	0.00697813	119:119	2
ACT0036_BICRO__cell_142_S142	ACT0036_BICRO__cell_142_S142	0	0	3194906	0.344133	10352	0.00111504	6078676	0.654752	3039734	3038942	0.999739	3040191	0.50014	3038485	0.49986	41714	0.00686235	0	0	0	0	4662824	4654599	0.998236	4618254	0.990441	4594582	0.985365	3271329617	161368694	758105571	755041335	0.995958	3064236	0.00404196	81490	0.000107492	0.505117	76613	0.000101058	0.454779	230424	0.000303947	0	0	0.00455446	147:146	2
ACT0036_BICRO__cell_143_S143	ACT0036_BICRO__cell_143_S143	0	0	3421	0.122573	1212	0.0434253	23277	0.834002	11642	11635	0.999399	11645	0.500279	11632	0.499721	71	0.00305022	0	0	0	0	13990	13367	0.955468	13306	0.951108	13225	0.945318	3193708942	157071622	2479263	2466402	0.994813	12861	0.00518743	239	9.63996e-05	0.447699	195	7.86524e-05	0.420513	1963	0.000791768	0	0	0.00615425	112:111	2
ACT0036_BICRO__cell_144_S144	ACT0036_BICRO__cell_144_S144	0	0	26315	0.332588	3978	0.0502768	48829	0.617136	24426	24403	0.999058	24421	0.500133	24408	0.499867	219	0.00448504	0	0	0	0	39670	37651	0.949105	37465	0.944416	37256	0.939148	3212578523	157919764	5386639	5365156	0.996012	21483	0.0039882	571	0.000106003	0.602452	545	0.000101176	0.482569	5099	0.000946601	0	0	0.00514198	122:122	2
ACT0036_BICRO__cell_145_S145	ACT0036_BICRO__cell_145_S145	0	0	53606	0.356323	2222	0.0147698	94614	0.628907	47333	47281	0.998901	47340	0.500349	47274	0.499651	638	0.00674319	0	0	0	0	75540	74314	0.98377	73688	0.975483	73340	0.970876	3220744492	158490136	11877479	11823729	0.995475	53750	0.00452537	1378	0.000116018	0.499274	1314	0.00011063	0.469559	5566	0.000468618	0	0	0.00522064	149:149	2
ACT0036_BICRO__cell_146_S146	ACT0036_BICRO__cell_146_S146	0	0	17015	0.29854	2857	0.0501281	37122	0.651332	18592	18530	0.996665	18577	0.500431	18545	0.499569	139	0.00374441	0	0	0	0	28566	27077	0.947875	26927	0.942624	26760	0.936778	3207519674	157583033	4370494	4349378	0.995169	21116	0.00483149	482	0.000110285	0.502075	443	0.000101362	0.501129	3842	0.000879077	0	0	0.00592221	139:138	2
ACT0036_BICRO__cell_147_S147	ACT0036_BICRO__cell_147_S147	0	0	854735	0.458788	7574	0.00406542	1000721	0.537147	500635	500086	0.998903	500469	0.500108	500252	0.499892	9881	0.00987388	0	0	0	0	936455	931371	0.994571	922641	0.985249	916233	0.978406	3261844898	161309918	116417909	115781783	0.994536	636126	0.00546416	15634	0.000134292	0.527952	15367	0.000131999	0.461508	83447	0.000716788	0	0	0.00644724	133:133	2
ACT0036_BICRO__cell_148_S148	ACT0036_BICRO__cell_148_S148	0	0	2784895	0.35038	12395	0.00155947	5150920	0.64806	2576313	2574607	0.999338	2575906	0.500087	2575014	0.499913	34076	0.00661552	0	0	0	0	3991143	3981092	0.997482	3950173	0.989735	3932166	0.985223	3271366311	161368694	658234047	655583166	0.995973	2650881	0.00402726	70183	0.000106623	0.514883	67498	0.000102544	0.461732	198269	0.000301214	0	0	0.00453764	149:149	2
ACT0036_BICRO__cell_149_S149	ACT0036_BICRO__cell_149_S149	0	0	2904404	0.289026	17857	0.001777	7126687	0.709197	3565000	3561687	0.999071	3564725	0.500194	3561962	0.499806	40877	0.00573576	0	0	0	0	5044912	5030453	0.997134	4994156	0.989939	4962328	0.98363	3271551185	161368693	867601647	863932316	0.995771	3669331	0.00422928	100178	0.000115465	0.543962	92282	0.000106364	0.511356	276970	0.000319236	0	0	0.00477035	140:140	2
ACT0036_BICRO__cell_14_S14	ACT0036_BICRO__cell_14_S14	0	0	51792	0.379801	6465	0.0474092	78109	0.572789	39069	39040	0.999258	39089	0.500442	39020	0.499558	460	0.00588921	0	0	0	0	68413	65099	0.951559	64653	0.94504	64272	0.939471	3224036261	159288159	9353964	9316104	0.995953	37860	0.00404748	1045	0.000111717	0.601914	991	0.000105944	0.497477	7935	0.000848303	0	0	0.00511345	146:146	2
ACT0036_BICRO__cell_150_S150	ACT0036_BICRO__cell_150_S150	0	0	15061	0.324297	4559	0.0981655	26822	0.577538	13418	13404	0.998957	13425	0.500522	13397	0.499478	114	0.00425024	0	0	0	0	23278	20962	0.900507	20855	0.89591	20721	0.890154	3196865136	156309407	3115625	3101780	0.995556	13845	0.00444373	383	0.000122929	0.626632	316	0.000101424	0.560127	4162	0.00133585	0	0	0.00600393	140:140	2
ACT0036_BICRO__cell_151_S151	ACT0036_BICRO__cell_151_S151	0	0	1950374	0.329162	13331	0.00224986	3961563	0.668588	1981540	1980023	0.999234	1981277	0.500125	1980286	0.499875	24295	0.00613268	0	0	0	0	2974781	2965282	0.996807	2943979	0.989646	2931226	0.985359	3270970633	161368694	494148082	492170470	0.995998	1977612	0.00400206	49194	9.95532e-05	0.485222	47473	9.60704e-05	0.434584	150663	0.000304894	0	0	0.00450258	144:144	2
ACT0036_BICRO__cell_152_S152	ACT0036_BICRO__cell_152_S152	0	0	3493357	0.331626	11783	0.00111857	7028876	0.667255	3515638	3513238	0.999317	3515436	0.500142	3513440	0.499858	48876	0.0069536	0	0	0	0	5291446	5281873	0.998191	5238838	0.990058	5209112	0.98444	3271600080	161368694	885035327	881395524	0.995887	3639803	0.00411261	100013	0.000113005	0.511653	93238	0.000105349	0.471224	276970	0.000312948	0	0	0.00464391	148:149	2
ACT0036_BICRO__cell_153_S153	ACT0036_BICRO__cell_153_S153	0	0	41991	0.335917	3711	0.0296871	79302	0.634396	39664	39638	0.999344	39659	0.500101	39643	0.499899	260	0.00327861	0	0	0	0	62632	60728	0.9696	60503	0.966008	60252	0.962	3210498015	157610709	9418811	9384423	0.996349	34388	0.00365099	866	9.19437e-05	0.606236	703	7.46379e-05	0.58037	5121	0.000543699	0	0	0.00436127	135:135	2
ACT0036_BICRO__cell_154_S154	ACT0036_BICRO__cell_154_S154	0	0	3139255	0.355894	16915	0.00191764	5664582	0.642188	2833357	2831225	0.999248	2833244	0.500168	2831338	0.499832	36043	0.00636287	0	0	0	0	4428397	4415238	0.997028	4383417	0.989843	4363032	0.98524	3271783159	161368694	703506828	700715411	0.996032	2791417	0.00396786	72380	0.000102885	0.496822	68989	9.80644e-05	0.444665	214045	0.000304254	0	0	0.00447306	144:144	2
ACT0036_BICRO__cell_155_S155	ACT0036_BICRO__cell_155_S155	0	0	2397844	0.319564	17896	0.00238503	5087742	0.678051	2545244	2542498	0.998921	2544563	0.500136	2543179	0.499864	32558	0.0063993	0	0	0	0	3768020	3753671	0.996192	3724659	0.988492	3704328	0.983097	3271808418	161368694	635496489	632967574	0.996021	2528915	0.00397943	65353	0.000102838	0.489052	62310	9.80493e-05	0.437634	193139	0.000303918	0	0	0.00448424	145:145	2
ACT0036_BICRO__cell_156_S156	ACT0036_BICRO__cell_156_S156	0	0	3193079	0.368449	14221	0.00164096	5458970	0.62991	2730675	2728295	0.999128	2730408	0.500169	2728562	0.499831	34987	0.00640908	0	0	0	0	4350628	4339025	0.997333	4308460	0.990308	4290290	0.986131	3271967079	161368694	681305505	678664938	0.996124	2640567	0.00387575	68596	0.000100683	0.498688	66540	9.76654e-05	0.446994	199412	0.000292691	0	0	0.00436679	144:144	2
ACT0036_BICRO__cell_157_S157	ACT0036_BICRO__cell_157_S157	0	0	52121	0.28064	2233	0.0120233	131368	0.707337	65703	65665	0.999422	65708	0.500183	65660	0.499817	703	0.00535138	0	0	0	0	93212	92031	0.98733	91441	0.981	91043	0.97673	3248376299	159888256	15503139	15441321	0.996013	61818	0.00398745	1680	0.000108365	0.53631	1335	8.61116e-05	0.489888	6796	0.000438363	0	0	0.00462029	131:131	2
ACT0036_BICRO__cell_158_S158	ACT0036_BICRO__cell_158_S158	0	0	2655956	0.365247	11473	0.00157777	4604249	0.633176	2303091	2301158	0.999161	2302762	0.500138	2301487	0.499862	33697	0.00731867	0	0	0	0	3652687	3643405	0.997459	3612940	0.989118	3596599	0.984645	3271583741	161368694	581051142	578658306	0.995882	2392836	0.00411812	62011	0.000106722	0.489591	60110	0.00010345	0.439378	185138	0.000318626	0	0	0.00464691	148:148	2
ACT0036_BICRO__cell_159_S159	ACT0036_BICRO__cell_159_S159	0	0	1077022	0.222817	7302	0.00151065	3749344	0.775673	1875298	1874046	0.999332	1875224	0.500147	1874120	0.499853	16687	0.00445065	0	0	0	0	2425177	2419597	0.997699	2405271	0.991792	2390531	0.985714	3271816495	161368694	445095064	443315070	0.996001	1779994	0.00399913	48422	0.00010879	0.559085	43850	9.85183e-05	0.517719	131601	0.000295669	0	0	0.00450211	129:129	2
ACT0036_BICRO__cell_15_S15	ACT0036_BICRO__cell_15_S15	0	0	3029687	0.364734	14284	0.0017196	5262591	0.633546	2632475	2630116	0.999104	2632211	0.500174	2630380	0.499826	31085	0.00590679	0	0	0	0	4168823	4157543	0.997294	4128366	0.990295	4108493	0.985528	3266302833	161368585	677415929	674605281	0.995851	2810648	0.00414907	71039	0.000104868	0.542111	63927	9.43689e-05	0.503058	194408	0.000286985	0	0	0.00463529	150:150	2
ACT0036_BICRO__cell_160_S160	ACT0036_BICRO__cell_160_S160	0	0	773005	0.408294	5533	0.00292248	1114716	0.588783	557497	557219	0.999501	557515	0.500141	557201	0.499859	4481	0.00401986	0	0	0	0	948867	945429	0.996377	941774	0.992525	938834	0.989426	3269560437	161325194	129842503	129429211	0.996817	413292	0.00318303	12663	9.75258e-05	0.559741	10720	8.25616e-05	0.529478	38811	0.000298908	0	0	0.00366202	127:127	2
ACT0036_BICRO__cell_161_S161	ACT0036_BICRO__cell_161_S161	0	0	1970389	0.306304	10784	0.00167641	4451607	0.692019	2226890	2224717	0.999024	2226282	0.500107	2225325	0.499893	28615	0.00642802	0	0	0	0	3230697	3221499	0.997153	3194010	0.988644	3178546	0.983858	3270742146	161368694	582273907	579702556	0.995584	2571351	0.00441605	62605	0.000107518	0.503762	59211	0.000101689	0.458158	179043	0.000307489	0	0	0.00493275	150:150	2
ACT0036_BICRO__cell_162_S162	ACT0036_BICRO__cell_162_S162	0	0	2305	0.129538	2324	0.130606	13165	0.739856	6593	6572	0.996815	6584	0.500114	6581	0.499886	77	0.00584884	0	0	0	0	8935	7760	0.868495	7696	0.861332	7634	0.854393	3183079037	154446591	1410310	1402731	0.994626	7579	0.005374	189	0.000134013	0.507937	159	0.000112741	0.559748	2831	0.00200736	0	0	0.00762811	124:124	2
ACT0036_BICRO__cell_163_S163	ACT0036_BICRO__cell_163_S163	0	0	1998435	0.202862	18329	0.00186058	7834458	0.795278	3919286	3915172	0.99895	3918376	0.500146	3916082	0.499854	41596	0.00530937	0	0	0	0	4946409	4930956	0.996876	4892884	0.989179	4856163	0.981755	3271588792	161368694	942175241	938115344	0.995691	4059897	0.00430907	106379	0.000112908	0.507205	99088	0.000105169	0.478655	304696	0.000323396	0	0	0.00485054	140:140	2
ACT0036_BICRO__cell_164_S164	ACT0036_BICRO__cell_164_S164	0	0	28530	0.31681	2115	0.0234859	59409	0.659704	29719	29690	0.999024	29722	0.500295	29687	0.499705	319	0.00536956	0	0	0	0	45186	44088	0.9757	43775	0.968774	43613	0.965188	3216115821	159355654	7522192	7489578	0.995664	32614	0.0043357	779	0.00010356	0.509628	694	9.22603e-05	0.512968	4258	0.000566058	0	0	0.00509758	150:149	2
ACT0036_BICRO__cell_165_S165	ACT0036_BICRO__cell_165_S165	0	0	2634039	0.320239	11598	0.00141005	5579579	0.67835	2790373	2789206	0.999582	2790743	0.500171	2788836	0.499829	29484	0.00528427	0	0	0	0	4127350	4118101	0.997759	4094899	0.992138	4071252	0.986408	3271690025	161368694	658815228	656255304	0.996114	2559924	0.00388565	74501	0.000113083	0.590006	68769	0.000104383	0.556224	204426	0.000310293	0	0	0.00441341	129:128	2
ACT0036_BICRO__cell_166_S166	ACT0036_BICRO__cell_166_S166	0	0	2308296	0.317835	8651	0.00119118	4945625	0.680974	2473099	2472526	0.999768	2473401	0.500119	2472224	0.499881	33674	0.00680885	0	0	0	0	3648123	3641267	0.998121	3611603	0.989989	3593951	0.985151	3271801450	161368694	620677743	618117301	0.995875	2560442	0.00412524	67957	0.000109488	0.494327	64370	0.000103709	0.455134	193423	0.000311632	0	0	0.00465007	148:148	2
ACT0036_BICRO__cell_167_S167	ACT0036_BICRO__cell_167_S167	0	0	32065	0.312652	2092	0.0203982	68401	0.666949	34214	34187	0.999211	34211	0.500154	34190	0.499846	291	0.00425432	0	0	0	0	51424	50335	0.978823	50096	0.974175	49836	0.969119	3212946706	159215462	8469964	8436870	0.996093	33094	0.00390722	855	0.000100945	0.500585	727	8.58327e-05	0.548831	3890	0.00045927	0	0	0.00455327	146:146	2
ACT0036_BICRO__cell_168_S168	ACT0036_BICRO__cell_168_S168	0	0	22084	0.301859	1631	0.0222936	49445	0.675847	24735	24710	0.998989	24725	0.500051	24720	0.499949	309	0.00624937	0	0	0	0	36734	35884	0.976861	35590	0.968857	35417	0.964148	3210261426	158523607	6213189	6186344	0.995679	26845	0.00432065	631	0.000101558	0.494453	686	0.00011041	0.457726	3195	0.000514229	0	0	0.00504684	149:149	2
ACT0036_BICRO__cell_169_S169	ACT0036_BICRO__cell_169_S169	0	0	2619	0.168079	2013	0.129188	10950	0.702734	5477	5473	0.99927	5477	0.500183	5473	0.499817	101	0.00922374	0	0	0	0	7841	6830	0.871062	6751	0.860987	6711	0.855886	3152788996	153629184	1196504	1190659	0.995115	5845	0.00488507	140	0.000117008	0.607143	159	0.000132887	0.465409	2456	0.00205265	0	0	0.00718761	130:130	2
ACT0036_BICRO__cell_16_S16	ACT0036_BICRO__cell_16_S16	0	0	257592	0.376914	5371	0.00785896	420461	0.615227	210286	210175	0.999472	210297	0.500158	210164	0.499842	2153	0.00512057	0	0	0	0	342788	339847	0.99142	338378	0.987135	337021	0.983176	3264196679	161334547	48661303	48498080	0.996646	163223	0.00335427	4968	0.000102093	0.592593	3786	7.78031e-05	0.597993	18970	0.000389837	0	0	0.003924	126:126	2
ACT0036_BICRO__cell_170_S170	ACT0036_BICRO__cell_170_S170	0	0	3053	0.162014	3890	0.206432	11901	0.631554	5958	5943	0.997482	5947	0.499706	5954	0.500294	53	0.00445341	0	0	0	0	9448	7489	0.792655	7438	0.787257	7312	0.77392	3176547147	155257069	1231157	1224217	0.994363	6940	0.00563697	167	0.000135645	0.556886	124	0.000100718	0.467742	3610	0.0029322	0	0	0.00880554	125:124	2
ACT0036_BICRO__cell_171_S171	ACT0036_BICRO__cell_171_S171	0	0	2015278	0.322649	11680	0.00186999	4219078	0.675481	2109831	2109247	0.999723	2110118	0.500137	2108960	0.499863	27871	0.00660595	0	0	0	0	3136953	3127764	0.997071	3102907	0.989147	3089089	0.984742	3271628231	161368694	534298598	532082059	0.995851	2216539	0.0041485	55685	0.000104221	0.494137	52710	9.86527e-05	0.44557	162219	0.000303611	0	0	0.00465499	149:149	2
ACT0036_BICRO__cell_172_S172	ACT0036_BICRO__cell_172_S172	0	0	122	0.0346198	476	0.135074	2926	0.830306	1484	1442	0.971698	1466	0.501025	1460	0.498975	13	0.00444293	0	0	0	0	1768	1502	0.849548	1471	0.832014	1463	0.827489	3112509093	151010191	376560	372107	0.988175	4453	0.0118255	39	0.000103569	0.641026	31	8.23242e-05	0.290323	543	0.001442	0	0	0.0134534	150:150	2
ACT0036_BICRO__cell_173_S173	ACT0036_BICRO__cell_173_S173	0	0	6500	0.229342	1774	0.0625926	20068	0.708066	10033	10035	1.0002	10044	0.500498	10024	0.499502	105	0.00523221	0	0	0	0	14223	13323	0.936722	13233	0.930394	13170	0.925965	3176375863	154413106	2152337	2142018	0.995206	10319	0.00479432	185	8.59531e-05	0.475676	200	9.29223e-05	0.4	2264	0.00105188	0	0	0.00602508	115:115	2
ACT0036_BICRO__cell_174_S174	ACT0036_BICRO__cell_174_S174	0	0	74538	0.344019	2578	0.0118984	139552	0.644082	69800	69752	0.999312	69788	0.500086	69764	0.499914	1107	0.00793253	0	0	0	0	108887	107493	0.987198	106441	0.977536	105780	0.971466	3245950571	161315861	17491987	17412061	0.995431	79926	0.00456929	2071	0.000118397	0.478996	1830	0.000104619	0.42459	8433	0.000482106	0	0	0.00527442	148:148	2
ACT0036_BICRO__cell_175_S175	ACT0036_BICRO__cell_175_S175	0	0	46817	0.339835	3290	0.0238814	87657	0.636284	43844	43813	0.999293	43846	0.5002	43811	0.4998	444	0.0050652	0	0	0	0	69104	67394	0.975255	67033	0.970031	66642	0.964373	3220432999	161226906	10485428	10438106	0.995487	47322	0.00451312	1125	0.000107292	0.556444	985	9.39399e-05	0.550254	6538	0.000623532	0	0	0.00533788	139:139	2
ACT0036_BICRO__cell_176_S176	ACT0036_BICRO__cell_176_S176	0	0	1219	0.116561	2975	0.284471	6264	0.598967	3135	3129	0.998086	3136	0.500639	3128	0.499361	30	0.00478927	0	0	0	0	5244	3749	0.714912	3727	0.710717	3697	0.704996	3169630357	158080404	579230	576274	0.994897	2956	0.00510333	58	0.000100133	0.568966	59	0.000101859	0.457627	2474	0.00427119	0	0	0.00957651	115:114	2
ACT0036_BICRO__cell_177_S177	ACT0036_BICRO__cell_177_S177	0	0	1863498	0.303364	11098	0.00180667	4268188	0.69483	2134746	2133442	0.999389	2134735	0.50015	2133453	0.49985	28136	0.00659202	0	0	0	0	3085460	3076578	0.997121	3051537	0.989006	3037773	0.984545	3271700328	161368694	533367766	531074751	0.995701	2293015	0.00429913	58304	0.000109313	0.490687	55042	0.000103197	0.448894	170259	0.000319215	0	0	0.00483085	147:147	2
ACT0036_BICRO__cell_178_S178	ACT0036_BICRO__cell_178_S178	0	0	2192	0.0914934	6161	0.257158	15605	0.651348	7821	7784	0.995269	7799	0.499776	7806	0.500224	73	0.00467799	0	0	0	0	12015	8907	0.741323	8831	0.734998	8751	0.72834	3194787684	157209050	1654967	1644295	0.993552	10672	0.00644847	199	0.000120244	0.447236	163	9.84914e-05	0.429448	4031	0.0024357	0	0	0.0091029	128:127	2
ACT0036_BICRO__cell_179_S179	ACT0036_BICRO__cell_179_S179	0	0	796	0.0684084	1363	0.117136	9477	0.814455	4749	4728	0.995578	4743	0.500475	4734	0.499525	51	0.00538145	0	0	0	0	5843	5134	0.878658	5079	0.869245	5043	0.863084	3173573008	155551454	1039728	1033307	0.993824	6421	0.00617565	141	0.000135612	0.524823	126	0.000121186	0.468254	1492	0.00143499	0	0	0.00786744	123:123	2
ACT0036_BICRO__cell_17_S17	ACT0036_BICRO__cell_17_S17	0	0	2856323	0.344046	17914	0.00215775	5427929	0.653797	2715785	2712144	0.998659	2714627	0.500122	2713302	0.499878	39648	0.00730444	0	0	0	0	4170907	4156368	0.996514	4119157	0.987593	4096270	0.982105	3271460747	161368694	694833359	691701485	0.995493	3131874	0.00450737	78246	0.000112611	0.50124	73919	0.000106384	0.454376	232670	0.000334857	0	0	0.00506123	150:150	2
ACT0036_BICRO__cell_180_S180	ACT0036_BICRO__cell_180_S180	0	0	3123796	0.310184	16154	0.00160405	6930838	0.688212	3466717	3464121	0.999251	3466233	0.500117	3464605	0.499883	47486	0.00685141	0	0	0	0	5059137	5045927	0.997389	5003851	0.989072	4975064	0.983382	3271986459	161368694	872202957	868482963	0.995735	3719994	0.00426506	102568	0.000117596	0.523331	94104	0.000107892	0.481467	280753	0.00032189	0	0	0.00481243	149:149	2
ACT0036_BICRO__cell_181_S181	ACT0036_BICRO__cell_181_S181	0	0	3139	0.142838	3226	0.146797	15611	0.710366	7808	7803	0.99936	7800	0.499648	7811	0.500352	69	0.00441996	0	0	0	0	11022	9388	0.851751	9324	0.845944	9231	0.837507	3182758928	155628454	1693006	1683232	0.994227	9774	0.00577316	199	0.000117542	0.497487	151	8.91905e-05	0.476821	3209	0.00189545	0	0	0.00787534	126:126	2
ACT0036_BICRO__cell_182_S182	ACT0036_BICRO__cell_182_S182	0	0	2664777	0.296089	10976	0.00121957	6324163	0.702691	3162178	3161985	0.999939	3162959	0.500139	3161204	0.499861	33457	0.00529034	0	0	0	0	4516686	4508027	0.998083	4478849	0.991623	4448320	0.984864	3271668348	161368688	780963033	777784783	0.99593	3178250	0.00406965	88999	0.000113961	0.568804	81297	0.000104098	0.533218	224024	0.000286856	0	0	0.00457457	142:141	2
ACT0036_BICRO__cell_183_S183	ACT0036_BICRO__cell_183_S183	0	0	1723354	0.302274	10544	0.0018494	3967402	0.695877	1984467	1982935	0.999228	1984333	0.500159	1983069	0.499841	23925	0.00603039	0	0	0	0	2862612	2854554	0.997185	2833395	0.989794	2821444	0.985619	3270721809	161368694	491547802	489519077	0.995873	2028725	0.00412722	49251	0.000100196	0.484417	47990	9.76304e-05	0.437279	152910	0.000311079	0	0	0.00463612	143:143	2
ACT0036_BICRO__cell_184_S184	ACT0036_BICRO__cell_184_S184	0	0	5936	0.20777	2478	0.0867343	20156	0.705495	10082	10074	0.999207	10076	0.499901	10080	0.500099	98	0.00486208	0	0	0	0	14334	13082	0.912655	13006	0.907353	12930	0.902051	3196541875	157641225	2311086	2300544	0.995439	10542	0.00456149	257	0.000111203	0.48249	186	8.04816e-05	0.494624	2798	0.00121069	0	0	0.00596386	134:134	2
ACT0036_BICRO__cell_185_S185	ACT0036_BICRO__cell_185_S185	0	0	1418953	0.30266	5459	0.0011644	3263856	0.696175	1632471	1631385	0.999335	1632234	0.500094	1631622	0.499906	20004	0.00612895	0	0	0	0	2354136	2349720	0.998124	2331870	0.990542	2321697	0.98622	3270665689	161368694	415476187	413756142	0.99586	1720045	0.00413994	42450	0.000102172	0.489965	41073	9.88577e-05	0.446741	120695	0.000290498	0	0	0.00463146	149:149	2
ACT0036_BICRO__cell_186_S186	ACT0036_BICRO__cell_186_S186	0	0	3368934	0.335782	26284	0.00261973	6637894	0.661599	3320705	3317189	0.998941	3320143	0.50018	3317751	0.49982	45238	0.00681511	0	0	0	0	5039175	5019806	0.996156	4978501	0.98796	4946292	0.981568	3271962693	161368694	844388326	840669171	0.995595	3719155	0.00440456	98018	0.000116082	0.537789	90887	0.000107636	0.488904	280940	0.000332714	0	0	0.00496099	149:149	2
ACT0036_BICRO__cell_187_S187	ACT0036_BICRO__cell_187_S187	0	0	9046	0.239972	6884	0.182619	21766	0.577409	10935	10831	0.990489	10887	0.500184	10879	0.499816	109	0.00500781	0	0	0	0	18902	15368	0.813036	15266	0.807639	15132	0.80055	3195442037	157457082	2370460	2357429	0.994503	13031	0.00549725	274	0.000115589	0.594891	235	9.91369e-05	0.52766	5316	0.0022426	0	0	0.00795457	131:131	2
ACT0036_BICRO__cell_188_S188	ACT0036_BICRO__cell_188_S188	0	0	2735723	0.3293	11876	0.00142952	5560105	0.669271	2780617	2779488	0.999594	2780871	0.500147	2779234	0.499853	33433	0.00601302	0	0	0	0	4170568	4161283	0.997774	4132294	0.990823	4111582	0.985857	3271742499	161334628	688695140	685969052	0.996042	2726088	0.00395834	70748	0.000102728	0.514149	67651	9.82307e-05	0.459165	201562	0.000292672	0	0	0.00445197	142:142	2
ACT0036_BICRO__cell_189_S189	ACT0036_BICRO__cell_189_S189	0	0	1740723	0.207198	8949	0.0010652	6651586	0.791737	3326872	3324714	0.999351	3326650	0.500129	3324936	0.499871	22372	0.00336341	0	0	0	0	4211815	4204281	0.998211	4183840	0.993358	4153966	0.986265	3271969880	161368694	810414193	807370650	0.996244	3043543	0.00375554	79196	9.77229e-05	0.567731	69819	8.61522e-05	0.547974	201119	0.000248168	0	0	0.00418758	136:136	2
ACT0036_BICRO__cell_18_S18	ACT0036_BICRO__cell_18_S18	0	0	53016	0.371328	8527	0.0597238	81231	0.568948	40653	40578	0.998155	40618	0.500031	40613	0.499969	1144	0.0140833	0	0	0	0	71959	67594	0.93934	66662	0.926389	66157	0.919371	3237870514	159826170	9279761	9228808	0.994509	50953	0.00549077	1543	0.000166276	0.44394	1546	0.000166599	0.430142	10533	0.00113505	0	0	0.00695869	134:134	2
ACT0036_BICRO__cell_190_S190	ACT0036_BICRO__cell_190_S190	0	0	1373	0.113603	2622	0.216945	8091	0.669452	4047	4044	0.999259	4052	0.500803	4039	0.499197	48	0.00593252	0	0	0	0	6067	4748	0.782594	4699	0.774518	4672	0.770068	3163145127	155691269	809999	805223	0.994104	4776	0.0058963	73	9.01236e-05	0.410959	99	0.000122222	0.373737	2709	0.00334445	0	0	0.0094531	123:122	2
ACT0036_BICRO__cell_191_S191	ACT0036_BICRO__cell_191_S191	0	0	1655025	0.361774	9108	0.00199093	2910621	0.636236	1455896	1454725	0.999196	1455791	0.500165	1454830	0.499835	19143	0.00657695	0	0	0	0	2296948	2290259	0.997088	2273597	0.989834	2260019	0.983923	3271270014	161368694	355765826	354239784	0.995711	1526042	0.00428946	42998	0.00012086	0.573957	40302	0.000113282	0.529353	120227	0.000337939	0	0	0.00486154	141:141	2
ACT0036_BICRO__cell_192_S192	ACT0036_BICRO__cell_192_S192	0	0	2012	0.120957	5837	0.350908	8785	0.528135	4396	4389	0.998408	4402	0.501081	4383	0.498919	27	0.00307342	0	0	0	0	8330	5395	0.647659	5372	0.644898	5353	0.642617	3177719314	154885508	764699	760493	0.9945	4206	0.0055002	94	0.000122924	0.510638	73	9.54624e-05	0.342466	4645	0.00607429	0	0	0.0117929	116:116	2
ACT0036_BICRO__cell_193_S1	ACT0036_BICRO__cell_193_S1	0	0	1527541	0.298837	9817	0.00192053	3574256	0.699242	1787856	1786400	0.999186	1787439	0.500087	1786817	0.499913	21748	0.00608462	0	0	0	0	2566681	2558845	0.996947	2538493	0.989018	2527595	0.984772	3271388442	161368694	454317566	452355198	0.995681	1962368	0.00431938	48109	0.000105893	0.509593	44814	9.86403e-05	0.458004	140849	0.000310023	0	0	0.00483393	149:149	2
ACT0036_BICRO__cell_194_S2	ACT0036_BICRO__cell_194_S2	0	0	2812851	0.365687	18323	0.0023821	4860786	0.631931	2432145	2428641	0.998559	2431288	0.500184	2429498	0.499816	37673	0.00775039	0	0	0	0	3864816	3851189	0.996474	3815124	0.987142	3790953	0.980888	3271597133	161368694	636889389	633966055	0.99541	2923334	0.00459002	73305	0.000115098	0.519692	69679	0.000109405	0.471261	218139	0.000342507	0	0	0.00515703	150:150	2
ACT0036_BICRO__cell_195_S3	ACT0036_BICRO__cell_195_S3	0	0	2937	0.115285	9673	0.379691	12866	0.505024	6443	6423	0.996896	6435	0.500155	6431	0.499845	38	0.00295352	0	0	0	0	12757	7898	0.619111	7859	0.616054	7821	0.613075	3183268901	156893633	1172189	1165491	0.994286	6698	0.0057141	93	7.93387e-05	0.408602	106	9.04291e-05	0.518868	6497	0.00554262	0	0	0.0114265	122:122	2
ACT0036_BICRO__cell_196_S4	ACT0036_BICRO__cell_196_S4	0	0	2223451	0.288993	13212	0.00171723	5457119	0.70929	2728494	2728625	1.00005	2729261	0.500129	2727858	0.499871	34670	0.00635317	0	0	0	0	3864226	3854874	0.99758	3821838	0.989031	3801114	0.983668	3271615722	161368693	713544505	709866096	0.994845	3678409	0.00515512	80259	0.000112479	0.52895	73792	0.000103416	0.483548	231255	0.000324093	0	0	0.00569511	150:150	2
ACT0036_BICRO__cell_197_S5	ACT0036_BICRO__cell_197_S5	0	0	2193990	0.251715	14994	0.00172025	6507168	0.746564	3255079	3252089	0.999081	3254660	0.500165	3252508	0.499835	34291	0.00526973	0	0	0	0	4375221	4363175	0.997247	4332521	0.99024	4304488	0.983833	3271859856	161368694	786266380	782919510	0.995743	3346870	0.00425666	89128	0.000113356	0.542568	81370	0.000103489	0.511294	250242	0.000318266	0	0	0.00479177	138:137	2
ACT0036_BICRO__cell_198_S6	ACT0036_BICRO__cell_198_S6	0	0	64415	0.361715	16060	0.0901832	97607	0.548101	48827	48780	0.999037	48826	0.500231	48781	0.499769	534	0.00547092	0	0	0	0	89308	81167	0.908844	80657	0.903133	80037	0.896191	3230837892	159327715	9199417	9158755	0.99558	40662	0.00442006	1149	0.000124899	0.548303	963	0.000104681	0.554517	55166	0.00599668	0	0	0.0106463	133:133	2
ACT0036_BICRO__cell_199_S7	ACT0036_BICRO__cell_199_S7	0	0	76126	0.362767	3910	0.0186325	129812	0.6186	64934	64878	0.999138	64959	0.500408	64853	0.499592	464	0.0035744	0	0	0	0	105156	103089	0.980343	102609	0.975779	102190	0.971794	3232311103	159303687	15935564	15872607	0.996049	62957	0.00395072	1600	0.000100404	0.564375	1374	8.62222e-05	0.549491	7685	0.000482255	0	0	0.0046196	147:147	2
ACT0036_BICRO__cell_19_S19	ACT0036_BICRO__cell_19_S19	0	0	1148118	0.292763	8808	0.00224598	2764740	0.704991	1382977	1381763	0.999122	1382813	0.50016	1381927	0.49984	15528	0.00561644	0	0	0	0	1968597	1962018	0.996658	1949825	0.990464	1942294	0.986639	3271881925	161334628	307967262	306748845	0.996044	1218417	0.00395632	28692	9.31657e-05	0.376446	28640	9.29969e-05	0.353003	105957	0.000344053	0	0	0.00448654	116:116	2
ACT0036_BICRO__cell_1_S1	ACT0036_BICRO__cell_1_S1	0	0	1532	0.0733716	3462	0.165805	15886	0.760824	7945	7941	0.999497	7942	0.499937	7944	0.500063	101	0.0063578	0	0	0	0	10490	8739	0.833079	8647	0.824309	8595	0.819352	3195650562	157777035	1749517	1738260	0.993566	11257	0.00643435	170	9.71697e-05	0.470588	196	0.000112031	0.433673	3225	0.00184337	0	0	0.00848691	130:129	2
ACT0036_BICRO__cell_200_S8	ACT0036_BICRO__cell_200_S8	0	0	26923	0.345406	3871	0.0496626	47152	0.604932	23598	23554	0.998135	23590	0.500297	23562	0.499703	326	0.00691381	0	0	0	0	39136	37147	0.949177	36809	0.940541	36644	0.936325	3216121116	159294963	5941744	5908600	0.994422	33144	0.00557816	699	0.000117642	0.519313	727	0.000122355	0.469051	5748	0.000967393	0	0	0.00678555	150:150	2
ACT0036_BICRO__cell_201_S9	ACT0036_BICRO__cell_201_S9	0	0	2029	0.106186	6409	0.335409	10670	0.558405	5339	5331	0.998502	5339	0.500375	5331	0.499625	51	0.00477976	0	0	0	0	9579	6366	0.664579	6313	0.659046	6283	0.655914	3182258660	157132067	984561	978652	0.993998	5909	0.00600166	125	0.00012696	0.424	104	0.000105631	0.442308	5383	0.00546741	0	0	0.0117017	124:123	2
ACT0036_BICRO__cell_202_S10	ACT0036_BICRO__cell_202_S10	0	0	3624	0.136384	9098	0.34239	13850	0.521225	6931	6919	0.998269	6936	0.500794	6914	0.499206	81	0.00584838	0	0	0	0	13326	8761	0.657437	8684	0.651658	8625	0.647231	3193681787	156834041	1292502	1284795	0.994037	7707	0.00596285	113	8.74273e-05	0.460177	163	0.000126112	0.349693	6749	0.00522166	0	0	0.011398	125:124	2
ACT0036_BICRO__cell_203_S11	ACT0036_BICRO__cell_203_S11	0	0	2194488	0.270219	17186	0.00211621	5909460	0.727664	2955503	2953957	0.999477	2955446	0.500121	2954014	0.499879	28642	0.0048468	0	0	0	0	4074888	4061407	0.996692	4036240	0.990516	4009884	0.984048	3271788667	161368694	710407850	707581818	0.996022	2826032	0.00397804	75878	0.000106809	0.548473	69475	9.77959e-05	0.507334	211689	0.000297982	0	0	0.00448063	133:133	2
ACT0036_BICRO__cell_204_S12	ACT0036_BICRO__cell_204_S12	0	0	911680	0.237181	3373	0.000877512	2928767	0.761942	1464179	1464588	1.00028	1464650	0.500091	1464117	0.499909	17608	0.00601209	0	0	0	0	1930714	1928025	0.998607	1912253	0.990438	1904423	0.986383	3271395639	161368693	377708881	375231041	0.99344	2477840	0.00656018	36644	9.70165e-05	0.472246	35480	9.39348e-05	0.432779	154633	0.000409397	0	0	0.00716053	149:149	2
ACT0036_BICRO__cell_205_S13	ACT0036_BICRO__cell_205_S13	0	0	25008	0.346247	3744	0.0518373	43474	0.601916	21740	21734	0.999724	21746	0.500207	21728	0.499793	114	0.00262226	0	0	0	0	36170	34270	0.94747	34167	0.944623	34002	0.940061	3203394122	159139654	4954386	4934398	0.995966	19988	0.00403441	566	0.000114242	0.671378	454	9.1636e-05	0.629956	3974	0.000802118	0	0	0.0050424	128:127	2
ACT0036_BICRO__cell_206_S14	ACT0036_BICRO__cell_206_S14	0	0	342789	0.398412	4337	0.00504075	513262	0.596547	256749	256513	0.999081	256723	0.500179	256539	0.499821	2238	0.00436035	0	0	0	0	431313	428724	0.993997	426666	0.989226	424539	0.984294	3260006696	161309802	64292058	64044716	0.996153	247342	0.00384716	6558	0.000102003	0.571211	5429	8.44428e-05	0.543194	20730	0.000322435	0	0	0.00435604	149:149	2
ACT0036_BICRO__cell_207_S15	ACT0036_BICRO__cell_207_S15	0	0	1048506	0.352506	9551	0.00321103	1916381	0.644283	958478	957903	0.9994	958466	0.500144	957915	0.499856	12316	0.0064267	0	0	0	0	1493377	1487416	0.996008	1476293	0.98856	1469964	0.984322	3254705591	160046802	240049377	239069745	0.995919	979632	0.00408096	25949	0.000108099	0.512313	23333	9.72008e-05	0.467878	76834	0.000320076	0	0	0.00460634	147:147	2
ACT0036_BICRO__cell_208_S16	ACT0036_BICRO__cell_208_S16	0	0	2371799	0.294811	11943	0.0014845	5661418	0.703705	2831163	2830255	0.999679	2831342	0.500112	2830076	0.499888	33838	0.00597695	0	0	0	0	4039499	4031006	0.997898	4002909	0.990942	3983746	0.986198	3271969529	161368694	670981408	668312333	0.996022	2669075	0.00397787	68762	0.00010248	0.4798	66026	9.84021e-05	0.432542	215897	0.000321763	0	0	0.00450051	130:130	2
ACT0036_BICRO__cell_209_S17	ACT0036_BICRO__cell_209_S17	0	0	1979803	0.302195	13441	0.00205162	4558164	0.695753	2279898	2278266	0.999284	2279540	0.5001	2278624	0.4999	27436	0.00601909	0	0	0	0	3289422	3278853	0.996787	3254869	0.989496	3241087	0.985306	3271150063	161368693	558821353	556470541	0.995793	2350812	0.00420673	58047	0.000103874	0.500904	55761	9.97832e-05	0.454583	176751	0.000316292	0	0	0.00472668	141:141	2
ACT0036_BICRO__cell_20_S20	ACT0036_BICRO__cell_20_S20	0	0	2743657	0.284387	14684	0.00152203	6889277	0.714091	3446283	3442994	0.999046	3445222	0.500085	3444055	0.499915	45140	0.00655221	0	0	0	0	4846379	4833970	0.99744	4792729	0.98893	4766598	0.983538	3271784856	161368694	865388750	861730309	0.995772	3658441	0.00422751	91719	0.000105986	0.48074	88724	0.000102525	0.434561	273002	0.000315467	0	0	0.00475149	148:148	2
ACT0036_BICRO__cell_210_S18	ACT0036_BICRO__cell_210_S18	0	0	118693	0.354259	3016	0.00900175	213337	0.636739	106750	106587	0.998473	106686	0.500082	106651	0.499918	1639	0.00768268	0	0	0	0	168342	166623	0.989789	165560	0.983474	164751	0.978668	3245024942	160773787	23830551	23719211	0.995328	111340	0.00467215	2667	0.000111915	0.547432	2228	9.34934e-05	0.52289	13808	0.000579424	0	0	0.00545699	119:119	2
ACT0036_BICRO__cell_211_S19	ACT0036_BICRO__cell_211_S19	0	0	3042650	0.357867	19578	0.00230271	5439942	0.63983	2721134	2718808	0.999145	2720583	0.500113	2719359	0.499887	36590	0.00672617	0	0	0	0	4269380	4254168	0.996437	4221666	0.988824	4202347	0.984299	3271976104	161368694	675788077	672955678	0.995809	2832399	0.00419125	72055	0.000106624	0.499979	68387	0.000101196	0.452367	218675	0.000323585	0	0	0.00472266	146:146	2
ACT0036_BICRO__cell_212_S20	ACT0036_BICRO__cell_212_S20	0	0	19423	0.309431	7191	0.114561	36156	0.576008	18097	18059	0.9979	18074	0.499889	18082	0.500111	359	0.0099292	0	0	0	0	31564	27910	0.884235	27638	0.875618	27240	0.863008	3198713440	154851805	4166374	4141112	0.993937	25262	0.00606331	529	0.000126969	0.487713	456	0.000109448	0.45614	7547	0.00181141	0	0	0.00811113	145:144	2
ACT0036_BICRO__cell_213_S21	ACT0036_BICRO__cell_213_S21	0	0	2964798	0.299761	22448	0.00226964	6903290	0.697969	3454123	3449167	0.998565	3452913	0.500184	3450377	0.499816	36780	0.00532789	0	0	0	0	4963658	4945366	0.996315	4911864	0.989565	4883394	0.98383	3271825332	161368694	842179596	838168346	0.995237	4011250	0.00476294	96960	0.00011513	0.560829	88910	0.000105571	0.527713	285456	0.000338949	0	0	0.00532259	140:140	2
ACT0036_BICRO__cell_214_S22	ACT0036_BICRO__cell_214_S22	0	0	27871	0.329374	2932	0.0346498	53815	0.635976	26919	26896	0.999146	26929	0.5004	26886	0.4996	238	0.00442256	0	0	0	0	42428	40916	0.964363	40697	0.959201	40519	0.955006	3212551623	157256457	6348702	6321142	0.995659	27560	0.00434104	707	0.000111361	0.538897	639	0.00010065	0.486698	4035	0.000635563	0	0	0.00518862	134:133	2
ACT0036_BICRO__cell_215_S23	ACT0036_BICRO__cell_215_S23	0	0	2373475	0.300198	17357	0.00219532	5515528	0.697606	2760152	2755376	0.99827	2758516	0.500136	2757012	0.499864	37323	0.0067669	0	0	0	0	3971841	3957076	0.996283	3922662	0.987618	3901366	0.982256	3271810265	161368694	701697959	698142382	0.994933	3555577	0.0050671	76972	0.000109694	0.498454	72721	0.000103636	0.450118	247216	0.000352311	0	0	0.00563275	149:149	2
ACT0036_BICRO__cell_216_S24	ACT0036_BICRO__cell_216_S24	0	0	1001314	0.348193	5603	0.00194837	1868825	0.649858	934660	934165	0.99947	934603	0.500102	934222	0.499898	14023	0.00750365	0	0	0	0	1444882	1441081	0.997369	1428930	0.98896	1422632	0.984601	3254620394	160685041	229920373	228951159	0.995785	969214	0.00421543	25906	0.000112674	0.505134	27497	0.000119594	0.440994	80488	0.000350069	0	0	0.00479777	142:142	2
ACT0036_BICRO__cell_217_S25	ACT0036_BICRO__cell_217_S25	0	0	101497	0.399862	6998	0.0275696	145335	0.572568	72730	72605	0.998281	72697	0.500203	72638	0.499797	814	0.00560085	0	0	0	0	127322	123669	0.971309	122955	0.965701	122201	0.959779	3236229633	160517764	18658000	18573206	0.995455	84794	0.00454465	2282	0.000122307	0.635846	2002	0.0001073	0.573926	10126	0.000542716	0	0	0.00531697	150:150	2
ACT0036_BICRO__cell_218_S26	ACT0036_BICRO__cell_218_S26	0	0	33807	0.326941	12192	0.117906	57405	0.555153	28712	28693	0.999338	28713	0.500183	28692	0.499817	252	0.00438986	0	0	0	0	51828	45678	0.881338	45435	0.87665	45198	0.872077	3222107172	158758824	6499908	6471302	0.995599	28606	0.00440099	698	0.000107386	0.511461	576	8.86166e-05	0.532986	9936	0.00152864	0	0	0.00612563	134:134	2
ACT0036_BICRO__cell_219_S27	ACT0036_BICRO__cell_219_S27	0	0	19152	0.344485	3211	0.057756	33233	0.597759	16680	16553	0.992386	16627	0.500316	16606	0.499684	157	0.00472422	0	0	0	0	27876	26159	0.938406	26009	0.933025	25885	0.928577	3202095164	159093994	3955391	3938350	0.995692	17041	0.0043083	385	9.73355e-05	0.54026	303	7.66043e-05	0.541254	3553	0.000898268	0	0	0.0053805	142:142	2
ACT0036_BICRO__cell_21_S21	ACT0036_BICRO__cell_21_S21	0	0	2421907	0.31667	12766	0.00166918	5213371	0.681661	2607940	2605431	0.999038	2607582	0.500172	2605789	0.499828	34488	0.0066153	0	0	0	0	3841266	3830805	0.997277	3800287	0.989332	3782029	0.984579	3270881769	161368688	647411427	644591222	0.995644	2820205	0.00435612	69142	0.000106798	0.492031	65850	0.000101713	0.446667	213969	0.000330499	0	0	0.00489513	146:146	2
ACT0036_BICRO__cell_220_S28	ACT0036_BICRO__cell_220_S28	0	0	4115	0.170974	3503	0.145546	16450	0.68348	8257	8193	0.992249	8240	0.500912	8210	0.499088	113	0.0068693	0	0	0	0	12090	10294	0.851447	10177	0.84177	10111	0.836311	3186117043	157817864	1807981	1797701	0.994314	10280	0.0056859	214	0.000118364	0.462617	167	9.23682e-05	0.461078	3502	0.00193697	0	0	0.0078336	130:129	2
ACT0036_BICRO__cell_221_S29	ACT0036_BICRO__cell_221_S29	0	0	58839	0.402197	3863	0.0264057	83592	0.571397	41823	41769	0.998709	41793	0.499964	41799	0.500036	382	0.00456982	0	0	0	0	73338	71327	0.972579	70960	0.967575	70234	0.957675	3223265001	160567116	10074756	10035293	0.996083	39463	0.00391702	1183	0.000117422	0.623838	1137	0.000112856	0.573439	5599	0.000555745	0	0	0.00470304	142:142	2
ACT0036_BICRO__cell_222_S30	ACT0036_BICRO__cell_222_S30	0	0	185381	0.428234	5817	0.0134374	241698	0.558328	120907	120791	0.999041	120893	0.500182	120805	0.499818	2030	0.00839891	0	0	0	0	217463	214286	0.985391	212509	0.977219	211157	0.971002	3240382991	160048226	29106719	28962536	0.995046	144183	0.0049536	4164	0.00014306	0.569404	3751	0.000128871	0.526526	18484	0.000635042	0	0	0.00586057	143:143	2
ACT0036_BICRO__cell_223_S31	ACT0036_BICRO__cell_223_S31	0	0	2396317	0.307284	16329	0.0020939	5385738	0.690622	2694130	2691608	0.999064	2693571	0.50013	2692167	0.49987	26426	0.00490666	0	0	0	0	3912405	3900301	0.996906	3876819	0.990904	3855528	0.985462	3271464154	161368694	656886454	654062098	0.9957	2824356	0.00429961	73331	0.000111634	0.588073	67566	0.000102858	0.543173	203759	0.000310189	0	0	0.00482429	137:137	2
ACT0036_BICRO__cell_224_S32	ACT0036_BICRO__cell_224_S32	0	0	2517	0.14529	7277	0.420053	7530	0.434657	3768	3762	0.998408	3768	0.500398	3762	0.499602	10	0.00132802	0	0	0	0	8667	5021	0.579324	5009	0.577939	4992	0.575978	3168349370	154695421	588441	585533	0.995058	2908	0.00494187	48	8.15715e-05	0.520833	52	8.83691e-05	0.230769	5488	0.00932634	0	0	0.0144382	118:117	2
ACT0036_BICRO__cell_225_S33	ACT0036_BICRO__cell_225_S33	0	0	507143	0.354241	5154	0.00360009	919335	0.642159	459941	459394	0.998811	459788	0.500131	459547	0.499869	7266	0.00790354	0	0	0	0	719449	715868	0.995023	708890	0.985323	705581	0.980724	3265674515	161359260	120436277	119835733	0.995014	600544	0.0049864	15122	0.00012556	0.541066	13390	0.000111179	0.500075	46476	0.000385897	0	0	0.00560904	150:150	2
ACT0036_BICRO__cell_226_S34	ACT0036_BICRO__cell_226_S34	0	0	3239509	0.322176	14151	0.00140734	6801444	0.676417	3402099	3399345	0.99919	3401781	0.500156	3399663	0.499844	47293	0.00695338	0	0	0	0	5051198	5039519	0.997688	4996699	0.989211	4968003	0.98353	3271797524	161368694	865292869	861490656	0.995606	3802213	0.00439413	99260	0.000114713	0.524471	93230	0.000107744	0.480607	279574	0.000323098	0	0	0.00493969	149:149	2
ACT0036_BICRO__cell_227_S35	ACT0036_BICRO__cell_227_S35	0	0	3036671	0.305155	21172	0.00212757	6893413	0.692718	3448028	3445385	0.999233	3447892	0.500172	3445521	0.499828	48674	0.00706094	0	0	0	0	4999965	4983435	0.996694	4938167	0.98764	4907450	0.981497	3271608326	161368694	883863833	880000249	0.995629	3863584	0.00437124	94243	0.000106626	0.480322	92109	0.000104212	0.429632	285391	0.00032289	0	0	0.00490497	149:149	2
ACT0036_BICRO__cell_228_S36	ACT0036_BICRO__cell_228_S36	0	0	44509	0.349364	6722	0.052763	76169	0.597873	38092	38077	0.999606	38082	0.499967	38087	0.500033	864	0.0113432	0	0	0	0	64132	60694	0.946392	59973	0.935149	59174	0.922691	3233390831	160001347	8786526	8739093	0.994602	47433	0.00539838	1202	0.0001368	0.560732	1262	0.000143629	0.436609	9677	0.00110135	0	0	0.00678015	135:134	2
ACT0036_BICRO__cell_229_S37	ACT0036_BICRO__cell_229_S37	0	0	31446	0.34153	5469	0.0593979	55159	0.599072	27598	27561	0.998659	27568	0.499792	27591	0.500208	402	0.00728802	0	0	0	0	46238	43433	0.939336	43085	0.931809	42746	0.924478	3208702956	158676447	6640711	6608553	0.995157	32158	0.00484255	743	0.000111886	0.537012	791	0.000119114	0.495575	6599	0.000993719	0	0	0.00606727	148:148	2
ACT0036_BICRO__cell_22_S22	ACT0036_BICRO__cell_22_S22	0	0	24176	0.31897	4642	0.061245	46976	0.619785	23497	23479	0.999234	23497	0.500192	23479	0.499808	283	0.00602435	0	0	0	0	38038	35677	0.93793	35453	0.932042	35211	0.92568	3214487136	159800573	5516165	5492135	0.995644	24030	0.00435629	604	0.000109496	0.538079	526	9.53561e-05	0.475285	5176	0.000938333	0	0	0.00549947	137:137	2
ACT0036_BICRO__cell_230_S38	ACT0036_BICRO__cell_230_S38	0	0	1449526	0.327661	6296	0.00142319	2968042	0.670916	1484126	1483916	0.999859	1484544	0.500176	1483498	0.499824	16831	0.00567074	0	0	0	0	2220347	2215679	0.997898	2200450	0.991039	2190196	0.986421	3267916749	161368663	373468551	371924776	0.995866	1543775	0.00413361	41757	0.000111809	0.531097	36186	9.68917e-05	0.500995	111076	0.000297417	0	0	0.00463973	148:148	2
ACT0036_BICRO__cell_231_S39	ACT0036_BICRO__cell_231_S39	0	0	1773451	0.300979	8120	0.00137808	4110699	0.697643	2055852	2054847	0.999511	2055887	0.500131	2054812	0.499869	26821	0.00652468	0	0	0	0	2959545	2953021	0.997796	2930006	0.990019	2916330	0.985398	3271412262	161368692	514205279	512053527	0.995815	2151752	0.00418462	53880	0.000104783	0.489217	50779	9.87524e-05	0.450619	161456	0.000313991	0	0	0.00470214	146:146	2
ACT0036_BICRO__cell_232_S40	ACT0036_BICRO__cell_232_S40	0	0	2421786	0.310546	7784	0.000998145	5368896	0.688455	2684857	2684039	0.999695	2685179	0.500136	2683717	0.499864	26747	0.00498184	0	0	0	0	3912606	3906623	0.998471	3884224	0.992746	3863382	0.987419	3271104280	161368692	646162737	643727948	0.996232	2434789	0.00376807	73840	0.000114275	0.595599	66842	0.000103445	0.561877	186166	0.00028811	0	0	0.0042739	133:133	2
ACT0036_BICRO__cell_233_S41	ACT0036_BICRO__cell_233_S41	0	0	4535	0.18423	3408	0.138447	16673	0.677324	8340	8333	0.999161	8342	0.50033	8331	0.49967	81	0.00485815	0	0	0	0	12348	10630	0.860868	10573	0.856252	10518	0.851798	3183643452	157445544	1888192	1878468	0.99485	9724	0.0051499	187	9.90365e-05	0.534759	219	0.000115984	0.52968	3587	0.0018997	0	0	0.00726462	140:139	2
ACT0036_BICRO__cell_234_S42	ACT0036_BICRO__cell_234_S42	0	0	64865	0.391607	6998	0.0422488	93775	0.566144	46936	46839	0.997933	46911	0.500251	46864	0.499749	408	0.00435084	0	0	0	0	83023	79373	0.956036	78955	0.951002	78393	0.944232	3230927230	159252221	11524307	11464716	0.994829	59591	0.0051709	1431	0.000124172	0.597484	1161	0.000100744	0.63652	10460	0.000907647	0	0	0.00630346	149:149	2
ACT0036_BICRO__cell_235_S43	ACT0036_BICRO__cell_235_S43	0	0	7386	0.240853	2788	0.090915	20492	0.668232	10308	10184	0.987971	10262	0.500781	10230	0.499219	219	0.0106871	0	0	0	0	15442	13961	0.904093	13750	0.890429	13583	0.879614	3197258851	157011870	2451846	2435357	0.993275	16489	0.00672514	305	0.000124396	0.468852	339	0.000138263	0.371681	3359	0.00136999	0	0	0.00835778	149:149	2
ACT0036_BICRO__cell_236_S44	ACT0036_BICRO__cell_236_S44	0	0	2993216	0.344314	11858	0.00136404	5688210	0.654322	2844229	2843981	0.999913	2844761	0.500115	2843449	0.499885	37198	0.00653949	0	0	0	0	4365241	4355904	0.997861	4322383	0.990182	4298053	0.984608	3271210146	161368693	728368868	725232402	0.995694	3136466	0.00430615	81317	0.000111643	0.539678	76064	0.000104431	0.481621	219430	0.000301262	0	0	0.00482349	149:149	2
ACT0036_BICRO__cell_237_S45	ACT0036_BICRO__cell_237_S45	0	0	9612	0.277307	2870	0.0827996	22180	0.639894	11105	11075	0.997299	11105	0.500676	11075	0.499324	264	0.0119026	0	0	0	0	17463	15998	0.916108	15759	0.902422	15607	0.893718	3194664527	157076903	2649571	2633110	0.993787	16461	0.0062127	387	0.000146061	0.521964	403	0.0001521	0.461538	3706	0.00139872	0	0	0.00790958	149:149	2
ACT0036_BICRO__cell_238_S46	ACT0036_BICRO__cell_238_S46	0	0	1895710	0.253821	12365	0.00165558	5560613	0.744523	2781136	2779477	0.999403	2780849	0.500098	2779764	0.499902	35900	0.00645612	0	0	0	0	3752294	3742923	0.997503	3712764	0.989465	3694698	0.98465	3271868882	161368694	680032615	677187880	0.995817	2844735	0.00418323	67708	9.95658e-05	0.442651	67934	9.98981e-05	0.397695	218583	0.00032143	0	0	0.00470413	139:139	2
ACT0036_BICRO__cell_239_S47	ACT0036_BICRO__cell_239_S47	0	0	2351832	0.371179	11553	0.00182336	3972723	0.626997	1986853	1985870	0.999505	1987041	0.500171	1985682	0.499829	26986	0.00679282	0	0	0	0	3181547	3173257	0.997394	3149653	0.989975	3132937	0.984721	3269624246	161368694	487973746	485929419	0.995811	2044327	0.00418942	62878	0.000128855	0.571551	56265	0.000115303	0.536532	161865	0.000331708	0	0	0.00476529	141:140	2
ACT0036_BICRO__cell_23_S23	ACT0036_BICRO__cell_23_S23	0	0	2522446	0.324033	18295	0.00235017	5243799	0.673617	2623212	2620587	0.998999	2622595	0.500133	2621204	0.499867	32641	0.00622469	0	0	0	0	3908590	3895331	0.996608	3865875	0.989072	3847764	0.984438	3271236831	161368694	657305101	654557335	0.99582	2747766	0.00418035	67702	0.000102999	0.498922	65483	9.96234e-05	0.444283	207102	0.000315077	0	0	0.00469805	148:148	2
ACT0036_BICRO__cell_240_S48	ACT0036_BICRO__cell_240_S48	0	0	1526	0.105943	4778	0.331713	8100	0.562344	4051	4049	0.999506	4067	0.502099	4033	0.497901	27	0.00333333	0	0	0	0	7215	4821	0.668191	4799	0.665142	4769	0.660984	3179413824	157957496	715728	711911	0.994667	3817	0.00533303	76	0.000106186	0.460526	64	8.94194e-05	0.5625	3942	0.00550768	0	0	0.0110363	114:113	2
ACT0036_BICRO__cell_241_S49	ACT0036_BICRO__cell_241_S49	0	0	2576347	0.304917	17294	0.00204678	5855709	0.693037	2929559	2926150	0.998836	2928703	0.500145	2927006	0.499855	37497	0.00640349	0	0	0	0	4243423	4229037	0.99661	4193728	0.988289	4171951	0.983157	3271564351	161368693	746222113	742834539	0.99546	3387574	0.00453963	84405	0.00011311	0.528748	77994	0.000104518	0.484089	244508	0.000327661	0	0	0.00508492	149:149	2
ACT0036_BICRO__cell_242_S50	ACT0036_BICRO__cell_242_S50	0	0	6584	0.20389	3213	0.0994983	22495	0.696612	11269	11226	0.996184	11238	0.499578	11257	0.500422	87	0.00386753	0	0	0	0	16189	14542	0.898264	14446	0.892334	14378	0.888134	3205878279	158624991	2423656	2410887	0.994732	12769	0.00526849	242	9.98492e-05	0.549587	218	8.99468e-05	0.541284	3741	0.00154354	0	0	0.00700182	121:122	2
ACT0036_BICRO__cell_243_S51	ACT0036_BICRO__cell_243_S51	0	0	4672	0.196848	4064	0.171231	14998	0.63192	7507	7491	0.997869	7499	0.5	7499	0.5	50	0.00333378	0	0	0	0	11892	9837	0.827195	9794	0.823579	9748	0.819711	3185278346	156709842	1589754	1581545	0.994836	8209	0.00516369	159	0.000100015	0.509434	149	9.37252e-05	0.503356	3680	0.00231482	0	0	0.00767226	127:127	2
ACT0036_BICRO__cell_244_S52	ACT0036_BICRO__cell_244_S52	0	0	10659	0.25511	5720	0.136901	25403	0.607989	12727	12676	0.995993	12712	0.500413	12691	0.499587	153	0.00602291	0	0	0	0	20967	18068	0.861735	17928	0.855058	17784	0.84819	3205003755	158548712	2899122	2883094	0.994471	16028	0.00552857	344	0.000118657	0.508721	308	0.000106239	0.577922	5399	0.00186229	0	0	0.00761575	146:146	2
ACT0036_BICRO__cell_245_S53	ACT0036_BICRO__cell_245_S53	0	0	1691469	0.287685	9988	0.00169876	4178131	0.710616	2089724	2088407	0.99937	2089722	0.500157	2088409	0.499843	26529	0.00634949	0	0	0	0	2953058	2945017	0.997277	2921105	0.98918	2907645	0.984622	3271325033	161368694	524170039	521798831	0.995476	2371208	0.00452374	55019	0.000104964	0.500409	52103	9.9401e-05	0.451356	170641	0.000325545	0	0	0.00505365	148:148	2
ACT0036_BICRO__cell_246_S54	ACT0036_BICRO__cell_246_S54	0	0	1988248	0.308891	8387	0.00130299	4440103	0.689806	2220487	2219616	0.999608	2220561	0.500115	2219542	0.499885	27650	0.00622733	0	0	0	0	3232194	3225451	0.997914	3200105	0.990072	3185295	0.98549	3271396678	161368688	567848481	565376053	0.995646	2472428	0.00435403	61257	0.000107876	0.516953	58216	0.00010252	0.468926	171687	0.000302346	0	0	0.00486677	149:149	2
ACT0036_BICRO__cell_247_S55	ACT0036_BICRO__cell_247_S55	0	0	1893	0.129622	1566	0.107231	11145	0.763147	5576	5569	0.998745	5583	0.500942	5562	0.499058	67	0.00601166	0	0	0	0	7335	6542	0.891888	6483	0.883845	6446	0.8788	3176525868	156071648	1226074	1219070	0.994287	7004	0.00571254	138	0.000112554	0.391304	138	0.000112554	0.5	1880	0.00153335	0	0	0.007471	124:124	2
ACT0036_BICRO__cell_248_S56	ACT0036_BICRO__cell_248_S56	0	0	2255496	0.30063	7882	0.00105058	5239180	0.698319	2620306	2618874	0.999453	2620143	0.500106	2619037	0.499894	24691	0.00471276	0	0	0	0	3763624	3757318	0.998324	3735835	0.992616	3714282	0.98689	3271459630	161368694	635878884	633433621	0.996155	2445263	0.00384549	71096	0.000111807	0.599345	64533	0.000101486	0.55398	180596	0.00028401	0	0	0.00434279	135:135	2
ACT0036_BICRO__cell_249_S57	ACT0036_BICRO__cell_249_S57	0	0	1505258	0.375085	9266	0.00230893	2498586	0.622606	1249699	1248887	0.99935	1249594	0.50012	1248992	0.49988	18316	0.00733055	0	0	0	0	2015713	2009596	0.996965	1993773	0.989116	1982616	0.98358	3259856239	160678503	305601397	304302694	0.99575	1298703	0.00424966	42254	0.000138265	0.587779	38206	0.000125019	0.555436	111271	0.000364105	0	0	0.00487705	139:139	2
ACT0036_BICRO__cell_24_S24	ACT0036_BICRO__cell_24_S24	0	0	485259	0.415869	14399	0.01234	667198	0.571791	333874	333324	0.998353	333675	0.500114	333523	0.499886	6195	0.0092851	0	0	0	0	586525	578684	0.986631	572540	0.976156	565932	0.96489	3253409689	161334519	81770112	81361837	0.995007	408275	0.00499296	11404	0.000139464	0.560067	10671	0.0001305	0.508012	41945	0.000512962	0	0	0.00577589	146:146	2
ACT0036_BICRO__cell_250_S58	ACT0036_BICRO__cell_250_S58	0	0	1950	0.102491	4835	0.254126	12241	0.643383	6128	6113	0.997552	6125	0.500368	6116	0.499632	49	0.00400294	0	0	0	0	9537	7103	0.744783	7046	0.738807	7015	0.735556	3183929238	158068258	1214995	1207637	0.993944	7358	0.00605599	154	0.000126749	0.525974	134	0.000110289	0.223881	4524	0.00372347	0	0	0.0100165	123:123	2
ACT0036_BICRO__cell_251_S59	ACT0036_BICRO__cell_251_S59	0	0	2032300	0.322872	16061	0.00255161	4246089	0.674577	2124378	2121711	0.998745	2123481	0.500103	2122608	0.499897	28878	0.00680108	0	0	0	0	3161664	3149028	0.996003	3121296	0.987232	3103391	0.981569	3270435478	161368693	553898412	551310852	0.995328	2587560	0.00467154	61109	0.000110325	0.528122	57817	0.000104382	0.475587	179498	0.000324063	0	0	0.00521031	150:150	2
ACT0036_BICRO__cell_252_S60	ACT0036_BICRO__cell_252_S60	0	0	93678	0.125911	1017	0.00136694	649305	0.872722	324674	324631	0.999868	324748	0.500147	324557	0.499853	2561	0.00394422	0	0	0	0	373280	372350	0.997509	369387	0.989571	367394	0.984232	3266962404	161368691	95587564	94460058	0.988204	1127506	0.0117955	10801	0.000112996	0.599574	9199	9.62364e-05	0.584955	35870	0.000375258	0	0	0.01238	151:151	2
ACT0036_BICRO__cell_253_S61	ACT0036_BICRO__cell_253_S61	0	0	15032	0.297746	2946	0.0583528	32508	0.643901	16268	16240	0.998279	16263	0.500277	16245	0.499723	201	0.00618309	0	0	0	0	25343	23837	0.940575	23640	0.932802	23399	0.923292	3192111697	156539966	3801740	3783214	0.995127	18526	0.00487303	483	0.000127047	0.573499	472	0.000124154	0.53178	3775	0.000992966	0	0	0.0061172	136:136	2
ACT0036_BICRO__cell_254_S62	ACT0036_BICRO__cell_254_S62	0	0	22660	0.314451	3198	0.0443785	46204	0.64117	23115	23089	0.998875	23109	0.500152	23095	0.499848	252	0.00545407	0	0	0	0	36157	34518	0.95467	34302	0.948696	34074	0.94239	3217248193	157364208	5523935	5500542	0.995765	23393	0.00423484	616	0.000111515	0.573052	478	8.65325e-05	0.585774	4281	0.000774991	0	0	0.00520788	142:142	2
ACT0036_BICRO__cell_255_S63	ACT0036_BICRO__cell_255_S63	0	0	13227	0.268885	5623	0.114307	30342	0.616808	15187	15155	0.997893	15182	0.500363	15160	0.499637	138	0.00454815	0	0	0	0	24665	21813	0.884371	21653	0.877884	21393	0.867342	3206098289	159621432	3328247	3311553	0.994984	16694	0.00501585	388	0.000116578	0.613402	341	0.000102456	0.536657	5043	0.00151521	0	0	0.0067501	125:125	2
ACT0036_BICRO__cell_256_S64	ACT0036_BICRO__cell_256_S64	0	0	1867271	0.277097	13422	0.00199178	4857993	0.720911	2429660	2428333	0.999454	2429542	0.500112	2428451	0.499888	22572	0.00464636	0	0	0	0	3380629	3371483	0.997295	3352486	0.991675	3335458	0.986638	3271941894	161368694	582084813	579827983	0.996123	2256830	0.00387715	65120	0.000111874	0.588191	58435	0.000100389	0.547959	171748	0.000295057	0	0	0.00438447	132:131	2
ACT0036_BICRO__cell_257_S65	ACT0036_BICRO__cell_257_S65	0	0	3115118	0.343793	17374	0.00191744	5928546	0.65429	2965960	2962586	0.998862	2965075	0.500135	2963471	0.499865	39764	0.00670721	0	0	0	0	4550401	4535957	0.996826	4497963	0.988476	4473718	0.983148	3271542217	161368694	765542386	762160710	0.995583	3381676	0.00441736	87346	0.000114097	0.527603	79029	0.000103233	0.485758	242577	0.000316869	0	0	0.00495156	150:150	2
ACT0036_BICRO__cell_258_S66	ACT0036_BICRO__cell_258_S66	0	0	3334711	0.32564	13926	0.0013599	6891853	0.673	3447844	3444009	0.998888	3446893	0.50014	3444960	0.49986	48362	0.00701727	0	0	0	0	5144426	5132263	0.997636	5086719	0.988783	5060734	0.983732	3271766565	161368694	885359559	881415660	0.995545	3943899	0.00445457	96049	0.000108486	0.485398	92205	0.000104144	0.445692	285365	0.000322315	0	0	0.00498952	149:149	2
ACT0036_BICRO__cell_259_S67	ACT0036_BICRO__cell_259_S67	0	0	647970	0.431264	7316	0.00486925	847204	0.563867	423879	423325	0.998693	423863	0.500308	423341	0.499692	4884	0.00576485	0	0	0	0	753687	748937	0.993698	744156	0.987354	740387	0.982353	3248130963	160094590	108313180	107890560	0.996098	422620	0.00390183	11644	0.000107503	0.575919	10796	9.96739e-05	0.519266	35759	0.000330144	0	0	0.00443916	150:150	2
ACT0036_BICRO__cell_25_S25	ACT0036_BICRO__cell_25_S25	0	0	12040	0.264592	6932	0.152338	26532	0.58307	13284	13248	0.99729	13276	0.500377	13256	0.499623	247	0.00930951	0	0	0	0	22875	19372	0.846863	19159	0.837552	19005	0.83082	3209821287	159110141	2948511	2931749	0.994315	16762	0.0056849	406	0.000137697	0.568966	372	0.000126165	0.478495	6536	0.00221671	0	0	0.00816548	143:142	2
ACT0036_BICRO__cell_260_S68	ACT0036_BICRO__cell_260_S68	0	0	8485	0.25211	5592	0.166152	19579	0.581739	9806	9773	0.996635	9805	0.500792	9774	0.499208	154	0.00786557	0	0	0	0	16905	14073	0.832476	13924	0.823662	13815	0.817214	3199797731	158506421	2178803	2164796	0.993571	14007	0.00642876	278	0.000127593	0.521583	243	0.000111529	0.477366	5374	0.00246649	0	0	0.00913437	145:145	2
ACT0036_BICRO__cell_261_S69	ACT0036_BICRO__cell_261_S69	0	0	19192	0.31382	5785	0.0945942	36179	0.591585	18098	18081	0.999061	18087	0.499931	18092	0.500069	119	0.0032892	0	0	0	0	30637	27709	0.904429	27606	0.901067	27488	0.897216	3207990493	159136556	4019799	4003070	0.995838	16729	0.00416165	452	0.000112443	0.511062	370	9.20444e-05	0.52973	4961	0.00123414	0	0	0.00560028	127:126	2
ACT0036_BICRO__cell_262_S70	ACT0036_BICRO__cell_262_S70	0	0	32382	0.362255	3368	0.0376776	53640	0.600067	26829	26811	0.999329	26818	0.499963	26822	0.500037	517	0.00963833	0	0	0	0	44953	43217	0.961382	42772	0.951483	42329	0.941628	3214789747	158811240	6616060	6576950	0.994089	39110	0.00591137	884	0.000133614	0.58371	841	0.000127115	0.51962	5246	0.000792919	0	0	0.00696502	149:149	2
ACT0036_BICRO__cell_263_S71	ACT0036_BICRO__cell_263_S71	0	0	1311	0.109597	2736	0.228724	7915	0.661679	3963	3952	0.997224	3962	0.500569	3953	0.499431	46	0.00581175	0	0	0	0	6004	4624	0.770153	4586	0.763824	4560	0.759494	3181446337	158279776	809436	804850	0.994334	4586	0.00566567	103	0.000127249	0.368932	90	0.000111189	0.588889	2457	0.00303545	0	0	0.00893956	125:125	2
ACT0036_BICRO__cell_264_S72	ACT0036_BICRO__cell_264_S72	0	0	94391	0.322603	10489	0.0358486	187712	0.641549	93878	93834	0.999531	93912	0.500298	93800	0.499702	1109	0.00590799	0	0	0	0	146850	141514	0.963664	140695	0.958086	140073	0.953851	3258626748	161304535	21884381	21801745	0.996224	82636	0.00377603	2093	9.5639e-05	0.509317	1899	8.67742e-05	0.477093	12320	0.000562959	0	0	0.0045214	130:130	2
ACT0036_BICRO__cell_265_S73	ACT0036_BICRO__cell_265_S73	0	0	2292883	0.311731	7648	0.00103979	5054791	0.687229	2528273	2526518	0.999306	2528005	0.500121	2526786	0.499879	28448	0.00562793	0	0	0	0	3691885	3685495	0.998269	3660248	0.991431	3644092	0.987055	3270114856	161368692	644808518	642229765	0.996001	2578753	0.00399925	65243	0.000101182	0.510001	57148	8.86279e-05	0.479527	178617	0.000277008	0	0	0.00446607	149:149	2
ACT0036_BICRO__cell_266_S74	ACT0036_BICRO__cell_266_S74	0	0	7383	0.238608	4589	0.14831	18970	0.613083	9515	9455	0.993694	9498	0.500685	9472	0.499315	189	0.0099631	0	0	0	0	15565	13219	0.849277	13022	0.836621	12898	0.828654	3190596044	156967123	2211964	2195679	0.992638	16285	0.00736224	367	0.000165916	0.389646	397	0.000179479	0.395466	4469	0.00202038	0	0	0.00972801	149:149	2
ACT0036_BICRO__cell_267_S75	ACT0036_BICRO__cell_267_S75	0	0	14316	0.279119	2056	0.0400858	34918	0.680795	17504	17414	0.994858	17449	0.499714	17469	0.500286	312	0.00893522	0	0	0	0	25801	24689	0.956901	24426	0.946707	24279	0.94101	3206751680	158657559	4052768	4031724	0.994807	21044	0.0051925	449	0.000110788	0.403118	503	0.000124113	0.39165	3055	0.000753806	0	0	0.00618121	131:130	2
ACT0036_BICRO__cell_268_S76	ACT0036_BICRO__cell_268_S76	0	0	2316004	0.348715	8971	0.00135074	4316571	0.649935	2158673	2157898	0.999641	2158916	0.500146	2157655	0.499854	29734	0.00688834	0	0	0	0	3335640	3328636	0.9979	3302615	0.990099	3287731	0.985637	3271741506	161368694	534926285	532781895	0.995991	2144390	0.00400876	54457	0.000101803	0.460473	53411	9.98474e-05	0.420943	160802	0.000300606	0	0	0.00451101	144:144	2
ACT0036_BICRO__cell_269_S77	ACT0036_BICRO__cell_269_S77	0	0	30858	0.370979	2861	0.0343953	49461	0.594626	24770	24691	0.996811	24736	0.500111	24725	0.499889	475	0.00960353	0	0	0	0	41827	40312	0.963779	39850	0.952734	39630	0.947474	3206874525	158623176	6490469	6451607	0.994012	38862	0.00598755	812	0.000125107	0.535714	805	0.000124028	0.478261	4726	0.000728145	0	0	0.00696483	150:150	2
ACT0036_BICRO__cell_26_S26	ACT0036_BICRO__cell_26_S26	0	0	2578	0.102636	6638	0.264273	15902	0.633092	7953	7949	0.999497	7963	0.500755	7939	0.499245	85	0.00534524	0	0	0	0	12601	9261	0.734942	9185	0.72891	9129	0.724466	3201044886	159139013	1607988	1598260	0.99395	9728	0.0060498	171	0.000106344	0.45614	158	9.82594e-05	0.443038	5270	0.00327739	0	0	0.00953179	124:124	2
ACT0036_BICRO__cell_270_S78	ACT0036_BICRO__cell_270_S78	0	0	68163	0.365133	4305	0.0230609	114212	0.611806	57109	57103	0.999895	57119	0.500114	57093	0.499886	655	0.00573495	0	0	0	0	93667	91440	0.976224	90893	0.970384	90431	0.965452	3217477975	159128663	13731274	13674709	0.995881	56565	0.00411943	1460	0.000106327	0.515068	1208	8.79744e-05	0.450331	6950	0.000506144	0	0	0.00481987	138:138	2
ACT0036_BICRO__cell_271_S79	ACT0036_BICRO__cell_271_S79	0	0	14972	0.316988	3620	0.076643	28640	0.606369	14326	14314	0.999162	14319	0.499965	14321	0.500035	79	0.00275838	0	0	0	0	23655	21826	0.92268	21760	0.91989	21637	0.91469	3205934410	159385574	2946966	2935738	0.99619	11228	0.00381002	311	0.000105532	0.578778	271	9.1959e-05	0.660517	3820	0.00129625	0	0	0.00530376	109:109	2
ACT0036_BICRO__cell_272_S80	ACT0036_BICRO__cell_272_S80	0	0	2206383	0.281687	9637	0.00123035	5616720	0.717082	2809120	2807600	0.999459	2808988	0.500112	2807732	0.499888	25750	0.00458453	0	0	0	0	3929245	3921750	0.998093	3899553	0.992443	3877512	0.986834	3271649824	161334628	673505773	670988851	0.996263	2516922	0.00373705	74472	0.000110574	0.572	67477	0.000100188	0.535175	189317	0.000281092	0	0	0.0042289	132:132	2
ACT0036_BICRO__cell_273_S81	ACT0036_BICRO__cell_273_S81	0	0	2622231	0.328348	15947	0.00199684	5347950	0.669655	2675610	2672340	0.998778	2674488	0.500096	2673462	0.499904	34704	0.00648922	0	0	0	0	4010416	3997170	0.996697	3964130	0.988459	3945493	0.983811	3271760817	161368694	691178972	688110988	0.995561	3067984	0.00443877	77176	0.000111658	0.522041	70878	0.000102547	0.479895	215976	0.000312475	0	0	0.00496545	150:150	2
ACT0036_BICRO__cell_274_S82	ACT0036_BICRO__cell_274_S82	0	0	2499806	0.379274	11626	0.00176391	4079602	0.618962	2041189	2038413	0.99864	2040290	0.50012	2039312	0.49988	34553	0.0084697	0	0	0	0	3312793	3302854	0.997	3273109	0.988021	3253997	0.982252	3261480284	161368585	519679987	517303913	0.995428	2376074	0.00457219	63490	0.000122171	0.559962	64981	0.00012504	0.493821	187912	0.000361592	0	0	0.00518099	149:149	2
ACT0036_BICRO__cell_275_S83	ACT0036_BICRO__cell_275_S83	0	0	241652	0.400857	10699	0.0177477	350487	0.581395	175328	175159	0.999036	175305	0.500175	175182	0.499825	1532	0.00437106	0	0	0	0	302185	296425	0.980939	295156	0.976739	293651	0.971759	3263550936	161309802	42900955	42743557	0.996331	157398	0.00366887	4167	9.71307e-05	0.590113	3338	7.78071e-05	0.573996	17774	0.000414303	0	0	0.00425811	145:145	2
ACT0036_BICRO__cell_276_S84	ACT0036_BICRO__cell_276_S84	0	0	2636137	0.317593	15783	0.00190149	5648434	0.680505	2825195	2823239	0.999308	2824813	0.500106	2823621	0.499894	23581	0.00417479	0	0	0	0	4161967	4150190	0.99717	4129112	0.992106	4104613	0.986219	3271979801	161368694	691287446	688689576	0.996242	2597870	0.00375802	76641	0.000110867	0.605707	65239	9.43732e-05	0.583409	184782	0.000267301	0	0	0.00423056	137:137	2
ACT0036_BICRO__cell_277_S85	ACT0036_BICRO__cell_277_S85	0	0	869505	0.401248	6597	0.0030443	1290902	0.595708	645774	645128	0.999	645724	0.500211	645178	0.499789	9003	0.00697419	0	0	0	0	1088003	1083407	0.995776	1076111	0.98907	1065990	0.979768	3262859913	160104152	148211865	147595393	0.995841	616472	0.0041594	18232	0.000123013	0.61244	15794	0.000106564	0.593643	60133	0.000405723	0	0	0.0047947	123:123	2
ACT0036_BICRO__cell_278_S86	ACT0036_BICRO__cell_278_S86	0	0	996	0.0671974	2034	0.137228	11792	0.795574	5899	5893	0.998983	5892	0.499661	5900	0.500339	55	0.00466418	0	0	0	0	7438	6407	0.861387	6360	0.855069	6321	0.849825	3190799918	158972055	1281181	1273529	0.994027	7652	0.00597261	121	9.44441e-05	0.578512	141	0.000110055	0.397163	2288	0.00178585	0	0	0.00796297	124:124	2
ACT0036_BICRO__cell_279_S87	ACT0036_BICRO__cell_279_S87	0	0	2619459	0.31566	12987	0.00156501	5665914	0.682775	2834199	2831715	0.999124	2833734	0.500137	2832180	0.499863	29058	0.00512856	0	0	0	0	4163709	4153118	0.997456	4127799	0.991375	4103142	0.985454	3272006598	161368694	684375187	681641676	0.996006	2733511	0.00399417	78554	0.000114782	0.583662	71390	0.000104314	0.54474	209150	0.000305607	0	0	0.00451887	134:134	2
ACT0036_BICRO__cell_27_S27	ACT0036_BICRO__cell_27_S27	0	0	3173492	0.342999	22626	0.00244547	6056080	0.654556	3029948	3026132	0.998741	3028750	0.500117	3027330	0.499883	41246	0.00681068	0	0	0	0	4646722	4628526	0.996084	4592119	0.988249	4568854	0.983242	3271816696	161368693	752047533	748931070	0.995856	3116463	0.00414397	80292	0.000106765	0.498182	75945	0.000100984	0.447403	241900	0.000321655	0	0	0.00467337	146:146	2
ACT0036_BICRO__cell_280_S88	ACT0036_BICRO__cell_280_S88	0	0	2460567	0.318863	8351	0.0010822	5247778	0.680055	2624751	2623027	0.999343	2624561	0.500128	2623217	0.499872	32243	0.00614412	0	0	0	0	3874469	3867616	0.998231	3839080	0.990866	3820563	0.986087	3271690553	161368694	657508847	654921548	0.996065	2587299	0.003935	69513	0.000105722	0.537396	65303	9.93188e-05	0.476517	197220	0.00029995	0	0	0.00443999	147:147	2
ACT0036_BICRO__cell_281_S89	ACT0036_BICRO__cell_281_S89	0	0	2512032	0.321561	9721	0.00124437	5290235	0.677194	2646180	2644055	0.999197	2645729	0.500116	2644506	0.499884	28828	0.00544929	0	0	0	0	3920408	3912641	0.998019	3887423	0.991586	3866150	0.98616	3271974411	161368694	657423557	654791848	0.995997	2631709	0.00400306	75781	0.00011527	0.578667	69069	0.00010506	0.542096	192592	0.00029295	0	0	0.00451634	142:143	2
ACT0036_BICRO__cell_282_S90	ACT0036_BICRO__cell_282_S90	0	0	2277978	0.307163	15154	0.00204337	5123062	0.690794	2562725	2560337	0.999068	2562227	0.500136	2560835	0.499864	24451	0.00477273	0	0	0	0	3720322	3708689	0.996873	3686741	0.990974	3664182	0.98491	3271462808	161368694	625458483	622950803	0.995991	2507680	0.00400935	69440	0.000111023	0.595824	63255	0.000101134	0.555403	186006	0.000297391	0	0	0.00451889	136:137	2
ACT0036_BICRO__cell_283_S91	ACT0036_BICRO__cell_283_S91	0	0	26461	0.301303	3117	0.0354922	58244	0.663205	29178	29066	0.996161	29143	0.500361	29101	0.499639	699	0.0120012	0	0	0	0	44260	42594	0.962359	41949	0.947786	41652	0.941075	3211138391	158590035	7078797	7038180	0.994262	40617	0.00573784	1000	0.000141267	0.45	1097	0.00015497	0.382862	5663	0.000799995	0	0	0.00683407	145:145	2
ACT0036_BICRO__cell_284_S92	ACT0036_BICRO__cell_284_S92	0	0	15834	0.248665	2646	0.0415541	45196	0.709781	22669	22527	0.993736	22628	0.500664	22568	0.499336	381	0.00842995	0	0	0	0	32028	30588	0.955039	30181	0.942332	29902	0.933621	3222391613	159428089	5619461	5583767	0.993648	35694	0.00635185	697	0.000124033	0.507891	675	0.000120118	0.506667	4759	0.000846878	0	0	0.00744288	149:149	2
ACT0036_BICRO__cell_285_S93	ACT0036_BICRO__cell_285_S93	0	0	9669	0.244167	2130	0.0537879	27801	0.702045	13906	13895	0.999209	13925	0.500881	13876	0.499119	156	0.00561131	0	0	0	0	19878	18788	0.945166	18644	0.937921	18531	0.932237	3206609439	157916128	3310766	3295313	0.995333	15453	0.0046675	373	0.000112663	0.506702	295	8.91032e-05	0.437288	2735	0.000826093	0	0	0.00569536	142:142	2
ACT0036_BICRO__cell_286_S94	ACT0036_BICRO__cell_286_S94	0	0	941	0.0859047	1933	0.176465	8080	0.73763	4050	4030	0.995062	4044	0.500495	4036	0.499505	31	0.00383663	0	0	0	0	5492	4512	0.821559	4480	0.815732	4464	0.812819	3168963271	155751113	835253	830315	0.994088	4938	0.00591198	103	0.000123316	0.466019	75	8.97932e-05	0.413333	2087	0.00249864	0	0	0.00862373	122:121	2
ACT0036_BICRO__cell_287_S95	ACT0036_BICRO__cell_287_S95	0	0	1274245	0.249373	7297	0.00142804	3828258	0.749199	1914918	1913340	0.999176	1914728	0.500156	1913530	0.499844	21880	0.00571539	0	0	0	0	2565840	2559993	0.997721	2540804	0.990243	2528946	0.985621	3271792458	161368694	469968472	467951318	0.995708	2017154	0.0042921	48341	0.00010286	0.491612	46012	9.79044e-05	0.44132	149260	0.000317596	0	0	0.00481047	140:140	2
ACT0036_BICRO__cell_288_S96	ACT0036_BICRO__cell_288_S96	0	0	1311106	0.266	6339	0.00128607	3611529	0.732714	1806339	1805190	0.999364	1806070	0.500085	1805459	0.499915	22294	0.00617301	0	0	0	0	2475634	2470539	0.997942	2451924	0.990423	2442076	0.986445	3271776412	161368694	444942982	443102870	0.995864	1840112	0.00413561	46802	0.000105187	0.484488	44390	9.97656e-05	0.440009	141859	0.000318825	0	0	0.00465939	141:141	2
ACT0036_BICRO__cell_289_S97	ACT0036_BICRO__cell_289_S97	0	0	2036842	0.295687	11412	0.00165667	4840244	0.702656	2421022	2419222	0.999257	2420812	0.500143	2419432	0.499857	27057	0.00559001	0	0	0	0	3457777	3448215	0.997235	3422916	0.989918	3407289	0.985399	3271401433	161368694	624975334	622359349	0.995814	2615985	0.00418574	64550	0.000103284	0.503083	59113	9.45845e-05	0.465228	178199	0.00028513	0	0	0.00466874	150:150	2
ACT0036_BICRO__cell_28_S28	ACT0036_BICRO__cell_28_S28	0	0	3163509	0.346979	15349	0.0016835	5938444	0.651338	2970728	2967716	0.998986	2969941	0.500121	2968503	0.499879	36395	0.00612871	0	0	0	0	4576848	4564423	0.997285	4532427	0.990294	4510868	0.985584	3271286224	161368694	730978676	728080904	0.996036	2897772	0.00396424	74327	0.000101681	0.501514	70866	9.69467e-05	0.448579	219160	0.000299817	0	0	0.00446268	141:141	2
ACT0036_BICRO__cell_290_S98	ACT0036_BICRO__cell_290_S98	0	0	2931759	0.319149	13154	0.00143194	6241253	0.679419	3121797	3119456	0.99925	3121664	0.500166	3119589	0.499834	30981	0.00496391	0	0	0	0	4608573	4598262	0.997763	4570251	0.991685	4538921	0.984886	3271131587	161368693	771708305	768718516	0.996126	2989789	0.00387425	87912	0.000113919	0.594401	81185	0.000105202	0.548402	222174	0.000287899	0	0	0.00438127	142:142	2
ACT0036_BICRO__cell_291_S99	ACT0036_BICRO__cell_291_S99	0	0	3925	0.193904	5105	0.252198	11212	0.553898	5603	5609	1.00107	5614	0.500714	5598	0.499286	47	0.00419194	0	0	0	0	10144	7568	0.746057	7515	0.740832	7458	0.735213	3179405057	156558699	1057163	1051532	0.994673	5631	0.00532652	103	9.74306e-05	0.601942	87	8.22957e-05	0.45977	4273	0.00404195	0	0	0.0095482	117:116	2
ACT0036_BICRO__cell_292_S100	ACT0036_BICRO__cell_292_S100	0	0	3744	0.170074	3939	0.178932	14331	0.650995	7167	7164	0.999581	7172	0.500454	7159	0.499546	60	0.00418673	0	0	0	0	11037	9046	0.819607	8989	0.814442	8885	0.805019	3189722619	157129716	1499245	1491335	0.994724	7910	0.00527599	159	0.000106053	0.427673	147	9.80494e-05	0.482993	3753	0.00250326	0	0	0.00798335	125:125	2
ACT0036_BICRO__cell_293_S101	ACT0036_BICRO__cell_293_S101	0	0	1651	0.0984848	3570	0.212956	11543	0.688559	5770	5773	1.00052	5766	0.499524	5777	0.500476	51	0.00441826	0	0	0	0	8407	6602	0.785298	6554	0.779588	6516	0.775068	3172865311	153720575	1157596	1151241	0.99451	6355	0.00548983	88	7.60196e-05	0.454545	103	8.89775e-05	0.475728	3356	0.00289911	0	0	0.00855393	121:121	2
ACT0036_BICRO__cell_294_S102	ACT0036_BICRO__cell_294_S102	0	0	589061	0.361553	5040	0.00309344	1035151	0.635354	517649	517502	0.999716	517785	0.500202	517366	0.499798	5797	0.00560015	0	0	0	0	817524	814422	0.996206	810343	0.991216	807367	0.987576	3268999205	161325195	115769101	115334250	0.996244	434851	0.00375619	12339	0.000106583	0.558149	10378	8.9644e-05	0.545095	48550	0.000419369	0	0	0.00437179	118:118	2
ACT0036_BICRO__cell_295_S103	ACT0036_BICRO__cell_295_S103	0	0	323379	0.377648	5130	0.00599091	527789	0.616361	263946	263843	0.99961	263985	0.500171	263804	0.499829	2142	0.00405844	0	0	0	0	429220	426315	0.993232	424622	0.989288	422019	0.983223	3256194594	161306347	60918079	60647893	0.995565	270186	0.00443524	6354	0.000104304	0.582625	5002	8.21103e-05	0.553579	34772	0.000570799	0	0	0.00519245	127:127	2
ACT0036_BICRO__cell_296_S104	ACT0036_BICRO__cell_296_S104	0	0	2394305	0.319653	7802	0.00104161	5088229	0.679306	2544586	2543643	0.999629	2544772	0.500129	2543457	0.499871	33929	0.00666814	0	0	0	0	3762132	3756202	0.998424	3727221	0.99072	3710338	0.986233	3271451117	161368694	625872303	623391758	0.996037	2480545	0.00396334	65149	0.000104093	0.483323	63367	0.000101246	0.43357	198685	0.000317453	0	0	0.00448613	142:142	2
ACT0036_BICRO__cell_297_S105	ACT0036_BICRO__cell_297_S105	0	0	2281389	0.312014	8478	0.00115949	5021957	0.686827	2511542	2510415	0.999551	2511565	0.500117	2510392	0.499883	34144	0.00679894	0	0	0	0	3672984	3666666	0.99828	3637893	0.990446	3621664	0.986028	3271760725	161368694	616463219	613964522	0.995947	2498697	0.00405328	66624	0.000108075	0.486912	63190	0.000102504	0.438535	201989	0.000327658	0	0	0.00459151	141:141	2
ACT0036_BICRO__cell_298_S106	ACT0036_BICRO__cell_298_S106	0	0	12700	0.277547	5943	0.129879	27115	0.592574	13562	13553	0.999336	13573	0.500572	13542	0.499428	92	0.00339296	0	0	0	0	22925	19907	0.868353	19813	0.864253	19578	0.854002	3203046692	157168043	2922398	2909479	0.995579	12919	0.00442068	315	0.000107788	0.6	265	9.0679e-05	0.528302	5829	0.00199459	0	0	0.00661375	127:127	2
ACT0036_BICRO__cell_299_S107	ACT0036_BICRO__cell_299_S107	0	0	7237	0.229965	6096	0.193708	18137	0.576327	9090	9047	0.99527	9058	0.499421	9079	0.500579	59	0.00325302	0	0	0	0	15764	12665	0.803413	12602	0.799416	12515	0.793897	3194990723	155757377	1868222	1858729	0.994919	9493	0.0050813	177	9.47425e-05	0.446328	174	9.31367e-05	0.517241	5644	0.00302105	0	0	0.00829024	127:126	2
ACT0036_BICRO__cell_29_S29	ACT0036_BICRO__cell_29_S29	0	0	46893	0.37113	6906	0.0546568	72553	0.574213	36302	36251	0.998595	36277	0.500007	36276	0.499993	294	0.00405221	0	0	0	0	63323	59800	0.944365	59553	0.940464	58920	0.930468	3218303073	160365326	8263350	8233435	0.99638	29915	0.0036202	958	0.000115934	0.634656	778	9.41507e-05	0.625964	7393	0.000894673	0	0	0.00472496	130:130	2
ACT0036_BICRO__cell_2_S2	ACT0036_BICRO__cell_2_S2	0	0	2370436	0.323875	10276	0.00140402	4938266	0.674721	2469927	2468339	0.999357	2469829	0.500141	2468437	0.499859	32202	0.00652091	0	0	0	0	3675590	3667335	0.997754	3639340	0.990138	3623462	0.985818	3271365760	161368694	604868093	602365815	0.995863	2502278	0.0041369	62490	0.000103312	0.486446	59881	9.89984e-05	0.434428	191878	0.000317223	0	0	0.00465643	141:141	2
ACT0036_BICRO__cell_300_S108	ACT0036_BICRO__cell_300_S108	0	0	4447	0.178508	4832	0.193963	15633	0.627529	7829	7804	0.996807	7838	0.501375	7795	0.498625	83	0.00530928	0	0	0	0	12497	10046	0.803873	9958	0.796831	9868	0.78963	3196058348	157621641	1638219	1628945	0.994339	9274	0.00566103	137	8.36274e-05	0.547445	158	9.64462e-05	0.506329	4415	0.002695	0	0	0.0085361	129:126	2
ACT0036_BICRO__cell_301_S109	ACT0036_BICRO__cell_301_S109	0	0	2332453	0.32344	11628	0.00161245	4867317	0.674948	2434074	2433243	0.999659	2434378	0.500148	2432939	0.499852	21299	0.00437592	0	0	0	0	3616348	3608086	0.997715	3588088	0.992185	3559053	0.984157	3271411695	161368694	597600458	595250354	0.996067	2350104	0.00393257	65497	0.0001096	0.587538	55648	9.31191e-05	0.568502	160706	0.000268919	0	0	0.00440421	140:139	2
ACT0036_BICRO__cell_302_S110	ACT0036_BICRO__cell_302_S110	0	0	12196	0.286466	8527	0.200287	21851	0.513248	10921	10930	1.00082	10945	0.500892	10906	0.499108	103	0.00471374	0	0	0	0	21338	17049	0.798997	16947	0.794217	16800	0.787328	3194909250	157466225	2197007	2187855	0.995834	9152	0.00416567	253	0.000115157	0.494071	205	9.33088e-05	0.560976	8064	0.00367045	0	0	0.00804458	129:128	2
ACT0036_BICRO__cell_303_S111	ACT0036_BICRO__cell_303_S111	0	0	685678	0.425391	8875	0.005506	917325	0.569103	458745	458580	0.99964	458838	0.500191	458487	0.499809	4862	0.00530019	0	0	0	0	808370	803334	0.99377	799588	0.989136	795564	0.984158	3267878366	161353419	102191343	101838515	0.996547	352828	0.00345262	12876	0.000125999	0.637698	11130	0.000108913	0.609614	41117	0.000402353	0	0	0.00408989	117:117	2
ACT0036_BICRO__cell_304_S112	ACT0036_BICRO__cell_304_S112	0	0	468340	0.186498	15292	0.00608944	2027600	0.807412	1014050	1013550	0.999507	1016029	0.501099	1011571	0.498901	3355	0.00165467	0	0	0	0	1257293	1248449	0.992966	1244804	0.990067	1174433	0.934097	3271766277	161359255	115716009	115419951	0.997442	296058	0.00255849	5665	4.89561e-05	0.332921	4390	3.79377e-05	0.299317	72920	0.000630163	0	0	0.00327555	2 days, 7:55:00	0
ACT0036_BICRO__cell_305_S113	ACT0036_BICRO__cell_305_S113	0	0	2449716	0.352665	16279	0.00234355	4480311	0.644992	2241560	2238751	0.998747	2240668	0.500114	2239643	0.499886	32279	0.00720463	0	0	0	0	3489292	3476180	0.996242	3444390	0.987131	3427832	0.982386	3271736687	161368694	584949854	582172941	0.995253	2776913	0.00474727	67498	0.000115391	0.515512	62721	0.000107225	0.461695	198928	0.000340077	0	0	0.00530996	150:150	2
ACT0036_BICRO__cell_306_S114	ACT0036_BICRO__cell_306_S114	0	0	3015534	0.336468	15617	0.00174252	5931179	0.66179	2967406	2963773	0.998776	2966684	0.500185	2964495	0.499815	31072	0.00523876	0	0	0	0	4496701	4483796	0.99713	4454802	0.990682	4436455	0.986602	3271877982	161368694	749701285	746558275	0.995808	3143010	0.00419235	77025	0.000102741	0.526985	69444	9.26289e-05	0.477795	217787	0.000290498	0	0	0.00467822	149:149	2
ACT0036_BICRO__cell_307_S115	ACT0036_BICRO__cell_307_S115	0	0	3457199	0.358403	22521	0.00233472	6166412	0.639263	3084617	3081795	0.999085	3083988	0.500127	3082424	0.499873	40266	0.00652989	0	0	0	0	4843199	4825568	0.99636	4789762	0.988967	4767458	0.984361	3271756289	161368694	754881568	751897885	0.996047	2983683	0.00395252	78664	0.000104207	0.500597	75083	9.94633e-05	0.456055	242080	0.000320686	0	0	0.00447687	142:142	2
ACT0036_BICRO__cell_308_S116	ACT0036_BICRO__cell_308_S116	0	0	3423711	0.356104	17663	0.00183715	6172990	0.642059	3087371	3085619	0.999433	3087226	0.500118	3085764	0.499882	34179	0.00553686	0	0	0	0	4824271	4810773	0.997202	4780976	0.991026	4753211	0.98527	3271803040	161368694	755983162	753072004	0.996149	2911158	0.00385082	87782	0.000116116	0.59093	78198	0.000103439	0.551574	223991	0.000296291	0	0	0.00436667	138:138	2
ACT0036_BICRO__cell_309_S117	ACT0036_BICRO__cell_309_S117	0	0	525741	0.440192	10520	0.00880818	658083	0.551	329440	328643	0.997581	329213	0.500261	328870	0.499739	3248	0.00493555	0	0	0	0	598796	592421	0.989354	588876	0.983433	582195	0.972276	3253241370	161317697	82168617	81811964	0.995659	356653	0.0043405	10120	0.000123161	0.637352	8114	9.87482e-05	0.624969	30899	0.000376044	0	0	0.00493845	149:149	2
ACT0036_BICRO__cell_30_S30	ACT0036_BICRO__cell_30_S30	0	0	1878	0.118084	4099	0.257734	9927	0.624183	4970	4957	0.997384	4966	0.500252	4961	0.499748	26	0.00261912	0	0	0	0	7965	5902	0.740992	5867	0.736598	5837	0.732831	3173941786	153777492	1012970	1007575	0.994674	5395	0.00532592	98	9.67452e-05	0.571429	97	9.5758e-05	0.494845	3222	0.00318075	0	0	0.00869917	126:125	2
ACT0036_BICRO__cell_310_S118	ACT0036_BICRO__cell_310_S118	0	0	3051788	0.328115	12673	0.00136255	6236505	0.670522	3118146	3118359	1.00007	3118895	0.500103	3117610	0.499897	35303	0.0056607	0	0	0	0	4668134	4658426	0.99792	4627909	0.991383	4597363	0.98484	3271974802	161368694	764652814	761474511	0.995843	3178303	0.00415653	87192	0.000114028	0.573401	79570	0.00010406	0.529961	225844	0.000295355	0	0	0.00466997	139:138	2
ACT0036_BICRO__cell_311_S119	ACT0036_BICRO__cell_311_S119	0	0	1788508	0.301355	11013	0.00185564	4135367	0.696789	2068578	2066789	0.999135	2068277	0.500144	2067090	0.499856	27404	0.00662674	0	0	0	0	2981146	2972513	0.997104	2948164	0.988936	2934856	0.984472	3271684142	161368694	516523514	514304181	0.995703	2219333	0.00429667	53562	0.000103697	0.47571	51911	0.000100501	0.428734	168159	0.000325559	0	0	0.00482643	146:146	2
ACT0036_BICRO__cell_312_S120	ACT0036_BICRO__cell_312_S120	0	0	2068366	0.311047	8093	0.00121705	4573227	0.687736	2287234	2285993	0.999457	2287066	0.500099	2286161	0.499901	30099	0.00658157	0	0	0	0	3339892	3333637	0.998127	3307932	0.990431	3293341	0.986062	3271798362	161368694	567105917	564785585	0.995908	2320332	0.00409153	58656	0.00010343	0.483565	55864	9.85072e-05	0.439657	176227	0.000310748	0	0	0.00460422	143:143	2
ACT0036_BICRO__cell_313_S121	ACT0036_BICRO__cell_313_S121	0	0	10406	0.236597	3783	0.0860125	29793	0.677391	14904	14889	0.998994	14890	0.499782	14903	0.500218	157	0.00526969	0	0	0	0	22069	20151	0.913091	20016	0.906974	19918	0.902533	3201224689	156188539	3432987	3416578	0.99522	16409	0.0047798	319	9.2922e-05	0.564263	289	8.41832e-05	0.460208	4433	0.0012913	0	0	0.0062482	136:136	2
ACT0036_BICRO__cell_314_S122	ACT0036_BICRO__cell_314_S122	0	0	3570536	0.362925	19982	0.00203106	6247712	0.635044	3125102	3122610	0.999203	3125042	0.50019	3122670	0.49981	34949	0.00559389	0	0	0	0	4936589	4920833	0.996808	4890117	0.990586	4861799	0.98485	3271971539	161368694	758138101	755115910	0.996014	3022191	0.00398633	88662	0.000116947	0.589802	80414	0.000106068	0.547504	236548	0.000312012	0	0	0.00452136	135:135	2
ACT0036_BICRO__cell_315_S123	ACT0036_BICRO__cell_315_S123	0	0	3019477	0.36575	21236	0.00257232	5214865	0.631678	2608853	2606012	0.998911	2607967	0.500102	2606898	0.499898	35351	0.00677889	0	0	0	0	4145464	4128683	0.995952	4097041	0.988319	4078844	0.983929	3271809246	161368694	652999557	650353819	0.995948	2645738	0.00405167	66323	0.000101567	0.49084	64580	9.88975e-05	0.44232	204521	0.000313202	0	0	0.00456534	147:147	2
ACT0036_BICRO__cell_316_S124	ACT0036_BICRO__cell_316_S124	0	0	1687219	0.248254	7484	0.00110118	5101629	0.750644	2551148	2550481	0.999739	2551747	0.500183	2549882	0.499817	32105	0.00629309	0	0	0	0	3414218	3408033	0.998188	3377239	0.989169	3361643	0.984601	3271548594	161368694	671462932	666418964	0.992488	5043968	0.00751191	65277	9.72161e-05	0.476554	63685	9.48451e-05	0.423444	266361	0.000396688	0	0	0.00810066	150:150	2
ACT0036_BICRO__cell_317_S125	ACT0036_BICRO__cell_317_S125	0	0	25012	0.347109	2068	0.0286991	44978	0.624192	22513	22465	0.997868	22513	0.500534	22465	0.499466	367	0.00815954	0	0	0	0	36212	35124	0.969955	34776	0.960345	34575	0.954794	3212602964	158735869	5740492	5711680	0.994981	28812	0.00501908	717	0.000124902	0.564854	681	0.000118631	0.527166	3707	0.000645763	0	0	0.00590838	150:150	2
ACT0036_BICRO__cell_318_S126	ACT0036_BICRO__cell_318_S126	0	0	2568460	0.356978	15810	0.00219736	4610740	0.640825	2306375	2304365	0.999129	2305982	0.500133	2304758	0.499867	21765	0.0047205	0	0	0	0	3608387	3596634	0.996743	3575930	0.991005	3557012	0.985762	3271111783	161368693	584975138	582670236	0.99606	2304902	0.00394017	57665	9.85768e-05	0.549276	48153	8.23163e-05	0.512159	151701	0.000259329	0	0	0.00438039	149:149	2
ACT0036_BICRO__cell_319_S127	ACT0036_BICRO__cell_319_S127	0	0	1519327	0.183279	13578	0.00163794	6756783	0.815083	3380158	3376625	0.998955	3379424	0.500153	3377359	0.499847	32330	0.00478482	0	0	0	0	4161009	4149866	0.997322	4120806	0.990338	4093254	0.983717	3271977483	161368694	809764328	806129138	0.995511	3635190	0.0044892	85581	0.000105686	0.514437	79495	9.81705e-05	0.482823	253132	0.0003126	0	0	0.00500565	136:136	2
ACT0036_BICRO__cell_31_S31	ACT0036_BICRO__cell_31_S31	0	0	2602080	0.31173	12021	0.00144012	5733127	0.68683	2867939	2865188	0.999041	2867519	0.500167	2865608	0.499833	34086	0.00594545	0	0	0	0	4190657	4180761	0.997639	4150543	0.990428	4130862	0.985731	3271006243	161368692	720512150	717524282	0.995853	2987868	0.00414687	75124	0.000104265	0.500053	69232	9.60872e-05	0.454559	215294	0.000298807	0	0	0.00464603	148:148	2
ACT0036_BICRO__cell_320_S128	ACT0036_BICRO__cell_320_S128	0	0	86736	0.404896	7584	0.0354032	119898	0.559701	59991	59907	0.9986	59943	0.49995	59955	0.50005	1892	0.0157801	0	0	0	0	108055	104136	0.963731	102397	0.947638	101252	0.937041	3222382788	157945647	14326464	14241388	0.994062	85076	0.00593838	2308	0.0001611	0.47227	2593	0.000180994	0.431546	14208	0.000991731	0	0	0.00727221	145:145	2
ACT0036_BICRO__cell_321_S129	ACT0036_BICRO__cell_321_S129	0	0	7876	0.173099	1115	0.0245055	36509	0.802396	18271	18238	0.998194	18241	0.49963	18268	0.50037	279	0.00764195	0	0	0	0	22889	22300	0.974267	22089	0.965049	21967	0.959719	3209586667	155519304	4286610	4262577	0.994393	24033	0.00560653	456	0.000106378	0.453947	472	0.00011011	0.396186	2764	0.000644799	0	0	0.00646781	131:131	2
ACT0036_BICRO__cell_322_S130	ACT0036_BICRO__cell_322_S130	0	0	2828373	0.323913	374442	0.0428821	5529083	0.633205	2766337	2762746	0.998702	2765382	0.500152	2763701	0.499848	33674	0.00609034	0	0	0	0	4382786	4190964	0.956233	4159494	0.949052	4131506	0.942667	3271550353	161368694	669663124	666693554	0.995566	2969570	0.00443442	75774	0.000113152	0.556114	71936	0.000107421	0.511163	851746	0.0012719	0	0	0.0059269	149:149	2
ACT0036_BICRO__cell_323_S131	ACT0036_BICRO__cell_323_S131	0	0	2109	0.109821	2420	0.126015	14675	0.764164	7343	7332	0.998502	7352	0.500988	7323	0.499012	63	0.00429302	0	0	0	0	9633	8400	0.872002	8342	0.865982	8303	0.861933	3186422966	157584048	1581130	1571864	0.99414	9266	0.00586037	155	9.80312e-05	0.445161	135	8.5382e-05	0.511111	2573	0.00162732	0	0	0.0076711	121:120	2
ACT0036_BICRO__cell_324_S132	ACT0036_BICRO__cell_324_S132	0	0	2473738	0.282104	12888	0.00146974	6282258	0.716426	3142404	3139854	0.999189	3141946	0.50013	3140312	0.49987	30465	0.00484937	0	0	0	0	4399674	4388951	0.997563	4361222	0.99126	4340206	0.986484	3272003615	161368694	793212141	790031572	0.99599	3180569	0.00400973	80584	0.000101592	0.515983	70557	8.8951e-05	0.48171	218415	0.000275355	0	0	0.00447563	149:149	2
ACT0036_BICRO__cell_325_S133	ACT0036_BICRO__cell_325_S133	0	0	1599831	0.256892	11117	0.00178511	4616684	0.741323	2309305	2307379	0.999166	2309139	0.500173	2307545	0.499827	21629	0.00468496	0	0	0	0	3124630	3116075	0.997262	3097054	0.991175	3076193	0.984498	3271976969	161368694	540363206	538131474	0.99587	2231732	0.00413006	57912	0.000107172	0.545517	53425	9.88687e-05	0.513131	171502	0.000317383	0	0	0.00465348	126:126	2
ACT0036_BICRO__cell_326_S134	ACT0036_BICRO__cell_326_S134	0	0	2436384	0.311758	10075	0.00128919	5368533	0.686953	2684600	2683933	0.999752	2684865	0.500111	2683668	0.499889	33316	0.00620579	0	0	0	0	3924154	3916400	0.998024	3887737	0.99072	3868963	0.985936	3271775551	161368694	652287898	649610411	0.995895	2677487	0.00410476	69141	0.000105998	0.496189	64599	9.90345e-05	0.451524	205598	0.000315195	0	0	0.00462499	138:138	2
ACT0036_BICRO__cell_327_S135	ACT0036_BICRO__cell_327_S135	0	0	2340194	0.334354	12284	0.00175507	4646666	0.663891	2324575	2322091	0.998931	2323841	0.500109	2322825	0.499891	33921	0.00730007	0	0	0	0	3516532	3506671	0.997196	3475418	0.988308	3458878	0.983605	3271368053	161368694	600896101	598237154	0.995575	2658947	0.00442497	65244	0.000108578	0.498927	62282	0.000103649	0.451029	194719	0.000324048	0	0	0.00496124	149:149	2
ACT0036_BICRO__cell_328_S136	ACT0036_BICRO__cell_328_S136	0	0	25106	0.304751	5735	0.0696147	51541	0.625634	25785	25756	0.998875	25763	0.499854	25778	0.500146	252	0.00488931	0	0	0	0	41317	38415	0.929763	38192	0.924365	37905	0.917419	3211816737	157990372	5572171	5548296	0.995715	23875	0.00428469	611	0.000109652	0.546645	484	8.68602e-05	0.522727	6737	0.00120904	0	0	0.00569024	120:120	2
ACT0036_BICRO__cell_329_S137	ACT0036_BICRO__cell_329_S137	0	0	1959040	0.301774	11190	0.00172373	4521514	0.696502	2261495	2260019	0.999347	2261202	0.500098	2260312	0.499902	27392	0.00605815	0	0	0	0	3259568	3251772	0.997608	3228338	0.990419	3215020	0.986333	3270932859	161368694	560383691	558124063	0.995968	2259628	0.00403229	58921	0.000105144	0.503352	55727	9.94444e-05	0.458395	173941	0.000310396	0	0	0.00454727	144:144	2
ACT0036_BICRO__cell_32_S32	ACT0036_BICRO__cell_32_S32	0	0	9280	0.245023	7979	0.210672	20615	0.544305	10322	10293	0.99719	10296	0.499442	10319	0.500558	103	0.00499636	0	0	0	0	18988	14975	0.788656	14866	0.782916	14698	0.774068	3199333501	157643229	2078615	2067425	0.994617	11190	0.00538339	234	0.000112575	0.465812	227	0.000109207	0.493392	7454	0.00358604	0	0	0.00919122	130:130	2
ACT0036_BICRO__cell_330_S138	ACT0036_BICRO__cell_330_S138	0	0	3287464	0.352667	17394	0.00186597	6016858	0.645467	3009581	3007277	0.999234	3009378	0.500158	3007480	0.499842	32730	0.00543972	0	0	0	0	4677223	4663775	0.997125	4635015	0.990976	4608068	0.985215	3271657934	161368694	727976954	725069158	0.996006	2907796	0.00399435	82724	0.000113635	0.588874	75048	0.000103091	0.544865	225281	0.000309462	0	0	0.00452054	135:135	2
ACT0036_BICRO__cell_331_S139	ACT0036_BICRO__cell_331_S139	0	0	2821761	0.335623	19934	0.00237097	5565839	0.662006	2784438	2781401	0.998909	2783607	0.500124	2782232	0.499876	37026	0.00665237	0	0	0	0	4222280	4206576	0.996281	4174050	0.988577	4152931	0.983575	3271976144	161368694	689966205	687064862	0.995795	2901343	0.00420505	75013	0.00010872	0.490315	71436	0.000103536	0.446036	228871	0.000331713	0	0	0.00474902	144:144	2
ACT0036_BICRO__cell_332_S140	ACT0036_BICRO__cell_332_S140	0	0	36694	0.304843	3778	0.0313866	79898	0.66377	39996	39902	0.99765	39963	0.500175	39935	0.499825	306	0.00382988	0	0	0	0	60338	58347	0.967003	58023	0.961633	57696	0.956213	3237647049	159960911	9451229	9414792	0.996145	36437	0.00385527	904	9.56489e-05	0.576327	775	8.19999e-05	0.566452	5915	0.000625845	0	0	0.00465876	134:134	2
ACT0036_BICRO__cell_333_S141	ACT0036_BICRO__cell_333_S141	0	0	1685304	0.302963	9642	0.00173332	3867798	0.695304	1934292	1933506	0.999594	1934271	0.500096	1933527	0.499904	25273	0.00653421	0	0	0	0	2794008	2787440	0.997649	2766418	0.990125	2752953	0.985306	3270575639	161368694	462650242	460755411	0.995904	1894831	0.0040956	48545	0.000104928	0.489731	49211	0.000106368	0.427953	156874	0.000339077	0	0	0.00464597	133:132	2
ACT0036_BICRO__cell_334_S142	ACT0036_BICRO__cell_334_S142	0	0	35536	0.378059	6192	0.0658751	52268	0.556066	26177	26091	0.996715	26150	0.500306	26118	0.499694	296	0.00566312	0	0	0	0	47146	43955	0.932317	43642	0.925678	43453	0.921669	3202659328	156050443	6687844	6655296	0.995133	32548	0.00486674	795	0.000118872	0.598742	652	9.74903e-05	0.58589	6173	0.000923018	0	0	0.00600612	150:150	2
ACT0036_BICRO__cell_335_S143	ACT0036_BICRO__cell_335_S143	0	0	2270183	0.303232	11347	0.00151564	5205090	0.695252	2603526	2601564	0.999246	2603229	0.500131	2601861	0.499869	35030	0.00672995	0	0	0	0	3760825	3752005	0.997655	3721072	0.98943	3703035	0.984634	3271156957	161368694	647690817	644890109	0.995676	2800708	0.00432414	69649	0.000107534	0.483237	66618	0.000102855	0.442403	210776	0.000325427	0	0	0.00485996	145:146	2
ACT0036_BICRO__cell_336_S144	ACT0036_BICRO__cell_336_S144	0	0	40	0.00619195	108	0.0167183	6312	0.97709	3156	3156	1	3165	0.501426	3147	0.498574	26	0.00411914	0	0	0	0	3243	3179	0.980265	3158	0.97379	3128	0.964539	3140436902	152271514	696751	692765	0.994279	3986	0.00572084	47	6.74559e-05	0.680851	57	8.18083e-05	0.473684	378	0.000542518	0	0	0.00641262	116:117	2
ACT0036_BICRO__cell_337_S145	ACT0036_BICRO__cell_337_S145	0	0	321347	0.162592	4071	0.00205981	1650980	0.835348	825871	825109	0.999077	825705	0.50013	825275	0.49987	8899	0.00539013	0	0	0	0	992648	989497	0.996826	981100	0.988366	976635	0.983868	3267246373	161368575	211365641	210438428	0.995613	927213	0.00438677	21456	0.000101511	0.489793	20408	9.65531e-05	0.429733	63654	0.000301156	0	0	0.00488599	149:149	2
ACT0036_BICRO__cell_338_S146	ACT0036_BICRO__cell_338_S146	0	0	1237837	0.289754	7053	0.00165097	3027142	0.708595	1514006	1513136	0.999425	1513866	0.500097	1513276	0.499903	18529	0.00612096	0	0	0	0	2145280	2140111	0.997591	2124050	0.990104	2114426	0.985618	3270721307	161334626	374104404	372579115	0.995923	1525289	0.00407717	37605	0.00010052	0.463662	36825	9.84351e-05	0.424657	116271	0.000310798	0	0	0.00458693	142:142	2
ACT0036_BICRO__cell_339_S147	ACT0036_BICRO__cell_339_S147	0	0	2992386	0.355338	17528	0.0020814	5411322	0.64258	2706666	2704656	0.999257	2706560	0.500166	2704762	0.499834	38343	0.0070857	0	0	0	0	4229789	4216277	0.996806	4181930	0.988685	4160841	0.983699	3271602930	161368693	674185961	671435560	0.99592	2750401	0.00407959	72763	0.000107927	0.484862	70054	0.000103909	0.442958	216451	0.000321055	0	0	0.00461248	147:147	2
ACT0036_BICRO__cell_33_S33	ACT0036_BICRO__cell_33_S33	0	0	3678	0.187941	4048	0.206847	11844	0.605212	5927	5917	0.998313	5920	0.499831	5924	0.500169	47	0.00396825	0	0	0	0	9808	7773	0.792516	7710	0.786093	7622	0.777121	3185833278	157023587	1265039	1257883	0.994343	7156	0.00565674	130	0.000102764	0.423077	162	0.000128059	0.438272	3461	0.00273588	0	0	0.00862345	134:134	2
ACT0036_BICRO__cell_340_S148	ACT0036_BICRO__cell_340_S148	0	0	1935935	0.228829	8561	0.00101192	6515676	0.770159	3257454	3258222	1.00024	3258730	0.500137	3256946	0.499863	33598	0.00515649	0	0	0	0	4246885	4239933	0.998363	4210112	0.991341	4179935	0.984236	3271974476	161368694	800495179	796621232	0.995161	3873947	0.00483944	87572	0.000109397	0.531357	81277	0.000101533	0.497767	253009	0.000316066	0	0	0.00536643	140:139	2
ACT0036_BICRO__cell_341_S149	ACT0036_BICRO__cell_341_S149	0	0	1718249	0.262618	9677	0.00147904	4814848	0.735903	2408074	2406774	0.99946	2408065	0.500133	2406783	0.499867	31393	0.00652004	0	0	0	0	3287083	3279328	0.997641	3251246	0.989098	3234864	0.984114	3271155916	161368693	601556124	598980408	0.995718	2575716	0.00428176	61336	0.000101962	0.453372	60468	0.000100519	0.40982	189548	0.000315096	0	0	0.00479933	146:146	2
ACT0036_BICRO__cell_342_S150	ACT0036_BICRO__cell_342_S150	0	0	2714120	0.322945	21764	0.00258963	5668390	0.674465	2834775	2833615	0.999591	2834977	0.500138	2833413	0.499862	31361	0.00553261	0	0	0	0	4217817	4203852	0.996689	4176642	0.990238	4149756	0.983863	3271752656	161368694	697656237	694955719	0.996129	2700518	0.00387084	79592	0.000114085	0.572759	72456	0.000103856	0.531109	211088	0.000302567	0	0	0.00439135	140:139	2
ACT0036_BICRO__cell_343_S151	ACT0036_BICRO__cell_343_S151	0	0	118007	0.400774	10529	0.0357584	165912	0.563468	83009	82903	0.998723	83006	0.500301	82906	0.499699	1657	0.00998722	0	0	0	0	148052	142600	0.963175	140967	0.952145	139565	0.942676	3234828685	160539992	20222302	20109496	0.994422	112806	0.0055783	2807	0.000138807	0.492341	2787	0.000137818	0.445282	16527	0.000817266	0	0	0.00667219	149:149	2
ACT0036_BICRO__cell_344_S152	ACT0036_BICRO__cell_344_S152	0	0	1996124	0.283993	7526	0.00107074	5025132	0.714936	2512771	2512361	0.999837	2513195	0.500125	2511937	0.499875	36360	0.00723563	0	0	0	0	3532571	3527006	0.998425	3495540	0.989517	3477388	0.984379	3271965791	161368694	621412697	618755556	0.995724	2657141	0.00427597	67030	0.000107867	0.456691	67346	0.000108376	0.39891	209561	0.000337233	0	0	0.00482944	142:142	2
ACT0036_BICRO__cell_345_S153	ACT0036_BICRO__cell_345_S153	0	0	1792964	0.30044	7348	0.00123128	4167482	0.698329	2084263	2083219	0.999499	2084302	0.500135	2083180	0.499865	25664	0.00615815	0	0	0	0	2996729	2991244	0.99817	2968899	0.990713	2956164	0.986464	3271113532	161334619	525774125	523681098	0.996019	2093027	0.00398085	54086	0.000102869	0.493141	51546	9.80383e-05	0.446902	154002	0.000292905	0	0	0.00447466	148:148	2
ACT0036_BICRO__cell_346_S154	ACT0036_BICRO__cell_346_S154	0	0	3028794	0.326993	17344	0.00187248	6216428	0.671135	3109301	3107127	0.999301	3109086	0.50014	3107342	0.49986	35532	0.00571582	0	0	0	0	4649049	4635677	0.997124	4603597	0.990223	4574878	0.984046	3271979913	161368694	762846872	759775993	0.995974	3070879	0.00402555	89165	0.000116885	0.565222	81785	0.00010721	0.519826	237553	0.000311403	0	0	0.00456105	140:140	2
ACT0036_BICRO__cell_347_S155	ACT0036_BICRO__cell_347_S155	0	0	2632092	0.368029	17821	0.0024918	4501939	0.629479	2251870	2250069	0.9992	2251822	0.500189	2250117	0.499811	19422	0.00431414	0	0	0	0	3585637	3572179	0.996247	3555274	0.991532	3537543	0.986587	3264643591	161318588	547669482	545683735	0.996374	1985747	0.00362581	62397	0.000113932	0.621472	50155	9.1579e-05	0.620496	147895	0.000270044	0	0	0.00410137	136:136	2
ACT0036_BICRO__cell_348_S156	ACT0036_BICRO__cell_348_S156	0	0	1891569	0.31947	11097	0.00187419	4018290	0.678656	2009708	2008582	0.99944	2009599	0.500113	2008691	0.499887	23814	0.0059264	0	0	0	0	2972385	2964419	0.99732	2944182	0.990512	2931406	0.986213	3270675593	161368694	495279274	493384213	0.996174	1895061	0.00382625	47828	9.65677e-05	0.481078	46940	9.47748e-05	0.430954	144200	0.000291149	0	0	0.00430874	139:139	2
ACT0036_BICRO__cell_349_S157	ACT0036_BICRO__cell_349_S157	0	0	1889541	0.317223	10947	0.00183782	4056014	0.680939	2028441	2027573	0.999572	2028358	0.500087	2027656	0.499913	26339	0.00649381	0	0	0	0	2991420	2984025	0.997528	2961296	0.98993	2948430	0.985629	3270597166	161368693	503401223	501410465	0.996045	1990758	0.00395461	51306	0.000101919	0.478852	49909	9.91436e-05	0.431145	161989	0.000321789	0	0	0.00447747	145:145	2
ACT0036_BICRO__cell_34_S34	ACT0036_BICRO__cell_34_S34	0	0	16269	0.317915	4354	0.0850823	30551	0.597002	15287	15264	0.998495	15287	0.500376	15264	0.499624	161	0.00526988	0	0	0	0	25667	23459	0.913975	23313	0.908287	23167	0.902599	3211741845	158565995	3506788	3491538	0.995651	15250	0.00434871	337	9.60993e-05	0.519288	292	8.32671e-05	0.592466	4333	0.0012356	0	0	0.00576368	135:135	2
ACT0036_BICRO__cell_350_S158	ACT0036_BICRO__cell_350_S158	0	0	3172946	0.386351	15969	0.00194445	5023695	0.611705	2512612	2511083	0.999391	2512520	0.500134	2511175	0.499866	25866	0.0051488	0	0	0	0	4119238	4107711	0.997202	4084815	0.991643	4063947	0.986577	3271705487	161368694	616710750	614456896	0.996345	2253854	0.00365464	72238	0.000117134	0.597179	63715	0.000103314	0.564592	172209	0.000279238	0	0	0.00415432	140:140	2
ACT0036_BICRO__cell_351_S159	ACT0036_BICRO__cell_351_S159	0	0	1736165	0.32647	9419	0.00177116	3572408	0.671759	1786692	1785716	0.999454	1786732	0.500148	1785676	0.499852	19552	0.00547306	0	0	0	0	2668772	2662121	0.997508	2644933	0.991067	2632285	0.986328	3269445411	161368694	440205310	438490343	0.996104	1714967	0.00389583	42540	9.66367e-05	0.482699	40297	9.15414e-05	0.443408	127561	0.000289776	0	0	0.00437379	141:141	2
ACT0036_BICRO__cell_352_S160	ACT0036_BICRO__cell_352_S160	0	0	94	0.0115394	26	0.00319175	8026	0.985269	4016	4010	0.998506	4016	0.500374	4010	0.499626	37	0.00461002	0	0	0	0	4091	4072	0.995356	4040	0.987534	4016	0.981667	3183115294	157914095	902162	897132	0.994425	5030	0.0055755	93	0.000103086	0.494624	94	0.000104194	0.457447	459	0.000508778	0	0	0.00629155	120:120	2
ACT0036_BICRO__cell_353_S161	ACT0036_BICRO__cell_353_S161	0	0	526846	0.424512	16075	0.0129526	698141	0.562535	349193	348948	0.999298	349290	0.500314	348851	0.499686	6073	0.00869882	0	0	0	0	623567	614928	0.986146	609567	0.977549	605140	0.970449	3258953051	161325195	85720344	85318673	0.995314	401671	0.00468583	11767	0.000137272	0.598453	11117	0.000129689	0.543762	40894	0.000477063	0	0	0.00542985	146:146	2
ACT0036_BICRO__cell_354_S162	ACT0036_BICRO__cell_354_S162	0	0	570429	0.201082	2712	0.000956009	2263653	0.797962	1131848	1131805	0.999962	1132189	0.50016	1131464	0.49984	13474	0.00595233	0	0	0	0	1425134	1422910	0.998439	1409337	0.988915	1402285	0.983967	3270418063	161368694	319963860	316791376	0.990085	3172484	0.00991513	33081	0.00010339	0.507451	29976	9.36856e-05	0.463738	157659	0.00049274	0	0	0.0106049	151:150	2
ACT0036_BICRO__cell_355_S163	ACT0036_BICRO__cell_355_S163	0	0	2351587	0.335211	11276	0.00160736	4652371	0.663181	2326595	2325776	0.999648	2326918	0.500157	2325453	0.499843	30354	0.00652442	0	0	0	0	3522794	3513943	0.997488	3487218	0.989901	3471627	0.985475	3271710198	161368694	572856426	570529702	0.995938	2326724	0.00406162	58563	0.00010223	0.473234	57201	9.98522e-05	0.424468	179618	0.000313548	0	0	0.00457725	143:142	2
ACT0036_BICRO__cell_356_S164	ACT0036_BICRO__cell_356_S164	0	0	1764222	0.310333	8035	0.00141339	3912671	0.688253	1956793	1955878	0.999532	1956802	0.500119	1955869	0.499881	25073	0.00640815	0	0	0	0	2855000	2848720	0.9978	2826779	0.990115	2815027	0.985999	3270155616	161368691	486279804	484309105	0.995947	1970699	0.0040526	50017	0.000102856	0.481696	48696	0.00010014	0.433034	149644	0.000307732	0	0	0.00456333	145:145	2
ACT0036_BICRO__cell_357_S165	ACT0036_BICRO__cell_357_S165	0	0	2391256	0.249372	13201	0.00137667	7184647	0.749251	3593571	3591076	0.999306	3593630	0.500182	3591017	0.499818	39966	0.0055627	0	0	0	0	4814535	4803681	0.997746	4767883	0.99031	4732405	0.982941	3271768084	161368694	891727498	887840170	0.995641	3887328	0.00435932	97676	0.000109536	0.53699	90937	0.000101978	0.497575	275599	0.000309062	0	0	0.0048799	143:142	2
ACT0036_BICRO__cell_358_S166	ACT0036_BICRO__cell_358_S166	0	0	2622228	0.312517	11243	0.00133994	5757213	0.686143	2879515	2877698	0.999369	2879202	0.500103	2878011	0.499897	29320	0.00509274	0	0	0	0	4210002	4201199	0.997909	4175280	0.991752	4151251	0.986045	3271087744	161368694	701815973	699096480	0.996125	2719493	0.00387494	77966	0.000111092	0.574661	71196	0.000101445	0.537418	200989	0.000286384	0	0	0.00437386	137:137	2
ACT0036_BICRO__cell_359_S167	ACT0036_BICRO__cell_359_S167	0	0	1183	0.0747599	2582	0.16317	12059	0.76207	6038	6021	0.997184	6034	0.500373	6025	0.499627	65	0.00539017	0	0	0	0	7944	6639	0.835725	6585	0.828927	6542	0.823515	3183376893	156728437	1284387	1276835	0.99412	7552	0.00587985	133	0.000103551	0.481203	127	9.88799e-05	0.456693	2840	0.00221117	0	0	0.00829345	125:125	2
ACT0036_BICRO__cell_35_S35	ACT0036_BICRO__cell_35_S35	0	0	3817122	0.38773	25775	0.00261813	6001907	0.609652	3002185	2999722	0.99918	3001927	0.500162	2999980	0.499838	46435	0.00773671	0	0	0	0	4945619	4926811	0.996197	4884587	0.987659	4859561	0.982599	3271605213	161368693	750572459	747455482	0.995847	3116977	0.0041528	83167	0.000110805	0.486094	80103	0.000106723	0.438073	256898	0.000342269	0	0	0.0047126	148:148	2
ACT0036_BICRO__cell_360_S168	ACT0036_BICRO__cell_360_S168	0	0	1482776	0.322784	16016	0.00348651	3094912	0.673729	1547926	1546986	0.999393	1547920	0.50015	1546992	0.49985	22508	0.00727258	0	0	0	0	2308106	2298687	0.995919	2278731	0.987273	2268316	0.982761	3271910605	161334628	392391105	390758244	0.995839	1632861	0.00416131	41374	0.000105441	0.455576	40789	0.00010395	0.41852	131990	0.000336374	0	0	0.00470707	149:149	2
ACT0036_BICRO__cell_361_S169	ACT0036_BICRO__cell_361_S169	0	0	1823938	0.306908	6390	0.00107523	4112610	0.692016	2056915	2055695	0.999407	2056851	0.500133	2055759	0.499867	27208	0.00661575	0	0	0	0	2985073	2980079	0.998327	2957575	0.990788	2944803	0.98651	3271706732	161368694	501008744	498995317	0.995981	2013427	0.00401875	53164	0.000106114	0.480212	50972	0.000101739	0.442459	160451	0.000320256	0	0	0.00454685	138:138	2
ACT0036_BICRO__cell_362_S170	ACT0036_BICRO__cell_362_S170	0	0	3129773	0.338143	16245	0.00175512	6109748	0.660102	3056083	3053665	0.999209	3055864	0.500162	3053884	0.499838	33616	0.00550203	0	0	0	0	4644691	4632019	0.997272	4602338	0.990881	4573603	0.984695	3271976695	161368694	746857781	743866722	0.995995	2991059	0.00400486	83814	0.000112222	0.572112	76742	0.000102753	0.52597	227873	0.000305109	0	0	0.00452494	138:138	2
ACT0036_BICRO__cell_363_S171	ACT0036_BICRO__cell_363_S171	0	0	2908562	0.361069	17804	0.00221019	5129056	0.636721	2565836	2563220	0.99898	2565462	0.500182	2563594	0.499818	34235	0.00667472	0	0	0	0	4044828	4030608	0.996484	4000103	0.988943	3982795	0.984664	3271296363	161368692	636396281	633906022	0.996087	2490259	0.00391306	64551	0.000101432	0.487537	63833	0.000100304	0.440681	198418	0.000311784	0	0	0.00442658	144:144	2
ACT0036_BICRO__cell_364_S172	ACT0036_BICRO__cell_364_S172	0	0	1070151	0.243052	3234	0.000734504	3329589	0.756214	1664732	1664857	1.00008	1665344	0.500165	1664245	0.499835	20308	0.00609925	0	0	0	0	2211641	2209134	0.998866	2189776	0.990114	2180678	0.986	3270174760	161368692	450084894	446706508	0.992494	3378386	0.00750611	45086	0.000100172	0.49461	42514	9.44577e-05	0.442184	191551	0.000425589	0	0	0.00812633	150:150	2
ACT0036_BICRO__cell_365_S173	ACT0036_BICRO__cell_365_S173	0	0	1626417	0.298288	6290	0.0011536	3819797	0.700558	1910359	1909438	0.999518	1910305	0.500106	1909492	0.499894	23314	0.00610347	0	0	0	0	2737909	2733060	0.998229	2713499	0.991084	2701903	0.986849	3271959193	161368694	463136076	461309235	0.996055	1826841	0.0039445	47015	0.000101514	0.46734	44543	9.61769e-05	0.415464	142012	0.000306631	0	0	0.00444882	136:136	2
ACT0036_BICRO__cell_366_S174	ACT0036_BICRO__cell_366_S174	0	0	230195	0.323554	3665	0.00515139	477598	0.671295	238910	238688	0.999071	238819	0.500042	238779	0.499958	4523	0.00947031	0	0	0	0	357990	355804	0.993894	352007	0.983287	349704	0.976854	3254675030	161343868	60109693	59813500	0.995072	296193	0.00492754	7251	0.000120629	0.478693	6617	0.000110082	0.416352	26500	0.000440861	0	0	0.00559911	149:149	2
ACT0036_BICRO__cell_367_S175	ACT0036_BICRO__cell_367_S175	0	0	1700636	0.306155	6617	0.00119122	3847575	0.692654	1924033	1923542	0.999745	1924464	0.500176	1923111	0.499824	25028	0.00650488	0	0	0	0	2789928	2784986	0.998229	2763839	0.990649	2751539	0.98624	3271735989	161368694	467499406	465587468	0.99591	1911938	0.00408971	47142	0.000100839	0.443129	46797	0.000100101	0.406351	146600	0.000313583	0	0	0.00460423	136:136	2
ACT0036_BICRO__cell_368_S176	ACT0036_BICRO__cell_368_S176	0	0	66	0.00902626	55	0.00752188	7191	0.983452	3597	3594	0.999166	3606	0.50146	3585	0.49854	32	0.00445001	0	0	0	0	3672	3636	0.990196	3605	0.981754	3573	0.973039	3154733263	155991326	817745	812865	0.994032	4880	0.00596763	82	0.000100276	0.463415	80	9.783e-05	0.45	413	0.000505047	0	0	0.00667078	122:122	2
ACT0036_BICRO__cell_369_S177	ACT0036_BICRO__cell_369_S177	0	0	18759	0.303977	3531	0.0572174	39422	0.638806	19707	19715	1.00041	19720	0.500228	19702	0.499772	158	0.00400791	0	0	0	0	30935	29142	0.94204	29019	0.938064	28886	0.933764	3204438220	157002968	4558452	4539842	0.995917	18610	0.00408253	500	0.000109686	0.538	390	8.55554e-05	0.574359	3995	0.000876394	0	0	0.00515416	133:132	2
ACT0036_BICRO__cell_36_S36	ACT0036_BICRO__cell_36_S36	0	0	11375	0.279141	3712	0.091092	25663	0.629767	12834	12829	0.99961	12822	0.49963	12841	0.50037	184	0.00716986	0	0	0	0	20467	18583	0.907949	18426	0.900278	18224	0.890409	3206333565	159453712	2943249	2928318	0.994927	14931	0.00507297	318	0.000108044	0.40566	302	0.000102608	0.523179	4084	0.00138758	0	0	0.0066712	137:137	2
ACT0036_BICRO__cell_370_S178	ACT0036_BICRO__cell_370_S178	0	0	97721	0.319893	3342	0.0109402	204417	0.669167	102257	102160	0.999051	102230	0.500105	102187	0.499895	2180	0.0106645	0	0	0	0	153830	151999	0.988097	150460	0.978093	149351	0.970883	3259303420	161323508	21940399	21842327	0.99553	98072	0.00446993	2807	0.000127938	0.459565	2907	0.000132495	0.393189	13780	0.000628065	0	0	0.00535843	112:112	2
ACT0036_BICRO__cell_371_S179	ACT0036_BICRO__cell_371_S179	0	0	2334	0.140721	4845	0.292114	9407	0.567165	4717	4690	0.994276	4718	0.501541	4689	0.498459	46	0.00488998	0	0	0	0	8316	5865	0.705267	5821	0.699976	5795	0.696849	3179877587	155582061	877817	872864	0.994358	4953	0.00564241	81	9.22744e-05	0.518519	86	9.79703e-05	0.488372	4079	0.00464675	0	0	0.0104794	119:119	2
ACT0036_BICRO__cell_372_S180	ACT0036_BICRO__cell_372_S180	0	0	324794	0.179214	3488	0.0019246	1484042	0.818861	742147	741895	0.99966	742198	0.500119	741844	0.499881	5830	0.00392846	0	0	0	0	909077	906565	0.997237	901916	0.992123	897307	0.987053	3271036425	161334628	163507016	162905015	0.996318	602001	0.00368181	15040	9.19838e-05	0.481383	14672	8.97332e-05	0.461628	48241	0.000295039	0	0	0.00415856	113:113	2
ACT0036_BICRO__cell_373_S181	ACT0036_BICRO__cell_373_S181	0	0	3289410	0.346022	17811	0.00187359	6199153	0.652105	3100432	3098721	0.999448	3100588	0.500163	3098565	0.499837	33598	0.00541977	0	0	0	0	4769986	4756412	0.997154	4726667	0.990918	4697977	0.984904	3271745617	161368694	750832401	747894601	0.996087	2937800	0.00391272	84162	0.000112092	0.588639	76153	0.000101425	0.543918	226160	0.000301212	0	0	0.00442745	136:135	2
ACT0036_BICRO__cell_374_S182	ACT0036_BICRO__cell_374_S182	0	0	2612	0.160758	3943	0.242676	9693	0.596566	4853	4840	0.997321	4850	0.500361	4843	0.499639	53	0.00546786	0	0	0	0	8150	6162	0.756074	6112	0.749939	6050	0.742331	3188845015	157181509	960515	955328	0.9946	5187	0.00540023	106	0.000110357	0.5	88	9.16175e-05	0.5	3421	0.00356163	0	0	0.00916383	124:124	2
ACT0036_BICRO__cell_375_S183	ACT0036_BICRO__cell_375_S183	0	0	34	0.00643939	92	0.0174242	5154	0.976136	2577	2577	1	2577	0.5	2577	0.5	16	0.00310438	0	0	0	0	2648	2593	0.97923	2571	0.970921	2553	0.964124	3138627105	152034680	595970	592278	0.993805	3692	0.00619494	50	8.38968e-05	0.42	64	0.000107388	0.5	285	0.000478212	0	0	0.00686444	124:124	2
ACT0036_BICRO__cell_376_S184	ACT0036_BICRO__cell_376_S184	0	0	32	0.00544588	32	0.00544588	5812	0.989108	2907	2905	0.999312	2903	0.499484	2909	0.500516	33	0.00567791	0	0	0	0	2954	2934	0.99323	2906	0.983751	2897	0.980704	3164319026	155648321	670383	666584	0.994333	3799	0.00566691	73	0.000108893	0.479452	51	7.60759e-05	0.411765	335	0.000499714	0	0	0.00635159	125:125	2
ACT0036_BICRO__cell_377_S185	ACT0036_BICRO__cell_377_S185	0	0	276089	0.141688	2630	0.00134971	1669845	0.856962	835132	834713	0.999498	835048	0.500075	834797	0.499925	5777	0.0034596	0	0	0	0	977170	975285	0.998071	970378	0.993049	965462	0.988018	3269652849	161334628	192696656	191988338	0.996324	708318	0.00367582	19284	0.000100074	0.555123	17707	9.18905e-05	0.514599	52377	0.000271811	0	0	0.00413959	122:122	2
ACT0036_BICRO__cell_378_S186	ACT0036_BICRO__cell_378_S186	0	0	214722	0.456515	5281	0.0112278	250347	0.532257	125234	125113	0.999034	125191	0.50007	125156	0.49993	1330	0.00531263	0	0	0	0	235840	232899	0.98753	231897	0.983281	230632	0.977917	3259490293	161288362	30990098	30883346	0.996555	106752	0.00344471	3325	0.000107292	0.629173	2593	8.36719e-05	0.637871	13525	0.00043643	0	0	0.00407211	148:148	2
ACT0036_BICRO__cell_379_S187	ACT0036_BICRO__cell_379_S187	0	0	2825257	0.323042	21081	0.00241042	5899448	0.674547	2951049	2948399	0.999102	2950687	0.500163	2948761	0.499837	36903	0.00625533	0	0	0	0	4391344	4374780	0.996228	4341072	0.988552	4317822	0.983258	3271398293	161368694	745832535	742820655	0.995962	3011880	0.00403828	79928	0.000107166	0.524797	73533	9.85918e-05	0.481131	228685	0.000306617	0	0	0.00455065	149:149	2
ACT0036_BICRO__cell_37_S37	ACT0036_BICRO__cell_37_S37	0	0	3209400	0.324941	13496	0.00136643	6653960	0.673692	3328141	3325819	0.999302	3327938	0.500144	3326022	0.499856	37883	0.0056933	0	0	0	0	4957369	4946102	0.997727	4914037	0.991259	4890083	0.986427	3271827260	161368694	807930325	804729399	0.996038	3200926	0.00396188	84477	0.00010456	0.505179	75578	9.35452e-05	0.469819	247381	0.000306191	0	0	0.00446618	139:139	2
ACT0036_BICRO__cell_380_S188	ACT0036_BICRO__cell_380_S188	0	0	2710022	0.317107	14576	0.00170557	5821494	0.681188	2911489	2910005	0.99949	2911473	0.500125	2910021	0.499875	33373	0.00573272	0	0	0	0	4289732	4278529	0.997388	4251202	0.991018	4233903	0.986985	3271983890	161368694	680524832	677915853	0.996166	2608979	0.00383377	68386	0.00010049	0.488653	65774	9.66519e-05	0.44881	209872	0.000308397	0	0	0.00433931	126:126	2
ACT0036_BICRO__cell_381_S189	ACT0036_BICRO__cell_381_S189	0	0	1230458	0.24215	5413	0.00106526	3845527	0.756785	1923105	1922422	0.999645	1923077	0.500082	1922450	0.499918	21038	0.00547077	0	0	0	0	2551218	2546939	0.998323	2529501	0.991488	2519664	0.987632	3270882103	161368694	466382406	464626820	0.996236	1755586	0.00376426	43467	9.32003e-05	0.455748	43434	9.31296e-05	0.402081	133516	0.00028628	0	0	0.00423687	134:134	2
ACT0036_BICRO__cell_382_S190	ACT0036_BICRO__cell_382_S190	0	0	22353	0.286812	12731	0.163352	42852	0.549836	21435	21417	0.99916	21447	0.50049	21405	0.49951	393	0.0091711	0	0	0	0	39164	32763	0.836559	32429	0.828031	32283	0.824303	3214645794	158550683	4785310	4762591	0.995252	22719	0.00474765	575	0.000120159	0.473043	727	0.000151923	0.404402	10398	0.0021729	0	0	0.00719264	142:142	2
ACT0036_BICRO__cell_383_S191	ACT0036_BICRO__cell_383_S191	0	0	2477085	0.293618	12687	0.00150384	5946646	0.704878	2973951	2972695	0.999578	2974066	0.500125	2972580	0.499875	32629	0.00548696	0	0	0	0	4234523	4224918	0.997732	4197101	0.991163	4176421	0.986279	3271794120	161368694	698320244	695569099	0.99606	2751145	0.00393966	69582	9.9642e-05	0.499267	66782	9.56323e-05	0.454898	216787	0.000310441	0	0	0.00444538	128:128	2
ACT0036_BICRO__cell_384_S192	ACT0036_BICRO__cell_384_S192	0	0	20	0.00559284	19	0.0053132	3537	0.989094	1769	1768	0.999435	1771	0.500707	1766	0.499293	22	0.00621996	0	0	0	0	1799	1785	0.992218	1766	0.981656	1753	0.97443	3130203411	151791227	385587	383208	0.99383	2379	0.00616981	43	0.000111518	0.55814	47	0.000121892	0.638298	213	0.000552405	0	0	0.00695563	114:113	2
ACT0036_BICRO__cell_38_S38	ACT0036_BICRO__cell_38_S38	0	0	31432	0.352321	4015	0.0450041	53767	0.602674	26884	26883	0.999963	26895	0.500214	26872	0.499786	360	0.00669556	0	0	0	0	44787	42747	0.954451	42501	0.948958	42306	0.944604	3209557025	159175049	6163080	6135926	0.995594	27154	0.00440591	799	0.000129643	0.498123	575	9.32975e-05	0.577391	5075	0.000823452	0	0	0.00545231	129:128	2
ACT0036_BICRO__cell_39_S39	ACT0036_BICRO__cell_39_S39	0	0	2720057	0.347203	11195	0.00142899	5102956	0.651368	2552539	2550417	0.999169	2552322	0.500165	2550634	0.499835	36094	0.00707316	0	0	0	0	3935151	3925839	0.997634	3894262	0.989609	3875632	0.984875	3271991947	161368694	638019105	635297981	0.995735	2721124	0.00426496	68622	0.000107555	0.503905	66252	0.00010384	0.448183	207894	0.000325843	0	0	0.00480219	147:147	2
ACT0036_BICRO__cell_3_S3	ACT0036_BICRO__cell_3_S3	0	0	1663682	0.311995	11765	0.00220632	3656959	0.685799	1829090	1827869	0.999332	1828873	0.500108	1828086	0.499892	20274	0.00554395	0	0	0	0	2676340	2667369	0.996648	2650446	0.990325	2640066	0.986446	3271781631	161368694	431955645	430273120	0.996105	1682525	0.00389513	40559	9.38962e-05	0.445203	39534	9.15233e-05	0.402919	134389	0.000311118	0	0	0.00439167	129:128	2
ACT0036_BICRO__cell_40_S40	ACT0036_BICRO__cell_40_S40	0	0	3625	0.184178	3992	0.202825	12065	0.612997	6033	6032	0.999834	6030	0.499793	6035	0.500207	72	0.00596768	0	0	0	0	9877	7871	0.796902	7812	0.790928	7754	0.785056	3182054323	155738487	1215072	1208580	0.994657	6492	0.00534289	124	0.000102052	0.354839	92	7.57157e-05	0.51087	3567	0.00293563	0	0	0.00845629	119:119	2
ACT0036_BICRO__cell_41_S41	ACT0036_BICRO__cell_41_S41	0	0	50616	0.365797	9878	0.0713873	77878	0.562816	38950	38928	0.999435	38969	0.500385	38909	0.499615	399	0.0051234	0	0	0	0	69385	64401	0.928169	64010	0.922534	63612	0.916798	3223281495	160693030	9278526	9240850	0.995939	37676	0.00406056	987	0.000106375	0.541033	875	9.43038e-05	0.505143	8861	0.000955001	0	0	0.00521624	143:143	2
ACT0036_BICRO__cell_42_S42	ACT0036_BICRO__cell_42_S42	0	0	3314666	0.334258	14492	0.0014614	6587340	0.664281	3294317	3293023	0.999607	3294451	0.500119	3292889	0.499881	38691	0.00587354	0	0	0	0	4977594	4966149	0.997701	4933332	0.991108	4909769	0.986374	3271633795	161368694	768644480	765602454	0.996042	3042026	0.00395765	75486	9.82067e-05	0.487468	73500	9.56229e-05	0.435265	245648	0.000319586	0	0	0.00447107	127:127	2
ACT0036_BICRO__cell_43_S43	ACT0036_BICRO__cell_43_S43	0	0	88946	0.391819	4877	0.0214838	133185	0.586697	66696	66489	0.996896	66606	0.500101	66579	0.499899	1902	0.0142809	0	0	0	0	114455	111782	0.976646	110003	0.961103	109088	0.953108	3222950456	158848203	16509176	16409562	0.993966	99614	0.00603386	2133	0.000129201	0.440225	2606	0.000157852	0.38066	12144	0.000735591	0	0	0.0070565	149:149	2
ACT0036_BICRO__cell_44_S44	ACT0036_BICRO__cell_44_S44	0	0	88183	0.150026	701	0.00119261	498900	0.848781	249432	249468	1.00014	249571	0.500243	249329	0.499757	2644	0.00529966	0	0	0	0	295214	294649	0.998086	291578	0.987684	290353	0.983534	3250445139	159985151	73549560	72695801	0.988392	853759	0.0116079	6890	9.36783e-05	0.476052	5976	8.12513e-05	0.463186	28381	0.000385876	0	0	0.0121687	151:151	2
ACT0036_BICRO__cell_45_S45	ACT0036_BICRO__cell_45_S45	0	0	194084	0.401737	3607	0.00746618	285421	0.590797	142803	142618	0.998705	142752	0.500145	142669	0.499855	2061	0.00722091	0	0	0	0	242586	240476	0.991302	238477	0.983062	237164	0.977649	3238838327	159975558	35780204	35596810	0.994874	183394	0.00512557	4261	0.000119088	0.540014	3787	0.000105841	0.488249	15581	0.000435464	0	0	0.00578596	149:149	2
ACT0036_BICRO__cell_46_S46	ACT0036_BICRO__cell_46_S46	0	0	568093	0.133696	5386	0.00126755	3675659	0.865036	1838553	1837106	0.999213	1838344	0.50014	1837315	0.49986	16226	0.00441445	0	0	0	0	2132682	2128288	0.99794	2114811	0.99162	2100657	0.984984	3271001698	161368692	397525720	395892615	0.995892	1633105	0.00410817	40370	0.000101553	0.456577	39003	9.81144e-05	0.441889	133040	0.00033467	0	0	0.00464251	113:113	2
ACT0036_BICRO__cell_47_S47	ACT0036_BICRO__cell_47_S47	0	0	4124	0.155049	9770	0.367321	12704	0.47763	6348	6356	1.00126	6358	0.500472	6346	0.499528	81	0.00637594	0	0	0	0	13339	8438	0.632581	8371	0.627558	8337	0.625009	3191341458	158583618	1121576	1115604	0.994675	5972	0.00532465	100	8.91603e-05	0.47	115	0.000102534	0.547826	6649	0.00592827	0	0	0.0114446	119:119	2
ACT0036_BICRO__cell_48_S48	ACT0036_BICRO__cell_48_S48	0	0	2023	0.149652	4486	0.331854	7009	0.518494	3506	3503	0.999144	3511	0.500927	3498	0.499073	27	0.00385219	0	0	0	0	6772	4523	0.667897	4497	0.664058	4486	0.662434	3157903255	155202343	599205	596099	0.994816	3106	0.00518353	63	0.000105139	0.539683	42	7.00929e-05	0.404762	3832	0.00639514	0	0	0.0117539	117:117	2
ACT0036_BICRO__cell_49_S49	ACT0036_BICRO__cell_49_S49	0	0	3429372	0.365649	17097	0.00182293	5932401	0.632528	2967393	2965008	0.999196	2966909	0.500119	2965492	0.499881	41109	0.00692957	0	0	0	0	4709989	4696121	0.997056	4658560	0.989081	4635639	0.984214	3271787935	161368694	754640916	751550816	0.995905	3090100	0.0040948	82796	0.000109716	0.52767	78675	0.000104255	0.47409	233428	0.000309323	0	0	0.00461809	149:149	2
ACT0036_BICRO__cell_4_S4	ACT0036_BICRO__cell_4_S4	0	0	2169668	0.231114	16315	0.00173788	7201891	0.767148	3601878	3600013	0.999482	3601850	0.500126	3600041	0.499874	34883	0.00484359	0	0	0	0	4711378	4698956	0.997363	4668789	0.99096	4640456	0.984947	3271172779	161368687	819620178	816350860	0.996011	3269318	0.00398882	89208	0.000108841	0.541487	83699	0.000102119	0.50463	263832	0.000321895	0	0	0.00452168	123:123	2
ACT0036_BICRO__cell_50_S50	ACT0036_BICRO__cell_50_S50	0	0	1750	0.083167	3900	0.185344	15392	0.731489	7708	7684	0.996886	7691	0.499675	7701	0.500325	78	0.00506757	0	0	0	0	10560	8588	0.813258	8519	0.806723	8463	0.80142	3188124835	155522379	1608655	1598374	0.993609	10281	0.00639105	203	0.000126192	0.438424	170	0.000105678	0.335294	3940	0.00244925	0	0	0.00907218	124:123	2
ACT0036_BICRO__cell_51_S51	ACT0036_BICRO__cell_51_S51	0	0	4511	0.186822	3911	0.161973	15724	0.651205	7871	7853	0.997713	7871	0.500572	7853	0.499428	83	0.00527856	0	0	0	0	12114	10127	0.835975	10037	0.828545	9926	0.819383	3198589143	157186465	1714472	1703944	0.993859	10528	0.00614067	228	0.000132986	0.45614	212	0.000123653	0.415094	3529	0.00205836	0	0	0.00845566	131:131	2
ACT0036_BICRO__cell_52_S52	ACT0036_BICRO__cell_52_S52	0	0	2093537	0.234193	13254	0.00148265	6832585	0.764325	3416712	3415873	0.999754	3417123	0.500122	3415462	0.499878	32394	0.0047411	0	0	0	0	4485885	4475460	0.997676	4447711	0.99149	4421284	0.985599	3271504488	161368694	789042362	785975413	0.996113	3066949	0.00388693	87496	0.000110889	0.536207	80455	0.000101965	0.508259	241235	0.000305731	0	0	0.00440551	126:126	2
ACT0036_BICRO__cell_53_S53	ACT0036_BICRO__cell_53_S53	0	0	2690	0.131258	1898	0.0926125	15906	0.77613	7968	7938	0.996235	7943	0.499371	7963	0.500629	118	0.00741858	0	0	0	0	10306	9326	0.90491	9209	0.893557	9039	0.877062	3190772917	157492258	1847062	1834931	0.993432	12131	0.00656773	186	0.0001007	0.505376	245	0.000132643	0.371429	2068	0.00111962	0	0	0.00792069	138:137	2
ACT0036_BICRO__cell_54_S54	ACT0036_BICRO__cell_54_S54	0	0	19217	0.31524	5063	0.0830545	36680	0.601706	18343	18337	0.999673	18340	0.5	18340	0.5	134	0.00365322	0	0	0	0	30547	27978	0.9159	27844	0.911513	27646	0.905032	3210285481	159834937	4045896	4027748	0.995514	18148	0.00448553	389	9.61468e-05	0.542416	336	8.30471e-05	0.514881	5375	0.00132851	0	0	0.00599323	125:125	2
ACT0036_BICRO__cell_55_S55	ACT0036_BICRO__cell_55_S55	0	0	2129504	0.278335	13244	0.00173104	5508130	0.719934	2754893	2753237	0.999399	2754808	0.500135	2753322	0.499865	27085	0.00491728	0	0	0	0	3838981	3829088	0.997423	3806120	0.99144	3782835	0.985375	3271611665	161368694	653987862	651444514	0.996111	2543348	0.00388898	71242	0.000108935	0.559361	65859	0.000100704	0.519413	195824	0.000299431	0	0	0.00439805	130:129	2
ACT0036_BICRO__cell_56_S56	ACT0036_BICRO__cell_56_S56	0	0	3082906	0.326153	10959	0.0011594	6358459	0.672687	3180222	3178237	0.999376	3180103	0.500137	3178356	0.499863	44575	0.00701035	0	0	0	0	4748449	4739664	0.99815	4699934	0.989783	4672165	0.983935	3271998436	161368694	804736925	801238431	0.995653	3498494	0.00434738	91421	0.000113604	0.505901	85421	0.000106148	0.461795	260000	0.000323087	0	0	0.00489021	149:149	2
ACT0036_BICRO__cell_57_S57	ACT0036_BICRO__cell_57_S57	0	0	1163098	0.360502	5529	0.00171371	2057701	0.637784	1029148	1028553	0.999422	1029090	0.500116	1028611	0.499884	15191	0.00738251	0	0	0	0	1620759	1616900	0.997619	1603657	0.989448	1597064	0.98538	3267892189	161325195	258808828	257776033	0.996009	1032795	0.00399057	28719	0.000110966	0.521258	27531	0.000106376	0.469035	84083	0.000324885	0	0	0.0045328	148:148	2
ACT0036_BICRO__cell_58_S58	ACT0036_BICRO__cell_58_S58	0	0	307760	0.472668	8831	0.013563	334521	0.513769	167360	167161	0.998811	167323	0.500187	167198	0.499813	2648	0.0079158	0	0	0	0	326880	322013	0.985111	319643	0.97786	317584	0.971561	3248844583	161258112	41443162	41267133	0.995753	176029	0.00424748	5248	0.000126631	0.584794	4561	0.000110054	0.540232	19542	0.000471537	0	0	0.0049557	149:149	2
ACT0036_BICRO__cell_59_S59	ACT0036_BICRO__cell_59_S59	0	0	2829028	0.345179	18410	0.00224626	5348400	0.652575	2675109	2673291	0.99932	2674963	0.500143	2673437	0.499857	35221	0.00658533	0	0	0	0	4115529	4101263	0.996534	4070753	0.98912	4051450	0.98443	3271797103	161368694	661571521	658946697	0.996032	2624824	0.00396756	68790	0.00010398	0.491467	64481	9.74664e-05	0.445201	207166	0.000313142	0	0	0.00448215	143:142	2
ACT0036_BICRO__cell_5_S5	ACT0036_BICRO__cell_5_S5	0	0	139652	0.345766	4800	0.0118844	259440	0.64235	129766	129674	0.999291	129754	0.500131	129686	0.499869	1156	0.00445575	0	0	0	0	202524	199907	0.987078	198805	0.981637	197774	0.976546	3234353332	158597558	32098055	31967374	0.995929	130681	0.00407131	3319	0.000103402	0.582103	2761	8.60177e-05	0.544006	12256	0.00038183	0	0	0.00464256	147:147	2
ACT0036_BICRO__cell_60_S60	ACT0036_BICRO__cell_60_S60	0	0	3371644	0.311666	16183	0.00149591	7430307	0.686838	3716413	3713894	0.999322	3716222	0.500144	3714085	0.499856	49040	0.0066	0	0	0	0	5433587	5420397	0.997573	5376192	0.989437	5344558	0.983615	3271977247	161368694	928013499	924138800	0.995825	3874699	0.00417526	96955	0.000104476	0.46501	91655	9.87647e-05	0.426567	289201	0.000311634	0	0	0.00469014	147:147	2
ACT0036_BICRO__cell_61_S61	ACT0036_BICRO__cell_61_S61	0	0	2490635	0.335756	8670	0.00116878	4918687	0.663075	2459899	2458788	0.999548	2460071	0.500148	2458616	0.499852	32885	0.00668573	0	0	0	0	3725438	3718653	0.998179	3689610	0.990383	3672662	0.985834	3271820787	161368694	615007150	612552713	0.996009	2454437	0.00399091	63982	0.000104035	0.489778	61893	0.000100638	0.438919	187714	0.000305222	0	0	0.0045008	146:146	2
ACT0036_BICRO__cell_62_S62	ACT0036_BICRO__cell_62_S62	0	0	1697218	0.397234	8371	0.00195923	2567001	0.600807	1283831	1283170	0.999485	1283864	0.500142	1283137	0.499858	8651	0.00337008	0	0	0	0	2140620	2134615	0.997195	2128084	0.994144	2119152	0.989971	3256599006	160712569	313057114	311984806	0.996575	1072308	0.00342528	30588	9.77074e-05	0.590755	22632	7.22935e-05	0.600566	74746	0.000238762	0	0	0.00383404	138:138	2
ACT0036_BICRO__cell_63_S63	ACT0036_BICRO__cell_63_S63	0	0	64686	0.358137	3807	0.0210776	112125	0.620785	56083	56042	0.999269	56070	0.500067	56055	0.499933	761	0.00678707	0	0	0	0	90689	88698	0.978046	87976	0.970085	87591	0.965839	3230038017	161245353	13768284	13709233	0.995711	59051	0.00428892	1629	0.000118315	0.548189	1461	0.000106113	0.483915	7247	0.000526355	0	0	0.0050397	147:147	2
ACT0036_BICRO__cell_64_S64	ACT0036_BICRO__cell_64_S64	0	0	2054	0.137963	3992	0.268135	8842	0.593901	4421	4421	1	4428	0.500792	4414	0.499208	39	0.00441077	0	0	0	0	7463	5463	0.732011	5433	0.727991	5411	0.725044	3183536783	158402848	816972	812579	0.994623	4393	0.00537717	76	9.30264e-05	0.552632	86	0.000105267	0.453488	3584	0.00438693	0	0	0.0099624	115:114	2
ACT0036_BICRO__cell_65_S65	ACT0036_BICRO__cell_65_S65	0	0	3247025	0.349869	14098	0.00151907	6019567	0.648612	3010317	3009250	0.999646	3010735	0.500158	3008832	0.499842	41366	0.00687192	0	0	0	0	4661028	4649678	0.997565	4611469	0.989367	4588472	0.984433	3271643927	161368694	777237914	773730158	0.995487	3507756	0.0045131	88190	0.000113466	0.521374	83203	0.00010705	0.47473	242334	0.000311789	0	0	0.00504541	150:150	2
ACT0036_BICRO__cell_66_S66	ACT0036_BICRO__cell_66_S66	0	0	3045348	0.241216	16995	0.00134614	9562635	0.757438	4783879	4778756	0.998929	4782949	0.500171	4779686	0.499829	57709	0.00603484	0	0	0	0	6341343	6326868	0.997717	6275049	0.989546	6233729	0.98303	3271982517	161368694	1150419571	1145121254	0.995394	5298317	0.00460555	125979	0.000109507	0.490129	119286	0.000103689	0.455494	388210	0.000337451	0	0	0.0051562	140:140	2
ACT0036_BICRO__cell_67_S67	ACT0036_BICRO__cell_67_S67	0	0	6291	0.225209	6096	0.218229	15547	0.556562	7784	7763	0.997302	7766	0.499518	7781	0.500482	50	0.00321605	0	0	0	0	13992	10917	0.780232	10866	0.776587	10773	0.76994	3196158793	158410995	1570061	1561772	0.994721	8289	0.00527941	155	9.87223e-05	0.490323	164	0.000104455	0.457317	4823	0.00307186	0	0	0.00855444	123:123	2
ACT0036_BICRO__cell_68_S68	ACT0036_BICRO__cell_68_S68	0	0	2648744	0.31569	11816	0.00140829	5729782	0.682902	2865612	2864170	0.999497	2865538	0.500113	2864244	0.499887	30256	0.00528048	0	0	0	0	4210299	4200982	0.997787	4175119	0.991644	4150917	0.985896	3271508333	161368694	696420363	693708842	0.996106	2711521	0.00389351	79188	0.000113707	0.575731	72041	0.000103445	0.543565	201112	0.00028878	0	0	0.00439944	135:135	2
ACT0036_BICRO__cell_69_S69	ACT0036_BICRO__cell_69_S69	0	0	1900057	0.233335	15228	0.00187006	6227751	0.764795	3115179	3112572	0.999163	3114929	0.500169	3112822	0.499831	33274	0.00534286	0	0	0	0	4088155	4076505	0.99715	4047904	0.990154	4023709	0.984236	3271322750	161368694	736817115	733389452	0.995348	3427663	0.00465199	83774	0.000113697	0.530153	77873	0.000105688	0.503114	253044	0.000343429	0	0	0.0052148	133:133	2
ACT0036_BICRO__cell_6_S6	ACT0036_BICRO__cell_6_S6	0	0	37042	0.325112	9750	0.0855744	67144	0.589313	33587	33557	0.999107	33590	0.500268	33554	0.499732	290	0.00431908	0	0	0	0	57113	52163	0.91333	51877	0.908322	51264	0.897589	3221649358	159362873	7239089	7203589	0.995096	35500	0.00490393	856	0.000118247	0.614486	725	0.000100151	0.576552	10106	0.00139603	0	0	0.00651836	123:122	2
ACT0036_BICRO__cell_70_S70	ACT0036_BICRO__cell_70_S70	0	0	2754800	0.326291	11141	0.00131959	5676835	0.67239	2838850	2837985	0.999695	2839111	0.500122	2837724	0.499878	36297	0.00639388	0	0	0	0	4239536	4231145	0.998021	4200632	0.990824	4180859	0.98616	3271640761	161368694	688680690	685881317	0.995935	2799373	0.00406483	71494	0.000103813	0.487943	67664	9.82516e-05	0.443101	214136	0.000310937	0	0	0.00457784	137:136	2
ACT0036_BICRO__cell_71_S71	ACT0036_BICRO__cell_71_S71	0	0	2758839	0.371673	12682	0.00170853	4651243	0.626619	2326483	2324760	0.999259	2326250	0.500135	2324993	0.499865	31698	0.00681495	0	0	0	0	3727231	3717500	0.997389	3689209	0.989799	3672124	0.985215	3260533419	161368538	571923255	569608073	0.995952	2315182	0.00404806	67182	0.000117467	0.55241	65430	0.000114403	0.495751	186323	0.000325783	0	0	0.00460572	146:146	2
ACT0036_BICRO__cell_72_S72	ACT0036_BICRO__cell_72_S72	0	0	2848990	0.329178	8615	0.000995394	5797255	0.669827	2899395	2897860	0.999471	2899363	0.500127	2897892	0.499873	38972	0.00672249	0	0	0	0	4346916	4340100	0.998432	4306320	0.990661	4285615	0.985898	3271846821	161368694	718644876	715611688	0.995779	3033188	0.0042207	78963	0.000109878	0.501298	73873	0.000102795	0.450408	228271	0.000317641	0	0	0.00475102	145:145	2
ACT0036_BICRO__cell_73_S73	ACT0036_BICRO__cell_73_S73	0	0	132222	0.416279	5013	0.0157826	180393	0.567938	90265	90128	0.998482	90212	0.500086	90181	0.499914	1448	0.00802692	0	0	0	0	159538	156858	0.983201	155501	0.974696	154490	0.968359	3245607365	161264134	22980439	22865449	0.994996	114990	0.00500382	3100	0.000134897	0.543548	2698	0.000117404	0.510007	12110	0.00052697	0	0	0.00578309	150:150	2
ACT0036_BICRO__cell_74_S74	ACT0036_BICRO__cell_74_S74	0	0	876229	0.468458	10207	0.00545696	984018	0.526085	492381	491637	0.998489	492254	0.500249	491764	0.499751	6205	0.00630578	0	0	0	0	938329	931938	0.993189	925917	0.986772	920801	0.98132	3263832170	161343992	123602548	123059474	0.995606	543074	0.00439371	15897	0.000128614	0.588224	13565	0.000109747	0.552967	45858	0.000371012	0	0	0.00500308	149:149	2
ACT0036_BICRO__cell_75_S75	ACT0036_BICRO__cell_75_S75	0	0	2599544	0.345478	16090	0.00213835	4908854	0.652384	2455474	2453380	0.999147	2454901	0.500097	2453953	0.499903	33866	0.00689896	0	0	0	0	3779177	3766360	0.996609	3737063	0.988856	3718822	0.98403	3271242134	161368692	610359336	607858632	0.995903	2500704	0.0040971	63764	0.00010447	0.488881	61110	0.000100121	0.441139	193025	0.000316248	0	0	0.00461794	144:144	2
ACT0036_BICRO__cell_76_S76	ACT0036_BICRO__cell_76_S76	0	0	2704192	0.32646	10561	0.00127496	5568635	0.672265	2784851	2783784	0.999617	2785252	0.500168	2783383	0.499832	28167	0.00505815	0	0	0	0	4155777	4147549	0.99802	4123443	0.99222	4099126	0.986368	3271624681	161368694	671527945	668928801	0.99613	2599144	0.00387049	76124	0.000113359	0.586688	69026	0.000102789	0.547388	189450	0.000282118	0	0	0.00436876	133:133	2
ACT0036_BICRO__cell_77_S77	ACT0036_BICRO__cell_77_S77	0	0	34197	0.304217	3181	0.0282982	75032	0.667485	37526	37506	0.999467	37519	0.50004	37513	0.49996	364	0.00485126	0	0	0	0	56387	54760	0.971146	54449	0.96563	54185	0.960948	3233769178	159945022	9082713	9046449	0.996007	36264	0.00399264	878	9.66672e-05	0.526196	858	9.44652e-05	0.487179	5059	0.000556992	0	0	0.00474076	141:141	2
ACT0036_BICRO__cell_78_S78	ACT0036_BICRO__cell_78_S78	0	0	14255	0.325249	5083	0.115976	24490	0.558775	12249	12241	0.999347	12248	0.500122	12242	0.499878	82	0.00334831	0	0	0	0	21955	19396	0.883443	19329	0.880392	19175	0.873377	3201160043	159149881	2667948	2656713	0.995789	11235	0.0042111	309	0.000115819	0.644013	240	8.99568e-05	0.55	4231	0.00158586	0	0	0.00600274	126:125	2
ACT0036_BICRO__cell_79_S79	ACT0036_BICRO__cell_79_S79	0	0	6619	0.218449	3309	0.109208	20372	0.672343	10187	10185	0.999804	10178	0.499607	10194	0.500393	100	0.0049087	0	0	0	0	15200	13530	0.890132	13427	0.883355	13302	0.875132	3182439686	157058443	2260189	2247414	0.994348	12775	0.00565218	261	0.000115477	0.551724	294	0.000130078	0.540816	3377	0.00149412	0	0	0.00739186	127:127	2
ACT0036_BICRO__cell_7_S7	ACT0036_BICRO__cell_7_S7	0	0	1951751	0.288792	11620	0.00171936	4794953	0.709488	2398547	2396406	0.999107	2398283	0.500168	2396670	0.499832	33371	0.00695961	0	0	0	0	3395847	3386559	0.997265	3356855	0.988518	3339182	0.983313	3270990106	161368694	605851838	603199654	0.995622	2652184	0.00437761	63193	0.000104304	0.457741	61313	0.000101201	0.413093	194012	0.00032023	0	0	0.00490335	148:148	2
ACT0036_BICRO__cell_80_S80	ACT0036_BICRO__cell_80_S80	0	0	1042629	0.337635	5104	0.00165283	2040299	0.660712	1020390	1019909	0.999529	1020429	0.500137	1019870	0.499863	12237	0.00599765	0	0	0	0	1550134	1546573	0.997703	1535535	0.990582	1529248	0.986526	3258906027	160712569	260057647	259007323	0.995961	1050324	0.00403881	25891	9.95587e-05	0.506315	25967	9.98509e-05	0.442408	74719	0.000287317	0	0	0.00452554	149:149	2
ACT0036_BICRO__cell_81_S81	ACT0036_BICRO__cell_81_S81	0	0	196381	0.393306	5027	0.0100679	297900	0.596626	149020	148880	0.999061	148980	0.500101	148920	0.499899	819	0.00274924	0	0	0	0	250063	247226	0.988655	246388	0.985304	245243	0.980725	3228709949	158760258	37808936	37667287	0.996254	141649	0.00374644	3808	0.000100717	0.606618	2987	7.90025e-05	0.634751	11434	0.000302415	0	0	0.00422858	149:149	2
ACT0036_BICRO__cell_82_S82	ACT0036_BICRO__cell_82_S82	0	0	3092412	0.25522	20469	0.00168933	9003789	0.743091	4504626	4499163	0.998787	4503285	0.500154	4500504	0.499846	56877	0.00631701	0	0	0	0	6086773	6069690	0.997193	6017230	0.988575	5978227	0.982167	3272011193	161368694	1113184206	1108116125	0.995447	5068081	0.00455278	125621	0.000112848	0.488469	116983	0.000105089	0.449946	375260	0.000337105	0	0	0.00510782	148:148	2
ACT0036_BICRO__cell_83_S83	ACT0036_BICRO__cell_83_S83	0	0	5218	0.167158	7071	0.226518	18927	0.606324	9466	9461	0.999472	9463	0.499974	9464	0.500026	119	0.00628731	0	0	0	0	15667	12090	0.771686	12006	0.766324	11950	0.76275	3190768444	156575688	1825554	1814668	0.994037	10886	0.00596312	200	0.000109556	0.56	166	9.09313e-05	0.463855	6435	0.00352496	0	0	0.00968857	117:117	2
ACT0036_BICRO__cell_84_S84	ACT0036_BICRO__cell_84_S84	0	0	2105	0.0948797	3247	0.146354	16834	0.758767	8420	8414	0.999287	8420	0.500178	8414	0.499822	89	0.00528692	0	0	0	0	11137	9476	0.850858	9389	0.843046	9316	0.836491	3194552549	156210516	1808118	1797583	0.994173	10535	0.0058265	157	8.68306e-05	0.611465	166	9.18082e-05	0.445783	3286	0.00181736	0	0	0.0078225	123:123	2
ACT0036_BICRO__cell_85_S85	ACT0036_BICRO__cell_85_S85	0	0	2252	0.0913442	3820	0.154944	18582	0.753711	9302	9280	0.997635	9294	0.500161	9288	0.499839	113	0.00608115	0	0	0	0	12383	10445	0.843495	10346	0.8355	10234	0.826456	3194322174	156272503	1996990	1984458	0.993725	12532	0.00627544	230	0.000115173	0.530435	196	9.81477e-05	0.392857	3875	0.00194042	0	0	0.00842919	124:124	2
ACT0036_BICRO__cell_86_S86	ACT0036_BICRO__cell_86_S86	0	0	2776741	0.324004	26858	0.00313393	5766483	0.672862	2884095	2882388	0.999408	2883899	0.500114	2882584	0.499886	29410	0.00510016	0	0	0	0	4299746	4282497	0.995988	4256589	0.989963	4232727	0.984413	3271431586	161368694	702138453	699449712	0.996171	2688741	0.00382936	80151	0.000114153	0.5895	73203	0.000104257	0.545756	216021	0.000307662	0	0	0.00435543	137:136	2
ACT0036_BICRO__cell_87_S87	ACT0036_BICRO__cell_87_S87	0	0	5058	0.194703	4073	0.156787	16847	0.64851	8425	8422	0.999644	8430	0.500386	8417	0.499614	84	0.00498605	0	0	0	0	13031	10972	0.841992	10877	0.834702	10740	0.824188	3203570069	158520095	1865556	1855164	0.99443	10392	0.00557046	250	0.000134008	0.552	226	0.000121144	0.455752	3926	0.00210447	0	0	0.00793008	134:134	2
ACT0036_BICRO__cell_88_S88	ACT0036_BICRO__cell_88_S88	0	0	1979	0.0986442	3453	0.172116	14630	0.729239	7313	7317	1.00055	7318	0.500205	7312	0.499795	79	0.00539986	0	0	0	0	10070	8328	0.827011	8258	0.82006	8211	0.815392	3190349051	156914891	1554983	1546168	0.994331	8815	0.00566887	185	0.000118972	0.416216	182	0.000117043	0.510989	3341	0.00214858	0	0	0.00805346	124:123	2
ACT0036_BICRO__cell_89_S89	ACT0036_BICRO__cell_89_S89	0	0	2189826	0.258627	11697	0.00138146	6265599	0.739992	3135028	3130571	0.998578	3133672	0.500139	3131927	0.499861	42214	0.00673742	0	0	0	0	4254668	4244202	0.99754	4203495	0.987973	4174534	0.981166	3271597459	161368694	812700604	808918210	0.995346	3782394	0.00465411	89106	0.000109642	0.474278	84668	0.000104181	0.435407	268171	0.000329975	0	0	0.0051979	150:150	2
ACT0036_BICRO__cell_8_S8	ACT0036_BICRO__cell_8_S8	0	0	2619018	0.302619	12417	0.00143475	6023059	0.695946	3012648	3010411	0.999257	3012466	0.500155	3010593	0.499845	32707	0.0054303	0	0	0	0	4343600	4334083	0.997809	4303803	0.990838	4279666	0.985281	3270843825	161368694	756553808	753411546	0.995847	3142262	0.00415339	83559	0.000110447	0.526035	73263	9.68378e-05	0.499925	219494	0.000290123	0	0	0.0046508	149:149	2
ACT0036_BICRO__cell_90_S90	ACT0036_BICRO__cell_90_S90	0	0	2974268	0.349524	19024	0.00223562	5516194	0.648241	2759012	2757182	0.999337	2759054	0.500173	2757140	0.499827	33117	0.0060036	0	0	0	0	4271301	4257005	0.996653	4228387	0.989953	4203824	0.984202	3266521320	161368569	659545661	656777168	0.995802	2768493	0.00419758	79058	0.000119867	0.566445	71284	0.00010808	0.534117	221959	0.000336533	0	0	0.00476206	132:133	2
ACT0036_BICRO__cell_91_S91	ACT0036_BICRO__cell_91_S91	0	0	5488	0.178669	3945	0.128435	21283	0.692896	10735	10548	0.98258	10638	0.499836	10645	0.500164	142	0.00667199	0	0	0	0	15429	13312	0.862791	13164	0.853199	13076	0.847495	3203238355	157141170	2440920	2425236	0.993575	15684	0.00642545	271	0.000111024	0.398524	275	0.000112662	0.381818	4038	0.00165429	0	0	0.00830343	140:139	2
ACT0036_BICRO__cell_92_S92	ACT0036_BICRO__cell_92_S92	0	0	2647785	0.335493	14807	0.00187615	5229638	0.662631	2615744	2613894	0.999293	2615487	0.500128	2614151	0.499872	30149	0.00576503	0	0	0	0	3961189	3949607	0.997076	3923606	0.990512	3907061	0.986335	3271629863	161368694	637375397	634897059	0.996112	2478338	0.00388835	63406	9.94798e-05	0.47863	60461	9.48593e-05	0.434412	190774	0.000299312	0	0	0.004382	138:138	2
ACT0036_BICRO__cell_93_S93	ACT0036_BICRO__cell_93_S93	0	0	1914614	0.223788	12430	0.00145287	6628420	0.774759	3315023	3313397	0.99951	3314924	0.500108	3313496	0.499892	33470	0.00504947	0	0	0	0	4294467	4285178	0.997837	4256849	0.99124	4234212	0.985969	3271650306	161368694	771330802	768215773	0.995961	3115029	0.00403851	86751	0.000112469	0.529054	79724	0.000103359	0.505205	249153	0.000323017	0	0	0.00457736	129:129	2
ACT0036_BICRO__cell_94_S94	ACT0036_BICRO__cell_94_S94	0	0	683467	0.453368	18548	0.0123036	805517	0.534328	402962	402555	0.99899	402896	0.500171	402621	0.499829	9273	0.0115119	0	0	0	0	758402	748212	0.986564	739657	0.975284	735403	0.969674	3254626078	160070236	101581886	101095331	0.99521	486555	0.00478978	14308	0.000140852	0.541166	14727	0.000144977	0.451755	52454	0.000516372	0	0	0.00559198	150:150	2
ACT0036_BICRO__cell_95_S95	ACT0036_BICRO__cell_95_S95	0	0	2424045	0.286019	32158	0.0037944	6018911	0.710186	3010454	3008457	0.999337	3010355	0.500149	3008556	0.499851	31134	0.0051727	0	0	0	0	4253124	4233353	0.995351	4206144	0.988954	4179505	0.982691	3271808204	161368694	727351515	724365111	0.995894	2986404	0.00410586	82593	0.000113553	0.557723	75211	0.000103404	0.518501	234487	0.000322385	0	0	0.0046452	135:135	2
ACT0036_BICRO__cell_96_S96	ACT0036_BICRO__cell_96_S96	0	0	2842310	0.306203	11390	0.00122705	6428742	0.69257	3215242	3213500	0.999458	3215202	0.500129	3213540	0.499871	45902	0.00714012	0	0	0	0	4664172	4654913	0.998015	4615150	0.98949	4590882	0.984287	3271995940	161368694	784248321	781001574	0.99586	3246747	0.00413995	83758	0.0001068	0.460732	83766	0.000106811	0.413808	265104	0.000338036	0	0	0.00469159	140:140	2
ACT0036_BICRO__cell_97_S97	ACT0036_BICRO__cell_97_S97	0	0	2317	0.107308	3406	0.157744	15869	0.734948	7938	7931	0.999118	7936	0.500095	7933	0.499905	85	0.00535636	0	0	0	0	10838	9114	0.84093	9033	0.833456	8984	0.828935	3190288753	156676973	1731278	1720251	0.993631	11027	0.00636928	186	0.000107435	0.569892	161	9.29949e-05	0.515528	3484	0.00201239	0	0	0.0085821	130:130	2
ACT0036_BICRO__cell_98_S98	ACT0036_BICRO__cell_98_S98	0	0	3106243	0.350834	11874	0.00134111	5735761	0.647825	2868557	2867204	0.999528	2868968	0.50019	2866793	0.49981	39141	0.00682403	0	0	0	0	4446509	4437397	0.997951	4402637	0.990133	4379218	0.984867	3271651546	161368694	717683524	714635568	0.995753	3047956	0.00424694	79176	0.000110322	0.515118	74585	0.000103925	0.468915	234694	0.000327016	0	0	0.0047882	148:148	2
ACT0036_BICRO__cell_99_S99	ACT0036_BICRO__cell_99_S99	0	0	3261833	0.398549	16819	0.00205504	4905620	0.599396	2454143	2451477	0.998914	2453575	0.500156	2452045	0.499844	39436	0.00803894	0	0	0	0	4111854	4098164	0.996671	4061677	0.987797	4041038	0.982778	3271872638	161368694	632600051	629919929	0.995763	2680122	0.00423668	68795	0.00010875	0.495705	67053	0.000105996	0.443261	208202	0.000329121	0	0	0.00478054	150:150	2
ACT0036_BICRO__cell_9_S9	ACT0036_BICRO__cell_9_S9	0	0	3297787	0.331178	12013	0.0012064	6647946	0.667616	3325215	3322731	0.999253	3324600	0.500094	3323346	0.499906	39793	0.00598576	0	0	0	0	4998769	4988976	0.998041	4953233	0.990891	4930254	0.986294	3271887078	161368694	848708169	845249591	0.995925	3458578	0.00407511	95241	0.000112219	0.539915	85672	0.000100944	0.500829	250266	0.000294879	0	0	0.00458315	149:149	2
[truncated: 8 more columns]
